# Supplementary material for: Whole egg consumption increases gene expression within the glutathione pathway in the liver of Zucker Diabetic Fatty rats
Source: PLoS One. 2020 Nov 3;15(11):e0240885. doi: 10.1371/journal.pone.0240885 (PMC7608885; doi:10.1371/journal.pone.0240885)
Supplement: S1 Table — Raw microRNA counts used in the analysis for comparing dietary treatment groups. (XLSX) [file pone.0240885.s002.xlsx]

## Sheet: ZDF Kidney
	baseMean	log2FoldChange	lfcSE	stat	pvalue	padj
ENSRNOG00000018237	254.252	2.0404	0.4064	5.02068	5.15e-07	0.00146129
ENSRNOG00000020204	26.2374	-1.72291	0.415099	-4.1506	3.32e-05	NA
ENSRNOG00000004794	65.8604	-2.01301	0.497058	-4.04986	5.12e-05	0.0451194
ENSRNOG00000055471	63.2359	-1.29411	0.320714	-4.03509	5.46e-05	0.0451194
ENSRNOG00000003357	74.379	-1.45938	0.36493	-3.99906	6.36e-05	0.0451194
ENSRNOG00000018940	24.6581	1.65295	0.418354	3.95107	7.78e-05	0.0451194
ENSRNOG00000046905	13.4309	-2.66718	0.695156	-3.83681	0.000124644	0.0929425
ENSRNOG00000018445	122.76	-1.35331	0.361528	-3.74331	0.000181609	0.0929425
ENSRNOG00000001338	291.645	1.45896	0.391827	3.72348	0.000196496	0.0929425
ENSRNOG00000024410	14.5339	2.45925	0.662098	3.71433	0.000203745	NA
ENSRNOG00000018740	253.011	1.17783	0.322487	3.65233	0.000259871	0.0948676
ENSRNOG00000018958	39.4927	-1.94495	0.535755	-3.6303	0.000283087	0.0948676
ENSRNOG00000013657	24.4863	-2.01943	0.556923	-3.62604	0.000287797	NA
ENSRNOG00000010805	49.7829	-1.52302	0.421356	-3.61457	0.000300848	0.0948676
ENSRNOG00000025040	54.8333	-1.2555	0.350362	-3.58345	0.000339082	0.0962315
ENSRNOG00000015093	120.58	-1.37164	0.386168	-3.55192	0.000382435	0.0986683
ENSRNOG00000008902	10.7543	-2.14612	0.60927	-3.52244	0.000427587	NA
ENSRNOG00000018566	502.673	-1.44409	0.410221	-3.52027	0.000431111	0.101958
ENSRNOG00000011490	3.44496	-2.77162	0.787934	-3.51757	0.000435515	NA
ENSRNOG00000013596	5.61529	-2.04601	0.586718	-3.48722	0.000488069	NA
ENSRNOG00000054889	20.5893	2.01391	0.583483	3.45153	0.000557426	NA
ENSRNOG00000000060	16.6285	-2.13322	0.61968	-3.44246	0.000576445	NA
ENSRNOG00000021794	11.9231	2.18872	0.637148	3.43518	0.000592163	NA
ENSRNOG00000017939	21.4225	-2.10002	0.611477	-3.43434	0.000593995	NA
ENSRNOG00000015340	14.5669	1.98931	0.579367	3.43358	0.000595658	NA
ENSRNOG00000025235	42.5951	-1.90085	0.553761	-3.43262	0.000597784	0.121993
ENSRNOG00000017600	13.6715	-1.91151	0.559257	-3.41795	0.000630951	NA
ENSRNOG00000015518	103.643	-1.21739	0.356549	-3.41436	0.00063931	0.121993
ENSRNOG00000029912	55.1387	-1.78506	0.523164	-3.41204	0.000644782	0.121993
ENSRNOG00000042467	23.2407	1.53533	0.45094	3.40473	0.000662292	NA
ENSRNOG00000011535	163.075	0.847274	0.250033	3.38865	0.000702381	0.124585
ENSRNOG00000010793	16.3311	-1.55327	0.461072	-3.36883	0.000754887	NA
ENSRNOG00000005903	25.6179	-1.58073	0.469833	-3.36445	0.00076695	NA
ENSRNOG00000023463	34.2535	-1.54434	0.462159	-3.34157	0.000833045	NA
ENSRNOG00000002827	13.8523	-2.30377	0.68973	-3.34011	0.000837457	NA
ENSRNOG00000006037	14.6011	-2.22858	0.667443	-3.33898	0.000840877	NA
ENSRNOG00000011222	79.2816	-0.842443	0.25269	-3.3339	0.000856382	0.142965
ENSRNOG00000003870	4.405	-2.37265	0.713423	-3.32572	0.000881908	NA
ENSRNOG00000016156	34.9205	-1.86224	0.560759	-3.32094	0.000897164	NA
ENSRNOG00000032339	5.88726	-2.05055	0.618077	-3.31763	0.000907852	NA
ENSRNOG00000003515	106.496	1.37168	0.413695	3.31567	0.000914224	0.144143
ENSRNOG00000007370	23.2307	-1.5729	0.477793	-3.29201	0.000994724	NA
ENSRNOG00000052564	4819.63	1.18046	0.35957	3.28297	0.00102721	0.150319
ENSRNOG00000060048	19.8509	-1.93858	0.592637	-3.2711	0.0010713	NA
ENSRNOG00000043387	53.0716	-1.36252	0.416653	-3.27015	0.00107491	0.150319
ENSRNOG00000033529	7.08117	-2.60293	0.797562	-3.26361	0.00110002	NA
ENSRNOG00000021027	110.567	1.3126	0.403981	3.24916	0.00115748	0.150319
ENSRNOG00000008822	81.527	-0.965896	0.29745	-3.24725	0.00116526	0.150319
ENSRNOG00000012019	15.9203	-1.99841	0.617162	-3.23807	0.00120342	NA
ENSRNOG00000015274	8.37262	-1.89756	0.586641	-3.23463	0.00121802	NA
ENSRNOG00000045799	23.1326	-1.94699	0.605056	-3.21788	0.00129144	NA
ENSRNOG00000017428	178.185	-1.38052	0.429057	-3.21757	0.0012928	0.158633
ENSRNOG00000006675	48.6731	-1.64246	0.512158	-3.20695	0.00134151	0.158633
ENSRNOG00000007302	31.8364	-1.27204	0.397432	-3.20065	0.00137118	NA
ENSRNOG00000020650	18.5382	-1.90426	0.595154	-3.19961	0.00137613	NA
ENSRNOG00000028341	98.9583	1.01203	0.318079	3.18168	0.00146422	0.166218
ENSRNOG00000013631	23.439	-1.54292	0.487052	-3.16787	0.00153562	NA
ENSRNOG00000006118	26.1859	-1.3733	0.437281	-3.14055	0.00168628	NA
ENSRNOG00000042960	26.4607	-1.49126	0.475447	-3.13655	0.00170949	NA
ENSRNOG00000014448	12.8706	-2.33285	0.744019	-3.13547	0.0017158	NA
ENSRNOG00000005606	52.5507	1.32222	0.422446	3.12991	0.00174858	0.187407
ENSRNOG00000004650	5.4037	-2.597	0.830221	-3.12808	0.00175953	NA
ENSRNOG00000004926	8.07505	-2.17321	0.696189	-3.12158	0.00179882	NA
ENSRNOG00000018839	19.6122	-1.62872	0.522257	-3.11863	0.00181695	NA
ENSRNOG00000018086	347.803	1.22441	0.39262	3.11856	0.00181736	0.187407
ENSRNOG00000005825	97.9833	-0.94081	0.302174	-3.11348	0.00184898	0.187407
ENSRNOG00000015365	30.6769	-1.10884	0.356632	-3.10921	0.00187588	NA
ENSRNOG00000042449	12.6982	-1.65883	0.5347	-3.10235	0.00191993	NA
ENSRNOG00000016516	85.7523	-2.17993	0.70838	-3.07734	0.00208854	0.204389
ENSRNOG00000045989	33.2713	-1.51339	0.492492	-3.07291	0.00211979	NA
ENSRNOG00000019693	27.3639	1.2764	0.415735	3.07023	0.00213891	NA
ENSRNOG00000007808	4.51394	-2.27206	0.740148	-3.06974	0.00214243	NA
ENSRNOG00000001766	32.5542	1.67116	0.546404	3.05848	0.00222465	NA
ENSRNOG00000016648	9.14823	-2.25273	0.741727	-3.03714	0.00238836	NA
ENSRNOG00000055564	32.6494	-1.65821	0.54885	-3.02124	0.00251744	NA
ENSRNOG00000021924	9.75628	-1.9728	0.654552	-3.01397	0.00257856	NA
ENSRNOG00000001256	62.1276	0.942686	0.31368	3.00525	0.00265363	0.251033
ENSRNOG00000019891	68.5813	1.0507	0.352139	2.98377	0.00284721	0.253548
ENSRNOG00000004062	7.33684	-2.08715	0.699521	-2.98368	0.00284804	NA
ENSRNOG00000017628	37.4283	-1.48615	0.498286	-2.98252	0.00285889	0.253548
ENSRNOG00000007053	8.05879	2.11952	0.711687	2.97816	0.00289983	NA
ENSRNOG00000011199	11.9236	-1.58369	0.532187	-2.97581	0.00292217	NA
ENSRNOG00000008656	6.34997	-2.24497	0.75558	-2.97119	0.00296648	NA
ENSRNOG00000006663	72.4099	1.37369	0.462385	2.97088	0.00296949	0.254203
ENSRNOG00000015051	4.85445	-2.2843	0.769711	-2.96774	0.00299999	NA
ENSRNOG00000021023	4.02691	-1.9588	0.660605	-2.96516	0.0030253	NA
ENSRNOG00000024923	77.3565	-1.46728	0.495181	-2.96312	0.00304542	0.254203
ENSRNOG00000020407	4.78739	-2.04373	0.689789	-2.96283	0.00304824	NA
ENSRNOG00000036699	5.99557	2.33568	0.790096	2.9562	0.00311458	NA
ENSRNOG00000017172	13.2135	-1.7121	0.581238	-2.94561	0.00322323	NA
ENSRNOG00000000327	6.60427	-1.93447	0.656777	-2.9454	0.00322541	NA
ENSRNOG00000052256	6.75335	-2.11299	0.719025	-2.93869	0.00329602	NA
ENSRNOG00000001242	815.857	0.873243	0.29823	2.92808	0.00341061	0.276551
ENSRNOG00000000392	25.8701	-1.08958	0.372996	-2.92117	0.00348724	NA
ENSRNOG00000013658	12.9881	-2.05317	0.702979	-2.92067	0.00349279	NA
ENSRNOG00000013005	5.90276	-1.93293	0.661868	-2.92042	0.00349563	NA
ENSRNOG00000010688	125.879	-1.98824	0.684718	-2.90374	0.00368734	0.290685
ENSRNOG00000028895	5.39877	-2.20507	0.75976	-2.90233	0.00370399	NA
ENSRNOG00000019560	27.3818	-1.04909	0.36218	-2.89661	0.00377219	NA
ENSRNOG00000007290	16.9235	-1.95621	0.676207	-2.89291	0.00381689	NA
ENSRNOG00000001528	20.529	-1.70162	0.5883	-2.89243	0.00382269	NA
ENSRNOG00000001454	88.2048	-0.849623	0.293758	-2.89226	0.00382483	0.291943
ENSRNOG00000026787	6.96636	-2.38821	0.825956	-2.89144	0.00383476	NA
ENSRNOG00000023322	51.7484	0.879333	0.304751	2.88541	0.00390903	0.291943
ENSRNOG00000015514	35.7026	-1.59116	0.551964	-2.88273	0.00394242	NA
ENSRNOG00000006235	16.8988	-1.85632	0.644146	-2.88183	0.00395379	NA
ENSRNOG00000017209	15.4232	-1.89197	0.658563	-2.87288	0.00406746	NA
ENSRNOG00000017568	4.69373	-2.54041	0.886014	-2.86724	0.00414075	NA
ENSRNOG00000004973	15.7203	1.48944	0.520595	2.86103	0.00422268	NA
ENSRNOG00000011160	13.6897	-1.89218	0.661394	-2.8609	0.00422442	NA
ENSRNOG00000028594	25.8654	-1.07952	0.377379	-2.86057	0.00422883	NA
ENSRNOG00000016150	8.70252	1.69539	0.592878	2.85959	0.00424194	NA
ENSRNOG00000017063	2.90803	-2.01073	0.703201	-2.8594	0.00424445	NA
ENSRNOG00000053334	14.4975	-1.73868	0.608133	-2.85905	0.00424909	NA
ENSRNOG00000026605	7.51725	-1.9769	0.693663	-2.84994	0.00437274	NA
ENSRNOG00000011227	6.03015	-2.18986	0.768518	-2.84946	0.0043794	NA
ENSRNOG00000010935	7.30713	-2.11841	0.744553	-2.84521	0.00443818	NA
ENSRNOG00000008000	6.09871	-2.21419	0.779337	-2.84112	0.00449547	NA
ENSRNOG00000004857	11.2631	-1.78385	0.628218	-2.83953	0.00451799	NA
ENSRNOG00000015505	6.47422	-1.87719	0.661693	-2.83694	0.00455475	NA
ENSRNOG00000031364	157.139	0.699186	0.247225	2.82814	0.00468194	0.340701
ENSRNOG00000015080	23.2415	1.58588	0.563508	2.8143	0.00488842	NA
ENSRNOG00000008602	18.8606	-1.78682	0.636148	-2.80882	0.00497238	NA
ENSRNOG00000005374	27.4792	1.18302	0.421445	2.80706	0.00499958	NA
ENSRNOG00000014340	82.8921	-0.787307	0.281198	-2.79983	0.00511288	0.358895
ENSRNOG00000012329	68.5407	-0.881641	0.316702	-2.78382	0.00537234	0.358895
ENSRNOG00000020248	17.1991	-1.94288	0.698002	-2.78349	0.00537783	NA
ENSRNOG00000015354	10.0276	-2.01775	0.725398	-2.78158	0.00540945	NA
ENSRNOG00000006646	13.4418	-1.5263	0.549508	-2.77758	0.00547657	NA
ENSRNOG00000009079	14.0327	-1.50041	0.540283	-2.77708	0.005485	NA
ENSRNOG00000005794	12.1642	-1.69464	0.610275	-2.77684	0.00548896	NA
ENSRNOG00000030726	14.1991	-1.85235	0.668398	-2.77133	0.00558284	NA
ENSRNOG00000007393	563.417	-0.866626	0.312728	-2.77118	0.00558537	0.358895
ENSRNOG00000018951	42.0534	-1.39554	0.503705	-2.77055	0.00559615	0.358895
ENSRNOG00000058470	57.6106	-1.44984	0.524157	-2.76604	0.00567422	0.358895
ENSRNOG00000006426	36.7741	-1.6164	0.584573	-2.76509	0.00569072	0.358895
ENSRNOG00000009084	11.4412	1.44223	0.521923	2.7633	0.00572206	NA
ENSRNOG00000005639	18.6529	1.44015	0.52208	2.75848	0.00580707	NA
ENSRNOG00000008834	54.1032	1.33361	0.484305	2.75367	0.00589318	0.363583
ENSRNOG00000042838	31.963	-1.49996	0.546287	-2.74574	0.00603748	NA
ENSRNOG00000030625	326.565	-1.2383	0.45192	-2.74008	0.00614245	0.370899
ENSRNOG00000014230	62.2934	-1.21442	0.444439	-2.73248	0.00628587	0.371652
ENSRNOG00000013806	9.39463	-1.53488	0.562732	-2.72756	0.00638051	NA
ENSRNOG00000046834	43.7901	-1.40987	0.518148	-2.72097	0.00650909	0.376996
ENSRNOG00000048250	14.5131	1.19452	0.439603	2.71727	0.00658224	NA
ENSRNOG00000005345	7.79733	-1.95262	0.719484	-2.71391	0.00664934	NA
ENSRNOG00000028904	8.40436	1.79302	0.662098	2.70808	0.00676732	NA
ENSRNOG00000030538	19.8393	-1.66761	0.616721	-2.70399	0.00685116	NA
ENSRNOG00000012881	27.9181	-1.50745	0.557827	-2.70236	0.00688502	NA
ENSRNOG00000032560	22.9855	-1.83719	0.680776	-2.69867	0.00696177	NA
ENSRNOG00000046912	88.0369	0.967091	0.358529	2.69739	0.00698859	0.39255
ENSRNOG00000043131	19.0936	-1.8499	0.685876	-2.69713	0.00699402	NA
ENSRNOG00000037167	5.49279	-1.6569	0.614818	-2.69494	0.0070401	NA
ENSRNOG00000010635	88.5744	0.898398	0.333448	2.69427	0.00705429	0.39255
ENSRNOG00000018140	11.0168	-1.38459	0.515354	-2.68668	0.00721666	NA
ENSRNOG00000010540	37.2013	1.16257	0.433183	2.68379	0.00727923	0.396448
ENSRNOG00000056836	17.8355	-1.34611	0.501968	-2.68166	0.00732586	NA
ENSRNOG00000031889	10.6685	1.91476	0.715642	2.67558	0.00745996	NA
ENSRNOG00000036960	36.8531	-1.47834	0.552936	-2.67362	0.00750372	0.396448
ENSRNOG00000013428	321.737	0.824785	0.310698	2.65462	0.00793985	0.396448
ENSRNOG00000002636	38.2001	1.04821	0.395216	2.65224	0.0079959	0.396448
ENSRNOG00000042344	44.9293	1.15789	0.436679	2.65159	0.00801147	0.396448
ENSRNOG00000020546	89.4011	-1.07095	0.404492	-2.64764	0.00810558	0.396448
ENSRNOG00000025074	17.2663	-1.7495	0.661052	-2.64654	0.0081321	NA
ENSRNOG00000042499	79.9774	-0.953507	0.360768	-2.64299	0.00821764	0.396448
ENSRNOG00000011572	50.5683	-0.844182	0.319524	-2.642	0.00824188	0.396448
ENSRNOG00000019490	22.9618	-1.4	0.529925	-2.64188	0.0082448	NA
ENSRNOG00000050983	24.9941	-1.66481	0.630642	-2.63987	0.00829379	NA
ENSRNOG00000020456	31.9323	-1.17304	0.444798	-2.63723	0.00835851	NA
ENSRNOG00000010702	28.1919	1.14456	0.434126	2.63647	0.00837733	NA
ENSRNOG00000032917	7.97728	-1.68527	0.640211	-2.63237	0.00847906	NA
ENSRNOG00000001607	10.7056	-1.90379	0.724235	-2.62869	0.00857133	NA
ENSRNOG00000016325	36.0055	-1.27018	0.48343	-2.62743	0.00860337	0.401136
ENSRNOG00000017210	40.5529	1.52997	0.582472	2.62669	0.00862201	0.401136
ENSRNOG00000002713	11.5446	1.66885	0.637046	2.61967	0.00880151	NA
ENSRNOG00000010176	33.4079	-1.33757	0.510602	-2.61959	0.00880359	NA
ENSRNOG00000004621	70.4945	-1.08519	0.414373	-2.61888	0.00882201	0.40382
ENSRNOG00000022239	13.3122	-1.73535	0.663307	-2.61621	0.0088913	NA
ENSRNOG00000008182	4.10951	-1.82516	0.69974	-2.60834	0.00909824	NA
ENSRNOG00000011639	17.2022	1.43663	0.550826	2.60814	0.00910367	NA
ENSRNOG00000050647	15.8228	-1.52086	0.583844	-2.60491	0.00918986	NA
ENSRNOG00000015339	16.4662	1.48337	0.56999	2.60245	0.00925601	NA
ENSRNOG00000008377	28.3798	-1.48927	0.572287	-2.60232	0.00925966	NA
ENSRNOG00000050224	4.69749	-1.75944	0.676278	-2.60166	0.00927748	NA
ENSRNOG00000011704	15.7962	-1.20961	0.465227	-2.60005	0.00932101	NA
ENSRNOG00000012804	14.1611	-1.52327	0.58617	-2.59867	0.00935848	NA
ENSRNOG00000005018	14.1491	-1.75361	0.676914	-2.5906	0.00958093	NA
ENSRNOG00000011452	11.7904	-1.55316	0.600063	-2.58833	0.00964439	NA
ENSRNOG00000050539	46.2308	-1.32719	0.514777	-2.57817	0.00993243	0.447433
ENSRNOG00000010124	23.8363	-1.15884	0.449739	-2.57669	0.00997506	NA
ENSRNOG00000052758	12.9794	-1.27852	0.49622	-2.57653	0.00997988	NA
ENSRNOG00000004423	13.9432	1.69773	0.659872	2.57283	0.0100872	NA
ENSRNOG00000007151	18.1564	1.37688	0.535184	2.57272	0.0100904	NA
ENSRNOG00000006979	9.33087	-1.69911	0.660577	-2.57217	0.0101064	NA
ENSRNOG00000007542	22.4826	-1.69205	0.657924	-2.5718	0.010117	NA
ENSRNOG00000013484	709.09	0.836408	0.32539	2.57048	0.0101558	0.450346
ENSRNOG00000003430	13.6997	-1.66932	0.649451	-2.57036	0.0101593	NA
ENSRNOG00000001821	41.1879	-1.26793	0.495874	-2.55696	0.010559	0.461022
ENSRNOG00000042592	7.86139	-1.70581	0.669355	-2.54844	0.0108205	NA
ENSRNOG00000008157	6.46901	-1.78753	0.702133	-2.54586	0.010901	NA
ENSRNOG00000017477	5.68663	1.84734	0.726434	2.54302	0.0109898	NA
ENSRNOG00000043451	403.416	-1.53546	0.603952	-2.54235	0.0110111	0.470325
ENSRNOG00000027126	46.0103	-1.16035	0.456935	-2.53942	0.0111035	0.470325
ENSRNOG00000021611	5.25982	-1.75844	0.69482	-2.53079	0.0113807	NA
ENSRNOG00000013011	35.8294	-1.01284	0.400228	-2.53065	0.0113852	NA
ENSRNOG00000014543	20.0911	-1.30455	0.515766	-2.52934	0.0114278	NA
ENSRNOG00000052954	9.09463	1.66936	0.660234	2.52843	0.0114573	NA
ENSRNOG00000021067	4.42254	-1.78048	0.704353	-2.52782	0.0114772	NA
ENSRNOG00000031656	11.415	1.55824	0.61755	2.52327	0.0116271	NA
ENSRNOG00000050578	67.2569	-0.823204	0.327419	-2.51422	0.0119296	0.496469
ENSRNOG00000008802	18.4268	1.35979	0.541097	2.51303	0.0119699	NA
ENSRNOG00000012477	21.9582	-1.50819	0.60074	-2.51055	0.0120544	NA
ENSRNOG00000017940	143.069	0.757276	0.301695	2.51007	0.0120706	0.496469
ENSRNOG00000052080	25.4412	-1.41393	0.564651	-2.50408	0.0122769	NA
ENSRNOG00000003500	29.514	-1.26364	0.505134	-2.5016	0.0123635	NA
ENSRNOG00000020994	178.055	0.859907	0.34431	2.49747	0.0125081	0.507115
ENSRNOG00000010034	20.904	-1.34835	0.540244	-2.49582	0.0125665	NA
ENSRNOG00000017916	13.8702	1.47212	0.59125	2.48985	0.0127797	NA
ENSRNOG00000004826	24.7624	1.24985	0.502256	2.48848	0.0128291	NA
ENSRNOG00000012788	33.3713	-1.12641	0.453909	-2.48158	0.0130803	NA
ENSRNOG00000010263	10.6284	-1.46074	0.588646	-2.48153	0.013082	NA
ENSRNOG00000008870	12.7837	1.51839	0.611939	2.48127	0.0130915	NA
ENSRNOG00000005299	31.3787	-1.47081	0.592904	-2.48068	0.013113	NA
ENSRNOG00000048723	19.9804	-1.24134	0.500424	-2.48057	0.0131174	NA
ENSRNOG00000012514	47.1581	0.866483	0.34945	2.47956	0.0131543	0.520319
ENSRNOG00000018405	9.04435	-1.90838	0.770274	-2.47754	0.0132293	NA
ENSRNOG00000019854	307.133	0.847325	0.342025	2.47738	0.0132352	0.520319
ENSRNOG00000008223	7.27564	-1.80589	0.72971	-2.4748	0.0133309	NA
ENSRNOG00000031743	6.72289	-1.58126	0.63914	-2.47404	0.0133594	NA
ENSRNOG00000016423	77.1441	-0.800834	0.32378	-2.47339	0.0133838	0.520319
ENSRNOG00000039776	28.02	1.04811	0.423878	2.47268	0.0134105	NA
ENSRNOG00000026982	15.4896	1.30009	0.526848	2.46768	0.0135993	NA
ENSRNOG00000018020	12.8254	-1.51808	0.61566	-2.46578	0.0136716	NA
ENSRNOG00000012404	35.9585	-1.13718	0.461375	-2.46476	0.0137105	NA
ENSRNOG00000025222	25.6693	0.964894	0.391685	2.46345	0.0137609	NA
ENSRNOG00000010337	56.6206	0.971166	0.394849	2.45959	0.0139095	0.522685
ENSRNOG00000016275	127.391	-1.66551	0.677856	-2.45703	0.0140091	0.522685
ENSRNOG00000014369	11.8218	1.32607	0.540295	2.45434	0.0141142	NA
ENSRNOG00000007334	6.49771	-1.87992	0.76633	-2.45315	0.0141613	NA
ENSRNOG00000008907	22.8361	-1.04548	0.426474	-2.45146	0.0142279	NA
ENSRNOG00000002265	111.558	1.01563	0.414647	2.44938	0.0143104	0.522685
ENSRNOG00000011875	43.3381	0.938377	0.384072	2.44323	0.0145565	0.522685
ENSRNOG00000023628	39.7676	1.06022	0.434001	2.4429	0.0145696	0.522685
ENSRNOG00000010031	65.2524	-1.20896	0.494931	-2.44268	0.0145786	0.522685
ENSRNOG00000020577	42.5339	0.854916	0.35054	2.43885	0.0147339	0.522685
ENSRNOG00000026316	31.5574	0.919652	0.377836	2.434	0.0149331	NA
ENSRNOG00000007613	5.09876	-1.69763	0.697545	-2.43372	0.0149447	NA
ENSRNOG00000030021	9.60873	-1.51184	0.62153	-2.43245	0.0149972	NA
ENSRNOG00000021174	34.3648	1.11061	0.456634	2.43218	0.0150084	NA
ENSRNOG00000032039	13.0733	-1.35563	0.558154	-2.42877	0.0151503	NA
ENSRNOG00000007014	10.7852	-1.67461	0.689906	-2.4273	0.0152118	NA
ENSRNOG00000008810	13.3576	-1.51483	0.624359	-2.42621	0.0152573	NA
ENSRNOG00000007660	8.83599	-1.58669	0.654652	-2.42372	0.0153624	NA
ENSRNOG00000024879	15.2405	1.10406	0.45572	2.42268	0.0154066	NA
ENSRNOG00000050315	141.935	0.959932	0.396739	2.41955	0.0155396	0.54446
ENSRNOG00000014061	8.28252	-1.50299	0.621694	-2.41758	0.0156241	NA
ENSRNOG00000009112	18.5889	-1.11512	0.462505	-2.41105	0.0159068	NA
ENSRNOG00000019321	28.5442	-2.03493	0.844558	-2.40946	0.015976	NA
ENSRNOG00000000519	25.0615	1.29314	0.536946	2.40832	0.0160263	NA
ENSRNOG00000010799	6.51073	1.45356	0.604025	2.40645	0.0161083	NA
ENSRNOG00000012681	8.71812	-1.43729	0.597729	-2.40459	0.0161906	NA
ENSRNOG00000009597	43.5019	1.04634	0.435984	2.39996	0.0163969	0.561381
ENSRNOG00000037638	7.14217	1.63908	0.68322	2.39906	0.0164373	NA
ENSRNOG00000060496	18.4143	-1.09656	0.457083	-2.39903	0.0164385	NA
ENSRNOG00000003955	12.2606	-1.25372	0.522685	-2.39862	0.0164569	NA
ENSRNOG00000012683	343.204	0.793522	0.330954	2.39768	0.0164993	0.561381
ENSRNOG00000009198	16.442	-1.27643	0.532891	-2.3953	0.016607	NA
ENSRNOG00000050828	58.463	0.797139	0.332821	2.3951	0.0166159	0.561381
ENSRNOG00000010237	18.7119	-1.1553	0.483471	-2.38959	0.0168672	NA
ENSRNOG00000016012	14.0389	-1.42793	0.598107	-2.38741	0.0169676	NA
ENSRNOG00000015528	97.3592	-0.570987	0.239305	-2.38602	0.0170318	0.568662
ENSRNOG00000019570	8.29496	-1.76672	0.741368	-2.38305	0.0171699	NA
ENSRNOG00000011798	74.2085	0.688279	0.289432	2.37803	0.0174054	0.574378
ENSRNOG00000042482	22.0961	0.985989	0.414749	2.37731	0.0174393	NA
ENSRNOG00000032690	13.8005	1.25035	0.526357	2.37549	0.0175258	NA
ENSRNOG00000057880	34.139	-1.2588	0.53006	-2.37483	0.017557	NA
ENSRNOG00000018962	8.64116	1.52398	0.642425	2.37224	0.0176808	NA
ENSRNOG00000014025	11.8212	-1.66015	0.702195	-2.36423	0.0180675	NA
ENSRNOG00000009389	6.12651	-1.65938	0.701887	-2.36418	0.0180702	NA
ENSRNOG00000001295	106.609	-1.52461	0.645057	-2.36353	0.0181015	0.584642
ENSRNOG00000030715	51.8647	-1.01511	0.429588	-2.36298	0.0181284	0.584642
ENSRNOG00000006653	22.6881	-1.52102	0.645205	-2.35742	0.0184024	NA
ENSRNOG00000051867	6.55128	-1.68444	0.716023	-2.35249	0.018648	NA
ENSRNOG00000018122	7.29144	-1.67345	0.711844	-2.35087	0.0187297	NA
ENSRNOG00000033564	79.4046	-1.47755	0.629844	-2.34589	0.0189815	0.587294
ENSRNOG00000009250	14.1142	-1.63421	0.698069	-2.34105	0.0192296	NA
ENSRNOG00000002916	37.3583	1.24034	0.530064	2.33998	0.0192849	0.587294
ENSRNOG00000018604	53.765	0.803167	0.3434	2.33886	0.0193424	0.587294
ENSRNOG00000029726	45.8144	0.99566	0.426051	2.33695	0.0194417	0.587294
ENSRNOG00000056017	16.6628	1.27144	0.544787	2.33383	0.0196045	NA
ENSRNOG00000012764	22.3612	-1.15802	0.496277	-2.33341	0.0196264	NA
ENSRNOG00000027694	8.31289	-1.46063	0.626458	-2.33157	0.0197233	NA
ENSRNOG00000047931	417.402	-0.85643	0.367443	-2.33078	0.0197648	0.587294
ENSRNOG00000010636	10.1474	-1.27574	0.547505	-2.3301	0.0198009	NA
ENSRNOG00000000096	299.684	0.665537	0.285909	2.32779	0.0199231	0.587294
ENSRNOG00000053943	26.9188	-0.932788	0.40084	-2.32708	0.0199609	NA
ENSRNOG00000021173	14.0379	1.2217	0.524991	2.32708	0.019961	NA
ENSRNOG00000009245	6.33236	-1.52708	0.656281	-2.32687	0.0199722	NA
ENSRNOG00000012812	18.6378	1.07272	0.461174	2.32606	0.0200153	NA
ENSRNOG00000018507	50.1862	0.824247	0.354782	2.32325	0.0201656	0.587294
ENSRNOG00000032463	69.4168	-0.679256	0.292431	-2.32279	0.0201903	0.587294
ENSRNOG00000015596	89.8862	-0.906	0.390376	-2.32084	0.0202954	0.587294
ENSRNOG00000013954	166.881	0.806802	0.348005	2.31836	0.0204296	0.587294
ENSRNOG00000015086	14.8756	-1.54734	0.668179	-2.31575	0.0205719	NA
ENSRNOG00000061995	41.8712	0.869296	0.375621	2.31429	0.0206518	0.587294
ENSRNOG00000009495	20.9289	1.07896	0.466484	2.31296	0.0207248	NA
ENSRNOG00000026589	27.1499	-0.927946	0.401214	-2.31284	0.0207313	NA
ENSRNOG00000047697	668.226	0.802202	0.346906	2.31245	0.0207531	0.587294
ENSRNOG00000014516	55.8624	0.732164	0.317672	2.30478	0.0211791	0.587294
ENSRNOG00000009140	10.3094	-1.30189	0.565469	-2.30233	0.0213167	NA
ENSRNOG00000007111	98.796	0.720188	0.312835	2.30213	0.0213276	0.587294
ENSRNOG00000054371	4.91064	-1.71714	0.745942	-2.30197	0.0213367	NA
ENSRNOG00000006048	11.2544	1.53063	0.665223	2.30093	0.0213956	NA
ENSRNOG00000015843	67.5915	-0.719176	0.312566	-2.30088	0.0213984	0.587294
ENSRNOG00000001088	11.8113	1.37389	0.597296	2.30018	0.0214383	NA
ENSRNOG00000006697	14.0103	-1.49926	0.651928	-2.29973	0.0214634	NA
ENSRNOG00000001470	7.78186	-1.59276	0.692867	-2.29879	0.0215168	NA
ENSRNOG00000059445	6.12382	-1.71999	0.748344	-2.2984	0.0215391	NA
ENSRNOG00000003881	109.784	-0.639301	0.278169	-2.29825	0.0215478	0.587294
ENSRNOG00000008815	10.1981	-1.33886	0.583405	-2.29491	0.021738	NA
ENSRNOG00000009271	75.0259	0.73743	0.3215	2.29371	0.0218069	0.587294
ENSRNOG00000021108	76.1277	1.60839	0.701897	2.29148	0.0219356	0.587294
ENSRNOG00000025998	6.682	-1.66139	0.725032	-2.29147	0.0219363	NA
ENSRNOG00000016538	13.7689	-1.71931	0.750371	-2.29128	0.0219471	NA
ENSRNOG00000005700	6.66966	-1.66285	0.726725	-2.28815	0.0221289	NA
ENSRNOG00000043141	24.5066	0.944914	0.413988	2.28247	0.0224617	NA
ENSRNOG00000011841	55.3994	-1.00674	0.441489	-2.28033	0.0225882	0.595067
ENSRNOG00000038489	189.096	0.721433	0.316506	2.27937	0.0226453	0.595067
ENSRNOG00000017105	20.6826	-1.36119	0.597509	-2.27811	0.02272	NA
ENSRNOG00000010620	25.8481	1.03068	0.452547	2.27752	0.0227554	NA
ENSRNOG00000024207	13.9765	1.26432	0.556046	2.27377	0.0229795	NA
ENSRNOG00000002525	32.9891	-1.8965	0.834447	-2.27276	0.0230404	NA
ENSRNOG00000020644	11.7271	-1.34738	0.593046	-2.27197	0.0230882	NA
ENSRNOG00000037113	9.57872	-1.52435	0.670983	-2.27181	0.0230978	NA
ENSRNOG00000017976	14.1589	-1.26853	0.558532	-2.27119	0.0231355	NA
ENSRNOG00000018835	9.62206	-1.43817	0.634232	-2.26758	0.0233547	NA
ENSRNOG00000009263	57.1346	-0.884832	0.390217	-2.26754	0.0233573	0.608147
ENSRNOG00000011268	7.27677	-1.47067	0.649246	-2.2652	0.0235003	NA
ENSRNOG00000015255	6.07917	-1.55038	0.684471	-2.26507	0.0235082	NA
ENSRNOG00000012060	18.9235	-1.35588	0.598677	-2.26479	0.0235254	NA
ENSRNOG00000014079	30.0783	-0.896144	0.39611	-2.26236	0.0236752	NA
ENSRNOG00000033262	19.2859	1.25671	0.555571	2.26201	0.0236967	NA
ENSRNOG00000012502	6.20151	-1.44639	0.639632	-2.26128	0.0237416	NA
ENSRNOG00000011276	7.92368	-1.48917	0.658968	-2.25986	0.0238302	NA
ENSRNOG00000052305	24.2191	-1.0712	0.474029	-2.25977	0.0238357	NA
ENSRNOG00000017619	192.891	0.767673	0.3399	2.25853	0.0239129	0.613516
ENSRNOG00000013794	109.609	1.06448	0.471641	2.25698	0.0240094	0.613516
ENSRNOG00000011705	11.2255	-1.64361	0.729218	-2.25393	0.0242003	NA
ENSRNOG00000014856	158.718	-0.793567	0.35237	-2.25208	0.0243169	0.613516
ENSRNOG00000001442	222.945	0.593479	0.263758	2.25009	0.0244431	0.613516
ENSRNOG00000019573	5.60295	-1.69175	0.752518	-2.24812	0.0245688	NA
ENSRNOG00000004125	4.48655	-1.54688	0.688243	-2.24757	0.0246035	NA
ENSRNOG00000021082	124.029	0.521432	0.232064	2.24693	0.0246444	0.613516
ENSRNOG00000023861	5.81298	-2.0263	0.901921	-2.24664	0.0246628	NA
ENSRNOG00000020876	8.26591	1.7907	0.798653	2.24215	0.0249514	NA
ENSRNOG00000004512	17.7013	-1.1977	0.534386	-2.24126	0.025009	NA
ENSRNOG00000011873	23.2315	1.02234	0.456502	2.2395	0.0251234	NA
ENSRNOG00000015140	23.3573	1.09772	0.490371	2.23856	0.0251847	NA
ENSRNOG00000016339	14.2763	-1.37686	0.615194	-2.2381	0.0252147	NA
ENSRNOG00000002336	3.64062	-1.67406	0.748084	-2.2378	0.025234	NA
ENSRNOG00000027564	4.91708	1.63794	0.732443	2.23627	0.0253342	NA
ENSRNOG00000016281	150.553	-0.664797	0.297488	-2.2347	0.025437	0.617898
ENSRNOG00000047853	29.7267	-1.20438	0.538959	-2.23464	0.0254409	NA
ENSRNOG00000050500	91.1427	0.976875	0.437523	2.23274	0.0255662	0.617898
ENSRNOG00000014479	25.0686	-0.866408	0.388109	-2.23238	0.0255897	NA
ENSRNOG00000009289	33.7727	-0.932973	0.41806	-2.23167	0.0256365	NA
ENSRNOG00000047513	21.7784	-0.853674	0.38257	-2.23142	0.0256534	NA
ENSRNOG00000018257	47.2176	-1.22873	0.551343	-2.2286	0.0258404	0.617898
ENSRNOG00000050220	18.9766	-1.26847	0.57008	-2.22507	0.0260769	NA
ENSRNOG00000027145	10.6267	1.27148	0.571514	2.22476	0.0260972	NA
ENSRNOG00000014294	17.7299	1.01388	0.455845	2.22417	0.0261369	NA
ENSRNOG00000007829	71.0824	-0.850124	0.382471	-2.22271	0.0262352	0.617898
ENSRNOG00000061519	19.1688	-1.23441	0.556772	-2.21709	0.026617	NA
ENSRNOG00000003119	167.42	-0.937752	0.423026	-2.21677	0.0266388	0.617898
ENSRNOG00000014948	123.849	0.953793	0.430687	2.21458	0.0267886	0.617898
ENSRNOG00000018877	13.5024	1.32859	0.600101	2.21394	0.0268331	NA
ENSRNOG00000059330	23.1747	-1.44032	0.650694	-2.21351	0.0268627	NA
ENSRNOG00000050595	17.0017	-1.42569	0.644826	-2.21097	0.0270377	NA
ENSRNOG00000006444	31.9138	0.905555	0.40999	2.20873	0.0271935	NA
ENSRNOG00000047005	30.2802	1.21623	0.551411	2.20568	0.0274067	NA
ENSRNOG00000016055	7.70757	-1.27633	0.578911	-2.2047	0.0274753	NA
ENSRNOG00000016795	73.6144	0.786428	0.356775	2.20427	0.0275054	0.617898
ENSRNOG00000014000	15.2215	1.20368	0.546561	2.20227	0.0276462	NA
ENSRNOG00000000988	8.22881	1.12268	0.509794	2.20222	0.02765	NA
ENSRNOG00000014331	49.9711	0.762737	0.346365	2.20212	0.0276568	0.617898
ENSRNOG00000017854	40.9462	-0.904005	0.410942	-2.19984	0.0278184	0.617898
ENSRNOG00000005686	308.67	-0.702861	0.319576	-2.19935	0.0278527	0.617898
ENSRNOG00000006069	19.8551	-1.27545	0.581217	-2.19446	0.0282026	NA
ENSRNOG00000011796	115.641	-0.968124	0.44119	-2.19435	0.0282106	0.617898
ENSRNOG00000008049	43.1161	-0.84321	0.384312	-2.19408	0.0282298	0.617898
ENSRNOG00000022910	64.898	-0.982064	0.447709	-2.19353	0.0282691	0.617898
ENSRNOG00000010584	82.7662	-1.37219	0.625776	-2.19278	0.0283235	0.617898
ENSRNOG00000000778	9.63836	-1.60998	0.734395	-2.19226	0.0283609	NA
ENSRNOG00000016469	51.6007	0.883685	0.403273	2.19128	0.0284314	0.617898
ENSRNOG00000011156	8.9012	-1.79002	0.817343	-2.19004	0.0285211	NA
ENSRNOG00000004284	97.9512	-0.859438	0.392617	-2.18899	0.0285972	0.617898
ENSRNOG00000058386	15.3408	-1.2251	0.55985	-2.18827	0.0286502	NA
ENSRNOG00000002828	76.8346	-0.816607	0.373249	-2.18783	0.0286817	0.617898
ENSRNOG00000007364	10.3804	-1.50664	0.689458	-2.18526	0.02887	NA
ENSRNOG00000004148	16.3147	-1.1271	0.515784	-2.18522	0.0288729	NA
ENSRNOG00000003269	96.4826	-0.616453	0.282144	-2.18488	0.0288973	0.617898
ENSRNOG00000020194	44.4242	0.912432	0.417929	2.18322	0.0290193	0.617898
ENSRNOG00000000457	7.19008	-1.46739	0.672376	-2.1824	0.0290801	NA
ENSRNOG00000003566	25.7995	-1.22284	0.561049	-2.17955	0.0292906	NA
ENSRNOG00000002839	23.1712	-1.23585	0.567157	-2.17903	0.0293293	NA
ENSRNOG00000032902	3.10424	-1.48761	0.68285	-2.17853	0.0293663	NA
ENSRNOG00000031653	23.2766	-0.959975	0.4407	-2.1783	0.029384	NA
ENSRNOG00000013076	10.1095	-1.24154	0.570024	-2.17805	0.0294027	NA
ENSRNOG00000008427	27.6166	-0.7673	0.352363	-2.17758	0.029437	NA
ENSRNOG00000007788	38.4274	0.907425	0.417016	2.176	0.0295556	0.617898
ENSRNOG00000004303	274.266	0.781815	0.359705	2.17349	0.0297436	0.617898
ENSRNOG00000018207	11.6476	-1.58217	0.728109	-2.17299	0.0297813	NA
ENSRNOG00000012644	12.9802	1.26481	0.583135	2.16897	0.0300846	NA
ENSRNOG00000002121	49.4754	0.751236	0.346387	2.16878	0.0300995	0.617898
ENSRNOG00000007886	8.52696	-1.57202	0.724975	-2.16838	0.03013	NA
ENSRNOG00000008271	62.1501	-0.823152	0.379677	-2.16803	0.0301563	0.617898
ENSRNOG00000002419	24.4753	-1.26894	0.585651	-2.16672	0.0302563	NA
ENSRNOG00000013837	23.9351	-1.0148	0.468468	-2.1662	0.0302958	NA
ENSRNOG00000014064	217.233	0.723861	0.33428	2.16543	0.0303546	0.617898
ENSRNOG00000045679	28.0086	-1.17053	0.540559	-2.1654	0.0303568	NA
ENSRNOG00000019659	90.3192	-0.835217	0.385934	-2.16414	0.0304534	0.617898
ENSRNOG00000047505	5.47145	-1.58388	0.73222	-2.16312	0.0305317	NA
ENSRNOG00000027098	7.06638	-1.64065	0.75893	-2.16179	0.030634	NA
ENSRNOG00000014836	39.6195	-0.758904	0.351356	-2.15993	0.0307779	0.617898
ENSRNOG00000002520	46.3077	-0.749352	0.346949	-2.15983	0.0307855	0.617898
ENSRNOG00000014700	96.8571	0.68469	0.317259	2.15814	0.0309167	0.617898
ENSRNOG00000030387	10.3121	-1.4167	0.657793	-2.15372	0.0312623	NA
ENSRNOG00000019219	12.1621	-1.31711	0.611948	-2.15232	0.0313719	NA
ENSRNOG00000032699	20.0555	-1.99503	0.927918	-2.15001	0.0315545	NA
ENSRNOG00000022480	118.825	0.818628	0.381008	2.14858	0.0316675	0.624131
ENSRNOG00000007713	14.5067	-1.10404	0.513925	-2.14826	0.0316935	NA
ENSRNOG00000019626	4.1078	-1.48984	0.69402	-2.14668	0.0318188	NA
ENSRNOG00000025001	15.8898	-1.22014	0.568468	-2.14637	0.0318436	NA
ENSRNOG00000005249	44.456	0.760937	0.354581	2.14602	0.0318718	0.624131
ENSRNOG00000027447	15.7576	1.30342	0.607375	2.14599	0.0318738	NA
ENSRNOG00000032630	13.8899	-1.0096	0.47113	-2.14293	0.0321191	NA
ENSRNOG00000006399	80.1955	-0.586529	0.273759	-2.1425	0.0321534	0.624131
ENSRNOG00000004726	81.1427	-0.752018	0.351242	-2.14102	0.0322721	0.624131
ENSRNOG00000014288	74.2883	-1.45395	0.679313	-2.14033	0.0323281	0.624131
ENSRNOG00000015215	35.4186	-0.867501	0.405437	-2.13967	0.0323817	NA
ENSRNOG00000017208	8.315	-1.5147	0.708179	-2.13886	0.0324468	NA
ENSRNOG00000020081	31.3521	-0.965287	0.451674	-2.13713	0.032587	NA
ENSRNOG00000012944	6.81872	1.32313	0.619211	2.1368	0.0326145	NA
ENSRNOG00000000490	4.98083	-1.52874	0.715973	-2.1352	0.0327448	NA
ENSRNOG00000008984	17.1954	1.06372	0.499523	2.12947	0.0332152	NA
ENSRNOG00000054142	19.9601	1.01338	0.47601	2.12891	0.0332619	NA
ENSRNOG00000008615	26.7097	-1.15943	0.545059	-2.12717	0.033406	NA
ENSRNOG00000017201	19.6717	1.03808	0.488207	2.12632	0.0334766	NA
ENSRNOG00000017558	63.4294	-0.618208	0.290758	-2.12619	0.0334872	0.626547
ENSRNOG00000007080	82.7583	0.814487	0.383404	2.12436	0.0336403	0.626547
ENSRNOG00000016541	22.7251	-0.973242	0.458135	-2.12436	0.0336405	NA
ENSRNOG00000019648	33.8588	-0.948511	0.44672	-2.12328	0.0337304	NA
ENSRNOG00000016807	484.497	-0.810377	0.382005	-2.12138	0.0338899	0.626547
ENSRNOG00000008296	27.1538	1.01169	0.477018	2.12086	0.0339333	NA
ENSRNOG00000006705	44.7416	-0.617408	0.291506	-2.11799	0.0341758	0.626547
ENSRNOG00000008741	59.5848	-0.721444	0.340813	-2.11684	0.0342738	0.626547
ENSRNOG00000020596	27.2128	0.946135	0.447646	2.11358	0.0345514	NA
ENSRNOG00000019298	9.15928	1.43196	0.67754	2.11347	0.0345603	NA
ENSRNOG00000016509	42.4281	0.701915	0.332124	2.11341	0.0345654	0.626547
ENSRNOG00000016121	20.5744	1.11829	0.529251	2.11297	0.034603	NA
ENSRNOG00000048148	6.22703	1.26752	0.599981	2.11261	0.0346344	NA
ENSRNOG00000017904	76.6517	-0.738651	0.349742	-2.11199	0.0346874	0.626547
ENSRNOG00000014684	9.68982	1.48865	0.705293	2.11069	0.0347993	NA
ENSRNOG00000011861	1221.2	-0.778223	0.368754	-2.11041	0.0348229	0.626547
ENSRNOG00000002358	262.2	0.791474	0.375283	2.109	0.0349442	0.626547
ENSRNOG00000016831	49.2507	-0.822765	0.390181	-2.10867	0.0349727	0.626547
ENSRNOG00000007350	4.69424	1.55209	0.736773	2.10661	0.0351514	NA
ENSRNOG00000057078	53.0636	-0.693878	0.32954	-2.10559	0.0352396	0.626547
ENSRNOG00000007650	636.816	0.566157	0.2689	2.10545	0.0352517	0.626547
ENSRNOG00000002664	6.55264	-1.46044	0.69397	-2.10447	0.0353378	NA
ENSRNOG00000013968	27.7757	0.823735	0.391552	2.10377	0.0353983	NA
ENSRNOG00000053234	10.245	1.23964	0.589371	2.10333	0.0354371	NA
ENSRNOG00000017899	6.43723	1.42251	0.676425	2.10298	0.0354674	NA
ENSRNOG00000033527	12.276	1.32286	0.629193	2.10248	0.0355116	NA
ENSRNOG00000004147	24.5418	-1.32139	0.628664	-2.1019	0.0355624	NA
ENSRNOG00000012482	40.3117	-1.05903	0.504728	-2.09821	0.0358865	0.626547
ENSRNOG00000009891	44.1825	1.05696	0.503925	2.09745	0.0359536	0.626547
ENSRNOG00000013061	30.9631	-1.08639	0.518024	-2.09718	0.0359779	NA
ENSRNOG00000058007	10.2395	-1.36424	0.65059	-2.09692	0.0360004	NA
ENSRNOG00000012640	61.7669	0.770954	0.368116	2.09433	0.0362309	0.626547
ENSRNOG00000006221	19.3836	-1.03975	0.496638	-2.09359	0.0362967	NA
ENSRNOG00000013552	20.8442	-1.36293	0.651099	-2.09328	0.0363238	NA
ENSRNOG00000053288	162.859	0.693596	0.331667	2.09124	0.0365064	0.626547
ENSRNOG00000015036	202.848	-0.779385	0.372693	-2.09123	0.0365079	0.626547
ENSRNOG00000008336	16.1908	-1.3031	0.623196	-2.091	0.0365285	NA
ENSRNOG00000011140	39.6282	-1.01362	0.485056	-2.0897	0.036645	0.626547
ENSRNOG00000048712	17.9048	0.936602	0.44825	2.08947	0.0366659	NA
ENSRNOG00000007092	74.4252	-1.02008	0.488498	-2.0882	0.0367797	0.626547
ENSRNOG00000000940	84.3895	-0.716811	0.34343	-2.08722	0.0368687	0.626547
ENSRNOG00000000903	35.5139	0.998123	0.478235	2.0871	0.0368791	NA
ENSRNOG00000028274	18.0254	1.42587	0.683671	2.08561	0.0370143	NA
ENSRNOG00000006340	22.7167	-1.02077	0.489476	-2.08544	0.0370295	NA
ENSRNOG00000025141	13.2316	-1.27282	0.610652	-2.08436	0.0371277	NA
ENSRNOG00000019349	15.4961	1.06004	0.50866	2.08398	0.037162	NA
ENSRNOG00000009661	6.59236	-1.35868	0.652047	-2.08372	0.0371859	NA
ENSRNOG00000016173	8.54796	-1.72438	0.827609	-2.08357	0.0371997	NA
ENSRNOG00000004101	30.0538	0.7936	0.381492	2.08025	0.0375022	NA
ENSRNOG00000011238	7.81768	-1.13145	0.544253	-2.07891	0.0376258	NA
ENSRNOG00000019249	5.65037	-1.33467	0.642168	-2.07839	0.0376737	NA
ENSRNOG00000019262	26.5449	-1.08104	0.520387	-2.07737	0.0377672	NA
ENSRNOG00000009465	36.5925	-1.08213	0.520965	-2.07717	0.0377854	0.632276
ENSRNOG00000032254	46.2668	0.945811	0.455746	2.0753	0.0379585	0.632276
ENSRNOG00000017993	57.1953	0.831241	0.400591	2.07504	0.0379832	0.632276
ENSRNOG00000031213	17.657	1.03504	0.499189	2.07345	0.0381304	NA
ENSRNOG00000017817	87.6617	0.569624	0.274723	2.07345	0.0381305	0.632276
ENSRNOG00000009788	13.7402	-1.36841	0.660051	-2.07318	0.0381551	NA
ENSRNOG00000000246	26.7192	-0.821822	0.396618	-2.07208	0.0382584	NA
ENSRNOG00000047503	232.861	-0.860809	0.415565	-2.07142	0.0383197	0.632276
ENSRNOG00000007240	24.8675	1.08362	0.524814	2.06477	0.0389448	NA
ENSRNOG00000004784	9.04521	-1.14884	0.556751	-2.06346	0.0390686	NA
ENSRNOG00000012686	10.5263	1.26605	0.613871	2.06241	0.039169	NA
ENSRNOG00000016348	12.1475	-1.42123	0.689445	-2.06142	0.0392634	NA
ENSRNOG00000001973	3.39646	-1.41633	0.688016	-2.05857	0.0395358	NA
ENSRNOG00000013004	8.0438	-1.45141	0.706927	-2.05312	0.0400606	NA
ENSRNOG00000018991	46.9961	-0.782573	0.381445	-2.0516	0.0402086	0.659607
ENSRNOG00000000511	18.7345	1.16692	0.568949	2.051	0.0402668	NA
ENSRNOG00000053258	10.5245	-1.31967	0.644978	-2.04607	0.0407496	NA
ENSRNOG00000025705	8.2368	-1.3222	0.646634	-2.04474	0.0408804	NA
ENSRNOG00000008390	23.6003	-1.0506	0.513846	-2.04459	0.0408957	NA
ENSRNOG00000047459	53.5358	0.681653	0.33346	2.04418	0.0409355	0.663863
ENSRNOG00000006990	22.9755	-0.952779	0.466189	-2.04376	0.0409771	NA
ENSRNOG00000055049	5.17373	-1.49808	0.733671	-2.04189	0.0411622	NA
ENSRNOG00000016477	11.2096	-1.3408	0.656916	-2.04105	0.0412454	NA
ENSRNOG00000003849	8.96873	1.37612	0.674276	2.04088	0.0412629	NA
ENSRNOG00000057231	25.9894	-0.942436	0.462446	-2.03794	0.0415564	NA
ENSRNOG00000002838	8.99752	1.05129	0.516083	2.03705	0.0416451	NA
ENSRNOG00000010185	4.76758	-1.41448	0.694495	-2.03671	0.041679	NA
ENSRNOG00000025629	16.2493	0.935517	0.459556	2.0357	0.0417808	NA
ENSRNOG00000047476	5.53539	-1.46239	0.718497	-2.03535	0.0418155	NA
ENSRNOG00000000815	10.7146	-1.42333	0.699433	-2.03498	0.0418531	NA
ENSRNOG00000019926	3.45947	-1.53773	0.755856	-2.03442	0.0419091	NA
ENSRNOG00000002977	8.54101	1.48865	0.731986	2.03372	0.0419801	NA
ENSRNOG00000019826	28.0373	0.898025	0.441966	2.03189	0.0421653	NA
ENSRNOG00000021314	38.926	0.651265	0.320579	2.03153	0.0422013	0.663863
ENSRNOG00000002848	11.7804	-1.26158	0.62114	-2.03107	0.0422478	NA
ENSRNOG00000009686	55.3939	0.742965	0.365972	2.03011	0.0423451	0.663863
ENSRNOG00000017676	47.0557	-0.812401	0.400501	-2.02846	0.0425132	0.663863
ENSRNOG00000011648	579.821	0.695136	0.342721	2.02829	0.042531	0.663863
ENSRNOG00000030225	91.631	-0.7073	0.349002	-2.02663	0.0426998	0.663863
ENSRNOG00000016653	20.5186	-1.16314	0.574053	-2.02618	0.0427461	NA
ENSRNOG00000019587	69.0521	0.822993	0.406282	2.02567	0.042799	0.663863
ENSRNOG00000000848	16.3303	1.09129	0.539192	2.02393	0.0429769	NA
ENSRNOG00000004517	28.646	-1.09016	0.539334	-2.02131	0.0432477	NA
ENSRNOG00000009029	63.4884	-0.831618	0.411585	-2.02053	0.0433287	0.663863
ENSRNOG00000025023	49.7202	0.857783	0.425665	2.01516	0.0438881	0.663863
ENSRNOG00000058645	6.69237	-1.32384	0.657068	-2.01477	0.0439283	NA
ENSRNOG00000009694	154.393	0.754554	0.37457	2.01445	0.0439618	0.663863
ENSRNOG00000021259	31.7057	-1.00226	0.497777	-2.01347	0.0440653	NA
ENSRNOG00000002529	17.8917	-1.09666	0.544907	-2.01256	0.0441612	NA
ENSRNOG00000006709	70.0292	-0.75537	0.375677	-2.01069	0.0443581	0.663863
ENSRNOG00000016322	47.0273	-0.663214	0.330111	-2.00907	0.0445301	0.663863
ENSRNOG00000021129	37.2173	-0.671199	0.334106	-2.00894	0.0445434	0.663863
ENSRNOG00000011351	16.4536	-1.28191	0.638122	-2.00888	0.0445493	NA
ENSRNOG00000010891	33.3857	-1.12059	0.557856	-2.00875	0.0445638	NA
ENSRNOG00000002572	69.4209	-0.75054	0.373694	-2.00844	0.0445968	0.663863
ENSRNOG00000019433	21.3649	-1.09419	0.5448	-2.00842	0.0445984	NA
ENSRNOG00000003108	42.5384	0.695099	0.346167	2.00799	0.0446444	0.663863
ENSRNOG00000018662	121.193	-0.649515	0.323506	-2.00774	0.0446712	0.663863
ENSRNOG00000016525	43.1241	0.750458	0.374018	2.00647	0.0448057	0.663863
ENSRNOG00000047620	40.489	0.729138	0.363498	2.0059	0.0448674	0.663863
ENSRNOG00000008937	62.0626	-0.965957	0.481661	-2.00547	0.0449125	0.663863
ENSRNOG00000008752	8.05808	1.21373	0.605993	2.00288	0.0451902	NA
ENSRNOG00000025053	17.7869	-1.13896	0.568677	-2.00282	0.0451965	NA
ENSRNOG00000053400	13.5335	-1.11141	0.555473	-2.00083	0.0454108	NA
ENSRNOG00000014011	3.76023	1.46703	0.733245	2.00073	0.0454214	NA
ENSRNOG00000046333	40.6081	0.727516	0.363957	1.99891	0.0456185	0.670805
ENSRNOG00000011714	34.7104	0.833557	0.4171	1.99846	0.0456671	NA
ENSRNOG00000029667	22.3928	-0.81082	0.406431	-1.99498	0.0460455	NA
ENSRNOG00000015696	16.2443	1.05801	0.530519	1.99429	0.0461209	NA
ENSRNOG00000007235	369.646	0.720999	0.361534	1.99428	0.0461217	0.674708
ENSRNOG00000020713	8.42244	-1.11469	0.5597	-1.99158	0.0464168	NA
ENSRNOG00000054080	286.694	0.503835	0.253035	1.99117	0.0464626	0.67621
ENSRNOG00000051238	22.6658	-0.952313	0.478285	-1.9911	0.0464699	NA
ENSRNOG00000055909	21.821	-1.18829	0.596954	-1.99059	0.0465254	NA
ENSRNOG00000010146	4.11062	-1.23742	0.62197	-1.98952	0.0466435	NA
ENSRNOG00000011164	13.229	-1.14722	0.577935	-1.98504	0.0471399	NA
ENSRNOG00000016218	23.9079	0.944716	0.475983	1.98477	0.0471701	NA
ENSRNOG00000011161	16.4628	0.956166	0.481802	1.98456	0.0471932	NA
ENSRNOG00000003300	75.3575	-0.822034	0.414655	-1.98245	0.0474288	0.686749
ENSRNOG00000008943	4.97251	-1.62045	0.81746	-1.98229	0.0474464	NA
ENSRNOG00000012087	52.9996	0.637396	0.321878	1.98024	0.0476763	0.686829
ENSRNOG00000004695	3.03742	-1.46287	0.739039	-1.97942	0.0477688	NA
ENSRNOG00000054838	20.414	0.968914	0.490255	1.97635	0.0481155	NA
ENSRNOG00000014135	6.41689	-1.41623	0.717097	-1.97496	0.0482732	NA
ENSRNOG00000008345	23.9439	0.807181	0.408725	1.97487	0.0482824	NA
ENSRNOG00000002470	8.9432	-1.37136	0.694552	-1.97445	0.0483309	NA
ENSRNOG00000018911	15.7732	-0.966367	0.489506	-1.97417	0.0483625	NA
ENSRNOG00000006632	29.6915	-0.810637	0.41108	-1.97197	0.0486129	NA
ENSRNOG00000004019	51.1879	-0.898606	0.455747	-1.97172	0.0486413	0.694785
ENSRNOG00000056768	11.1162	0.957051	0.485723	1.97036	0.0487966	NA
ENSRNOG00000013121	10.7637	-1.41241	0.71701	-1.96986	0.0488541	NA
ENSRNOG00000021663	6.94396	-1.49772	0.761068	-1.96792	0.0490778	NA
ENSRNOG00000009538	45.6407	-0.757996	0.385448	-1.96653	0.049237	0.694785
ENSRNOG00000010549	46.8804	-1.03286	0.525357	-1.96602	0.0492962	0.694785
ENSRNOG00000017444	7.0774	-1.29486	0.658625	-1.96601	0.0492975	NA
ENSRNOG00000011932	8.56256	-1.1582	0.589385	-1.9651	0.0494032	NA
ENSRNOG00000021145	13.4116	1.28406	0.653566	1.9647	0.0494485	NA
ENSRNOG00000042455	42.4603	1.02091	0.519629	1.96469	0.0494502	0.694785
ENSRNOG00000010079	160.723	-1.18506	0.603185	-1.96467	0.0494526	0.694785
ENSRNOG00000008598	7.329	1.18839	0.604911	1.96457	0.0494637	NA
ENSRNOG00000012736	16.3388	0.833463	0.425049	1.96086	0.0498948	NA
ENSRNOG00000011201	8.47809	-1.22841	0.626647	-1.96029	0.0499618	NA
ENSRNOG00000013324	10.4105	-1.19323	0.608838	-1.95985	0.0500137	NA
ENSRNOG00000009421	286.558	0.768422	0.392345	1.95854	0.050167	0.701349
ENSRNOG00000023969	8.34208	-1.34249	0.686238	-1.9563	0.0504295	NA
ENSRNOG00000001174	13.3798	-1.19662	0.611772	-1.95598	0.0504672	NA
ENSRNOG00000009715	66.0208	0.673012	0.344266	1.95492	0.0505928	0.702988
ENSRNOG00000027341	7.10402	-1.4992	0.767199	-1.95412	0.0506865	NA
ENSRNOG00000001404	36.3634	0.803169	0.411228	1.9531	0.050808	0.702988
ENSRNOG00000036668	14.3904	1.34437	0.688739	1.95194	0.0509458	NA
ENSRNOG00000009664	6.33995	-1.23861	0.634733	-1.95138	0.0510115	NA
ENSRNOG00000009862	87.9881	-0.720091	0.369111	-1.95088	0.0510714	0.702988
ENSRNOG00000059005	15.6343	-0.862363	0.442216	-1.9501	0.0511647	NA
ENSRNOG00000013828	18.3138	-0.999907	0.512873	-1.94962	0.0512214	NA
ENSRNOG00000005719	45.1807	-0.570433	0.292724	-1.9487	0.0513307	0.702988
ENSRNOG00000002267	20.7217	-1.13059	0.580368	-1.94806	0.0514077	NA
ENSRNOG00000037567	12.3354	0.947592	0.486461	1.94793	0.0514235	NA
ENSRNOG00000055297	11.1352	1.08031	0.555542	1.9446	0.051823	NA
ENSRNOG00000008755	210.608	0.55827	0.28736	1.94275	0.0520461	0.702988
ENSRNOG00000061862	13.2412	-1.18016	0.607757	-1.94183	0.0521573	NA
ENSRNOG00000011501	71.3988	-0.591697	0.304954	-1.94028	0.0523453	0.702988
ENSRNOG00000010744	47.3366	0.944162	0.486652	1.94012	0.0523654	0.702988
ENSRNOG00000033206	529.788	0.60997	0.31454	1.93925	0.0524714	0.702988
ENSRNOG00000005695	179.926	-0.820929	0.423399	-1.9389	0.0525135	0.702988
ENSRNOG00000001142	33.9987	-0.922824	0.475957	-1.93888	0.0525159	NA
ENSRNOG00000000895	7.59848	-1.41846	0.731713	-1.93855	0.0525563	NA
ENSRNOG00000003120	16.6381	-1.02064	0.526891	-1.9371	0.0527326	NA
ENSRNOG00000045924	13.1685	-1.39833	0.722629	-1.93505	0.0529837	NA
ENSRNOG00000007043	34.215	0.762	0.393985	1.93408	0.0531029	NA
ENSRNOG00000004222	13.5056	1.14891	0.594362	1.93301	0.0532351	NA
ENSRNOG00000057623	87.8113	-0.571893	0.296084	-1.93152	0.0534184	0.709832
ENSRNOG00000007701	75.8314	-0.522037	0.270393	-1.93066	0.0535251	0.709832
ENSRNOG00000037137	28.9674	0.845953	0.438242	1.93033	0.0535656	NA
ENSRNOG00000025702	15.37	-1.00619	0.521276	-1.93023	0.0535778	NA
ENSRNOG00000015797	6.49656	1.30851	0.67871	1.92793	0.0538638	NA
ENSRNOG00000008628	8.40992	-1.1428	0.592954	-1.92729	0.0539433	NA
ENSRNOG00000012513	26.7595	-0.730918	0.379446	-1.92628	0.0540696	NA
ENSRNOG00000012015	5.0024	-1.40547	0.73044	-1.92414	0.0543374	NA
ENSRNOG00000020694	3.6561	-1.35529	0.704955	-1.92251	0.0545411	NA
ENSRNOG00000004009	41.7432	0.775738	0.403709	1.92153	0.0546654	0.721584
ENSRNOG00000007697	8.14117	-1.23917	0.645288	-1.92034	0.0548152	NA
ENSRNOG00000006285	46.0108	0.81833	0.426514	1.91865	0.0550286	0.722666
ENSRNOG00000006889	59.693	-1.2976	0.677195	-1.91614	0.0553474	0.722666
ENSRNOG00000049507	17.7204	-1.12631	0.587896	-1.91584	0.055386	NA
ENSRNOG00000000841	59.3166	-0.583854	0.304956	-1.91455	0.0555499	0.722666
ENSRNOG00000018735	174.272	0.53492	0.279644	1.91286	0.055766	0.722666
ENSRNOG00000008479	8.07976	1.34523	0.703866	1.91121	0.0559781	NA
ENSRNOG00000019080	11.5267	-1.14899	0.601518	-1.91015	0.0561141	NA
ENSRNOG00000008989	141.604	0.615013	0.322282	1.90831	0.0563514	0.724622
ENSRNOG00000053953	15.861	-1.10651	0.580106	-1.90742	0.0564658	NA
ENSRNOG00000007799	53.3768	0.969491	0.508715	1.90577	0.0566806	0.724622
ENSRNOG00000023383	109.43	-0.621802	0.32655	-1.90416	0.0568894	0.724622
ENSRNOG00000017762	69.4765	0.60643	0.31866	1.90306	0.0570324	0.724622
ENSRNOG00000036693	194.097	0.500187	0.263019	1.90172	0.0572082	0.724622
ENSRNOG00000030269	17.6797	-1.18201	0.621867	-1.90075	0.0573352	NA
ENSRNOG00000038999	161.279	-0.715016	0.376348	-1.89988	0.0574489	0.724622
ENSRNOG00000017191	13.7574	-1.20182	0.632698	-1.89951	0.0574973	NA
ENSRNOG00000036666	17.2437	-0.86247	0.454255	-1.89865	0.0576108	NA
ENSRNOG00000009015	14.0693	1.07568	0.5666	1.89848	0.0576326	NA
ENSRNOG00000050697	6.70838	-1.23557	0.650986	-1.89799	0.057697	NA
ENSRNOG00000018039	12.8304	-1.22622	0.646274	-1.89737	0.0577794	NA
ENSRNOG00000049771	35.2305	0.877832	0.462723	1.8971	0.0578145	NA
ENSRNOG00000050946	9.69677	1.27813	0.673907	1.8966	0.0578812	NA
ENSRNOG00000017964	40.7464	0.773716	0.408145	1.89569	0.0580009	0.725344
ENSRNOG00000013604	96.7291	0.706707	0.372821	1.89557	0.0580173	0.725344
ENSRNOG00000003149	36.0121	0.820219	0.433155	1.89359	0.0582794	0.725426
ENSRNOG00000000547	26.4196	-0.911943	0.481875	-1.89249	0.0584262	NA
ENSRNOG00000005823	17.9326	0.827028	0.437216	1.89158	0.0585469	NA
ENSRNOG00000020723	19.1864	-0.908067	0.480125	-1.89132	0.0585822	NA
ENSRNOG00000009236	23.3386	-0.766363	0.40524	-1.89114	0.0586063	NA
ENSRNOG00000027707	12.0217	-1.22251	0.646563	-1.89079	0.058653	NA
ENSRNOG00000037188	54.5988	-1.28208	0.678543	-1.88946	0.0588298	0.725807
ENSRNOG00000012100	17.2646	1.13787	0.602339	1.88908	0.0588808	NA
ENSRNOG00000004104	8.41896	1.05413	0.55804	1.889	0.0588923	NA
ENSRNOG00000020460	24.0433	0.861567	0.456494	1.88736	0.0591125	NA
ENSRNOG00000018964	285.859	0.545668	0.289188	1.8869	0.0591737	0.725807
ENSRNOG00000012046	47.7097	0.788019	0.417914	1.8856	0.0593485	0.725807
ENSRNOG00000020922	22.1813	0.836891	0.444174	1.88415	0.0595446	NA
ENSRNOG00000020388	20.7967	-0.923576	0.491633	-1.87859	0.0603009	NA
ENSRNOG00000013172	38.529	0.687295	0.365874	1.8785	0.0603125	0.725807
ENSRNOG00000000867	18.8221	0.903555	0.481027	1.87839	0.0603281	NA
ENSRNOG00000008798	3.84048	-1.37615	0.732979	-1.87748	0.060453	NA
ENSRNOG00000061854	9.35306	-1.08145	0.576487	-1.87593	0.0606644	NA
ENSRNOG00000011060	4.20154	-1.17667	0.62749	-1.8752	0.0607656	NA
ENSRNOG00000023753	193.177	0.59732	0.318573	1.87498	0.0607949	0.725807
ENSRNOG00000020668	42.5881	0.636184	0.339404	1.87441	0.0608733	0.725807
ENSRNOG00000003691	49.6294	-0.798912	0.426248	-1.87429	0.0608904	0.725807
ENSRNOG00000000312	9.47081	1.35864	0.725005	1.87398	0.0609336	NA
ENSRNOG00000002911	1350.05	-1.205	0.643018	-1.87397	0.060934	0.725807
ENSRNOG00000018783	14.2295	-0.993502	0.530277	-1.87355	0.0609919	NA
ENSRNOG00000001717	44.3561	0.68042	0.363234	1.87323	0.0610372	0.725807
ENSRNOG00000001001	12.2435	-1.18234	0.631352	-1.87272	0.0611073	NA
ENSRNOG00000019435	6.49328	-1.30581	0.697513	-1.87209	0.0611946	NA
ENSRNOG00000009184	18.675	-0.970288	0.518361	-1.87184	0.0612292	NA
ENSRNOG00000007834	36.0058	0.749783	0.400667	1.87134	0.0612985	0.725807
ENSRNOG00000028504	19.2075	-0.918351	0.491038	-1.87022	0.0614527	NA
ENSRNOG00000054212	16.3145	0.96202	0.514626	1.86936	0.0615734	NA
ENSRNOG00000000590	68.5026	0.866325	0.463501	1.86909	0.0616101	0.725807
ENSRNOG00000020918	405.834	0.59542	0.318573	1.86902	0.0616199	0.725807
ENSRNOG00000019418	7.00083	-1.41305	0.75616	-1.86872	0.061662	NA
ENSRNOG00000003049	136.877	0.582273	0.31174	1.86781	0.061788	0.725807
ENSRNOG00000003977	59.3457	-0.899851	0.481957	-1.86708	0.0618905	0.725807
ENSRNOG00000010595	21.279	-1.10239	0.590623	-1.86648	0.0619744	NA
ENSRNOG00000046540	7.89312	-1.35088	0.724212	-1.86531	0.0621374	NA
ENSRNOG00000020813	6.60063	-1.15576	0.619714	-1.86498	0.062184	NA
ENSRNOG00000018181	17.9595	-0.99235	0.532243	-1.86447	0.0622562	NA
ENSRNOG00000058186	108.512	-0.813154	0.436398	-1.86333	0.0624159	0.728572
ENSRNOG00000060266	17.9636	-0.905386	0.48597	-1.86305	0.0624554	NA
ENSRNOG00000004998	4.56088	-1.42855	0.766844	-1.86289	0.0624771	NA
ENSRNOG00000002420	27.9238	-0.903756	0.485382	-1.86195	0.0626103	NA
ENSRNOG00000024025	17.0979	-1.03343	0.555043	-1.86189	0.062618	NA
ENSRNOG00000008283	11.0109	-1.26606	0.680357	-1.86088	0.0627615	NA
ENSRNOG00000012085	29.0734	0.853298	0.458608	1.86063	0.0627971	NA
ENSRNOG00000017766	38.4326	0.604	0.324647	1.86049	0.0628169	0.728572
ENSRNOG00000021403	74.2352	-0.704554	0.378808	-1.85992	0.0628964	0.728572
ENSRNOG00000017380	3.86022	1.37394	0.738727	1.85988	0.0629029	NA
ENSRNOG00000012906	9.34211	-1.47026	0.79093	-1.85891	0.0630405	NA
ENSRNOG00000010301	9.39418	1.31267	0.706217	1.85874	0.0630642	NA
ENSRNOG00000037443	16.344	0.899711	0.484246	1.85796	0.0631745	NA
ENSRNOG00000015573	23.5315	-0.955549	0.514418	-1.85753	0.0632355	NA
ENSRNOG00000007679	10.6023	-1.29631	0.698554	-1.8557	0.063496	NA
ENSRNOG00000008980	11.9579	-1.3631	0.734731	-1.85523	0.0635631	NA
ENSRNOG00000019069	44.2967	-0.60948	0.328544	-1.8551	0.0635826	0.732517
ENSRNOG00000016166	16.5308	-0.808339	0.435811	-1.85479	0.0636262	NA
ENSRNOG00000026649	16.6767	-0.898459	0.484697	-1.85365	0.0637892	NA
ENSRNOG00000004245	18.1233	1.23689	0.667593	1.85275	0.0639176	NA
ENSRNOG00000034161	36.2375	0.970716	0.524193	1.85183	0.0640504	0.732517
ENSRNOG00000012918	69.3099	-0.591871	0.319639	-1.85168	0.0640714	0.732517
ENSRNOG00000021005	79.2414	0.613382	0.331503	1.85031	0.0642694	0.732517
ENSRNOG00000004700	8.03931	-1.14862	0.620781	-1.85029	0.0642725	NA
ENSRNOG00000048291	12.9564	-1.00263	0.542033	-1.84977	0.0643474	NA
ENSRNOG00000021170	15.3371	-1.22535	0.662481	-1.84964	0.0643658	NA
ENSRNOG00000004018	21.6724	-1.20778	0.653079	-1.84936	0.0644063	NA
ENSRNOG00000011612	15.9989	-1.19028	0.644097	-1.84798	0.0646051	NA
ENSRNOG00000019629	553.427	0.503267	0.272455	1.84715	0.0647249	0.733035
ENSRNOG00000005478	65.6415	-0.655415	0.354965	-1.84642	0.0648315	0.733035
ENSRNOG00000010165	17.6289	-1.11953	0.606937	-1.84455	0.0651028	NA
ENSRNOG00000033740	13.8148	-1.09836	0.595572	-1.84421	0.0651525	NA
ENSRNOG00000042668	24.3738	-1.18908	0.645104	-1.84324	0.0652946	NA
ENSRNOG00000033623	15.3328	-1.19612	0.648976	-1.8431	0.0653151	NA
ENSRNOG00000000611	22.8384	-0.877555	0.476435	-1.84192	0.0654869	NA
ENSRNOG00000012478	5.42771	1.4163	0.769013	1.84171	0.0655181	NA
ENSRNOG00000022432	7.85416	-1.32349	0.71867	-1.84158	0.0655361	NA
ENSRNOG00000000503	6.38402	-1.27667	0.693436	-1.84108	0.0656103	NA
ENSRNOG00000002079	6.86605	-1.43035	0.777945	-1.83863	0.0659693	NA
ENSRNOG00000008546	40.7033	0.685048	0.372609	1.83852	0.0659863	0.740352
ENSRNOG00000019193	6.38703	-1.38523	0.753552	-1.83827	0.0660226	NA
ENSRNOG00000003386	15.6791	-0.916571	0.498671	-1.83803	0.0660586	NA
ENSRNOG00000018494	6.33993	-1.21606	0.661808	-1.83748	0.0661385	NA
ENSRNOG00000046922	49.8447	0.87926	0.479126	1.83513	0.0664858	0.740352
ENSRNOG00000012864	12.0029	-0.869591	0.47411	-1.83415	0.066631	NA
ENSRNOG00000061337	33.674	1.07835	0.588231	1.8332	0.0667721	NA
ENSRNOG00000007948	29.2405	-0.638155	0.348134	-1.83307	0.0667916	NA
ENSRNOG00000021153	73.624	0.547685	0.29883	1.83276	0.066838	0.740352
ENSRNOG00000021035	160.618	0.570292	0.311228	1.8324	0.0668923	0.740352
ENSRNOG00000055962	27.8728	-0.98544	0.537799	-1.83236	0.0668983	NA
ENSRNOG00000050232	36.8478	-0.989157	0.539916	-1.83206	0.0669431	0.740352
ENSRNOG00000005413	8.44125	1.17067	0.639887	1.82949	0.0673261	NA
ENSRNOG00000004828	30.2602	-1.0522	0.575268	-1.82905	0.0673916	NA
ENSRNOG00000061108	36.1094	-0.684944	0.374624	-1.82835	0.067497	0.740352
ENSRNOG00000033445	9.36177	-1.13388	0.620179	-1.82831	0.0675034	NA
ENSRNOG00000012956	73.8944	-0.624965	0.341843	-1.82822	0.0675165	0.740352
ENSRNOG00000006532	177.829	-0.564834	0.309254	-1.82644	0.067784	0.740352
ENSRNOG00000019956	32.6455	-0.71091	0.38947	-1.82533	0.0679519	NA
ENSRNOG00000018937	40.0782	0.737734	0.404209	1.82513	0.0679814	0.740352
ENSRNOG00000018969	10.3012	1.06019	0.580936	1.82498	0.0680048	NA
ENSRNOG00000010330	76.4749	0.659151	0.361292	1.82443	0.0680873	0.740352
ENSRNOG00000014524	9.19428	-0.92257	0.505735	-1.82422	0.0681195	NA
ENSRNOG00000049464	6.66544	-1.21379	0.666436	-1.82132	0.0685579	NA
ENSRNOG00000017503	20.6982	0.916712	0.503494	1.8207	0.0686522	NA
ENSRNOG00000019244	11.8072	-1.0161	0.558091	-1.82067	0.0686571	NA
ENSRNOG00000002773	18.5381	-0.986804	0.542516	-1.81894	0.0689209	NA
ENSRNOG00000011194	68.5503	0.729986	0.401545	1.81794	0.069073	0.742738
ENSRNOG00000055570	6.66846	-1.32223	0.727387	-1.81778	0.0690979	NA
ENSRNOG00000019105	13.7652	-0.922099	0.507762	-1.81601	0.0693694	NA
ENSRNOG00000038228	7.12672	-1.26322	0.696188	-1.81449	0.0696028	NA
ENSRNOG00000009957	31.6486	0.808352	0.445765	1.8134	0.0697694	NA
ENSRNOG00000017381	19.3487	-1.04932	0.57878	-1.81299	0.0698341	NA
ENSRNOG00000007545	11.0449	-1.12062	0.618178	-1.81278	0.0698658	NA
ENSRNOG00000007922	18.3925	0.951475	0.525441	1.81081	0.0701698	NA
ENSRNOG00000020495	64.4642	0.655649	0.362235	1.81001	0.0702946	0.742738
ENSRNOG00000019902	228.037	0.5806	0.321047	1.80846	0.0705357	0.742738
ENSRNOG00000001427	22.9101	-0.792839	0.438447	-1.80829	0.0705611	NA
ENSRNOG00000007769	37.9974	-0.75466	0.41737	-1.80813	0.0705863	0.742738
ENSRNOG00000009156	26.9407	-0.935161	0.517339	-1.80764	0.0706631	NA
ENSRNOG00000014702	28.9316	0.778935	0.431017	1.8072	0.0707306	NA
ENSRNOG00000003967	66.8478	-0.709444	0.392669	-1.80672	0.0708053	0.742738
ENSRNOG00000011168	59.4653	0.674704	0.373554	1.80618	0.0708908	0.742738
ENSRNOG00000006591	4.09847	-1.35981	0.753049	-1.80574	0.070959	NA
ENSRNOG00000019741	4.79778	1.16521	0.645563	1.80495	0.0710826	NA
ENSRNOG00000004680	14.533	-1.17253	0.649628	-1.80493	0.0710854	NA
ENSRNOG00000019201	53.2592	-0.596521	0.3306	-1.80436	0.0711752	0.742738
ENSRNOG00000012362	2.8609	-1.44394	0.800302	-1.80424	0.0711941	NA
ENSRNOG00000013454	62.5939	0.678434	0.376099	1.80387	0.0712513	0.742738
ENSRNOG00000057706	13.4725	0.834925	0.463026	1.80319	0.0713579	NA
ENSRNOG00000003600	10.7862	-1.16994	0.648844	-1.80311	0.0713713	NA
ENSRNOG00000004687	33.8705	-0.91992	0.510464	-1.80212	0.071526	NA
ENSRNOG00000010951	51.0285	-0.83453	0.463167	-1.80179	0.0715788	0.742738
ENSRNOG00000005614	75.9482	0.585969	0.325223	1.80175	0.0715851	0.742738
ENSRNOG00000027066	8.27929	-1.1654	0.646976	-1.80131	0.0716544	NA
ENSRNOG00000018338	10.1745	-1.05518	0.5858	-1.80127	0.0716609	NA
ENSRNOG00000014623	42.8913	-0.605972	0.336455	-1.80105	0.071695	0.742738
ENSRNOG00000001555	6.77079	-1.25564	0.69719	-1.801	0.0717022	NA
ENSRNOG00000007726	24.1801	-0.777729	0.431998	-1.80031	0.0718123	NA
ENSRNOG00000027028	82.8977	0.483637	0.268949	1.79825	0.0721373	0.742738
ENSRNOG00000026501	37.438	0.810663	0.450971	1.7976	0.0722412	0.742738
ENSRNOG00000019023	25.8722	-1.1336	0.630647	-1.79752	0.0722532	NA
ENSRNOG00000006050	42.0191	0.930335	0.517715	1.797	0.0723351	0.742738
ENSRNOG00000019549	41.9133	-0.750014	0.417388	-1.79692	0.072348	0.742738
ENSRNOG00000016863	13.7276	-1.20889	0.673004	-1.79626	0.0724528	NA
ENSRNOG00000001057	8.96057	-1.12118	0.624911	-1.79415	0.0727893	NA
ENSRNOG00000012959	29.8103	-0.93126	0.519273	-1.79339	0.0729104	NA
ENSRNOG00000005480	59.2471	-0.637083	0.355499	-1.79208	0.0731196	0.742738
ENSRNOG00000017832	117.679	-0.544669	0.304159	-1.79074	0.0733354	0.742738
ENSRNOG00000002693	44.0033	-0.549024	0.306636	-1.79048	0.0733772	0.742738
ENSRNOG00000018457	38.9186	0.703921	0.393314	1.78972	0.073499	0.742738
ENSRNOG00000046803	17.7701	0.944889	0.527956	1.78971	0.0735002	NA
ENSRNOG00000010064	35.2503	0.971526	0.542864	1.78963	0.0735134	NA
ENSRNOG00000001436	97.9766	-0.61903	0.34595	-1.78936	0.0735563	0.742738
ENSRNOG00000054063	18.1314	-1.06299	0.594162	-1.78905	0.0736067	NA
ENSRNOG00000021110	10.9469	-1.14554	0.640971	-1.78719	0.0739071	NA
ENSRNOG00000017689	43.7355	-0.883138	0.494262	-1.78678	0.0739729	0.742738
ENSRNOG00000025430	35.714	0.830803	0.465037	1.78653	0.0740133	NA
ENSRNOG00000003052	6.48018	-1.08917	0.609697	-1.78642	0.0740313	NA
ENSRNOG00000014584	18.8031	0.76912	0.430607	1.78613	0.074078	NA
ENSRNOG00000017295	18.9392	-0.983336	0.550811	-1.78525	0.0742209	NA
ENSRNOG00000028585	49.3032	-0.751783	0.421169	-1.78499	0.0742626	0.742738
ENSRNOG00000010894	10.5025	-1.01065	0.566265	-1.78477	0.074299	NA
ENSRNOG00000052113	13.7986	-0.905112	0.507506	-1.78345	0.074513	NA
ENSRNOG00000009054	8.0727	-1.28703	0.721916	-1.78279	0.0746197	NA
ENSRNOG00000013720	38.007	0.780542	0.437929	1.78235	0.0746922	0.742738
ENSRNOG00000019990	16.2808	0.968297	0.543347	1.7821	0.0747331	NA
ENSRNOG00000011849	24.3157	-0.721177	0.404816	-1.78149	0.0748322	NA
ENSRNOG00000006644	7.79438	1.09441	0.614361	1.78139	0.0748494	NA
ENSRNOG00000001728	47.0361	-0.720899	0.404697	-1.78133	0.0748581	0.742738
ENSRNOG00000009745	5.70351	-1.14593	0.643542	-1.78066	0.0749679	NA
ENSRNOG00000006916	39.1432	0.765518	0.429992	1.78031	0.0750255	0.742738
ENSRNOG00000024972	10.5693	1.02552	0.576123	1.78003	0.075071	NA
ENSRNOG00000000996	75.257	0.575749	0.323503	1.77973	0.0751197	0.742738
ENSRNOG00000056216	17.8691	-0.842695	0.474023	-1.77775	0.0754446	NA
ENSRNOG00000002450	10.4562	1.23594	0.695244	1.77771	0.075451	NA
ENSRNOG00000008274	99.2472	0.63416	0.356842	1.77714	0.0755448	0.742738
ENSRNOG00000016273	9.56427	-1.28041	0.720501	-1.77712	0.0755491	NA
ENSRNOG00000006209	23.4921	-0.801752	0.451738	-1.77482	0.0759284	NA
ENSRNOG00000013379	35.3881	-0.780935	0.440017	-1.77478	0.0759334	NA
ENSRNOG00000013704	24.2226	-1.06931	0.6026	-1.77449	0.0759825	NA
ENSRNOG00000007023	277.96	0.618369	0.348724	1.77323	0.0761903	0.742738
ENSRNOG00000022015	23.1593	-0.980486	0.553088	-1.77275	0.0762702	NA
ENSRNOG00000016337	34.1458	0.80321	0.453134	1.77257	0.0763004	NA
ENSRNOG00000009588	4.02409	-1.40978	0.795336	-1.77256	0.076302	NA
ENSRNOG00000011134	10.3	-1.36993	0.773065	-1.77207	0.0763829	NA
ENSRNOG00000008641	48.438	-0.718874	0.405764	-1.77165	0.0764521	0.742738
ENSRNOG00000007849	7.97755	1.19127	0.672451	1.77154	0.0764714	NA
ENSRNOG00000002040	16.2734	1.04277	0.588688	1.77134	0.076504	NA
ENSRNOG00000021177	247.745	0.589058	0.33262	1.77096	0.0765671	0.742738
ENSRNOG00000056246	184.238	-0.54997	0.310596	-1.77069	0.0766121	0.742738
ENSRNOG00000000718	54.553	-0.690701	0.390278	-1.76977	0.0767659	0.742738
ENSRNOG00000015850	5.82866	-1.10683	0.625523	-1.76945	0.076818	NA
ENSRNOG00000005711	169.76	0.466584	0.264037	1.76711	0.0772094	0.742738
ENSRNOG00000023910	134.067	0.541722	0.306564	1.76708	0.0772154	0.742738
ENSRNOG00000007395	7.05645	-1.19028	0.674007	-1.76598	0.0774	NA
ENSRNOG00000020004	12.6818	0.979587	0.55471	1.76594	0.0774052	NA
ENSRNOG00000014215	278.568	0.592183	0.335405	1.76558	0.0774666	0.742738
ENSRNOG00000007272	32.9809	0.783284	0.443695	1.76537	0.0775023	NA
ENSRNOG00000001391	6.21119	-1.21924	0.690862	-1.7648	0.0775969	NA
ENSRNOG00000009992	28.3293	-0.812692	0.460597	-1.76443	0.077659	NA
ENSRNOG00000000581	22.7209	-0.872696	0.494604	-1.76443	0.077659	NA
ENSRNOG00000057676	27.7859	0.782437	0.443465	1.76437	0.0776694	NA
ENSRNOG00000019680	4.63192	-1.29914	0.736383	-1.76421	0.0776962	NA
ENSRNOG00000010332	14.3813	-0.88441	0.501385	-1.76393	0.077743	NA
ENSRNOG00000027175	7.00264	-1.03497	0.5869	-1.76345	0.077825	NA
ENSRNOG00000010882	43.4996	0.631496	0.358126	1.76333	0.0778446	0.743848
ENSRNOG00000000840	11.5416	-1.1535	0.654335	-1.76285	0.0779254	NA
ENSRNOG00000017053	4.14343	-1.12971	0.640844	-1.76285	0.0779265	NA
ENSRNOG00000031669	3.51519	1.2604	0.715189	1.76233	0.0780129	NA
ENSRNOG00000025843	6.2189	-1.36959	0.777352	-1.76187	0.0780913	NA
ENSRNOG00000003224	145.763	0.547645	0.311174	1.75993	0.0784196	0.745846
ENSRNOG00000036839	64.226	-0.578705	0.329082	-1.75854	0.0786556	0.745846
ENSRNOG00000033119	18.3341	0.792028	0.450405	1.75848	0.0786658	NA
ENSRNOG00000010477	9.41922	1.13626	0.646433	1.75773	0.0787935	NA
ENSRNOG00000007939	139.465	0.592926	0.33738	1.75744	0.078842	0.745846
ENSRNOG00000024136	6.12457	-1.22566	0.697479	-1.75728	0.0788705	NA
ENSRNOG00000019780	7.23304	1.32874	0.756507	1.75641	0.0790176	NA
ENSRNOG00000003905	42.1228	-0.788777	0.449222	-1.75587	0.0791102	0.745896
ENSRNOG00000017382	7.02251	1.04895	0.597469	1.75566	0.0791467	NA
ENSRNOG00000009434	6.37717	-1.13881	0.649086	-1.75449	0.0793473	NA
ENSRNOG00000061146	11.2508	-1.0429	0.594803	-1.75335	0.0795421	NA
ENSRNOG00000017233	9.3819	0.949012	0.541491	1.75259	0.0796721	NA
ENSRNOG00000001837	4.02911	-1.35929	0.77573	-1.75227	0.0797278	NA
ENSRNOG00000018547	18.22	0.816693	0.466081	1.75225	0.0797301	NA
ENSRNOG00000018087	91.2749	-0.544707	0.310915	-1.75195	0.0797832	0.747477
ENSRNOG00000001699	5.6291	1.05506	0.602252	1.75186	0.0797973	NA
ENSRNOG00000004152	13.7364	-1.03734	0.592198	-1.75167	0.0798302	NA
ENSRNOG00000006877	32.2091	-0.900758	0.51426	-1.75156	0.0798493	NA
ENSRNOG00000003350	20.0039	-0.913666	0.521806	-1.75097	0.0799514	NA
ENSRNOG00000007822	36.8246	0.765875	0.437503	1.75056	0.0800216	0.747477
ENSRNOG00000024886	29.1151	0.70243	0.401291	1.75043	0.0800446	NA
ENSRNOG00000011971	40.1532	-0.985409	0.562997	-1.75029	0.080068	0.747477
ENSRNOG00000047133	16.0716	0.989492	0.565793	1.74886	0.0803154	NA
ENSRNOG00000020642	9.91416	1.06133	0.606911	1.74874	0.0803368	NA
ENSRNOG00000015686	42.2514	0.795249	0.454998	1.74781	0.0804974	0.749022
ENSRNOG00000006839	11.359	-1.38714	0.793956	-1.74712	0.0806159	NA
ENSRNOG00000013074	8.52805	-1.15549	0.661955	-1.74557	0.080886	NA
ENSRNOG00000017285	8.47913	1.08699	0.622994	1.74479	0.081022	NA
ENSRNOG00000010478	52.6169	-0.907634	0.520362	-1.74423	0.0811182	0.751143
ENSRNOG00000027756	37.127	0.702661	0.403029	1.74345	0.0812547	0.751143
ENSRNOG00000018784	5.29119	-1.52096	0.873055	-1.74211	0.0814894	NA
ENSRNOG00000047134	26.1218	0.86486	0.497135	1.73969	0.0819139	NA
ENSRNOG00000001278	8.52053	-1.05945	0.609104	-1.73936	0.0819707	NA
ENSRNOG00000006770	194.108	0.763297	0.439264	1.73767	0.0822683	0.755569
ENSRNOG00000007564	19.2408	0.978032	0.563162	1.73668	0.0824437	NA
ENSRNOG00000005184	103.614	0.636108	0.36642	1.73601	0.0825626	0.755569
ENSRNOG00000008431	10.9869	-1.05739	0.609482	-1.73489	0.0827602	NA
ENSRNOG00000023856	2.01146	-1.33457	0.769323	-1.73474	0.0827875	NA
ENSRNOG00000008392	14.1845	0.97381	0.561366	1.73472	0.0827911	NA
ENSRNOG00000012415	239.094	-0.746897	0.430821	-1.73366	0.0829783	0.755569
ENSRNOG00000061100	112.717	0.62105	0.3583	1.73332	0.0830387	0.755569
ENSRNOG00000004030	38.5485	-0.924974	0.533779	-1.73288	0.0831172	0.755569
ENSRNOG00000004437	9.4667	1.04132	0.601207	1.73205	0.0832644	NA
ENSRNOG00000020317	94.6692	0.61153	0.353423	1.73031	0.0835757	0.755569
ENSRNOG00000021209	17.6349	-0.891849	0.515441	-1.73027	0.0835827	NA
ENSRNOG00000014598	19.7454	-0.951125	0.550217	-1.72864	0.0838741	NA
ENSRNOG00000016800	28.0567	-0.674084	0.389989	-1.72847	0.0839045	NA
ENSRNOG00000008580	52.5727	-0.522313	0.302349	-1.72752	0.0840747	0.755569
ENSRNOG00000012650	35.6272	-0.667953	0.386835	-1.72671	0.0842191	NA
ENSRNOG00000011852	338.949	0.53037	0.307405	1.72531	0.0844711	0.755569
ENSRNOG00000011417	13.4536	1.04893	0.608008	1.7252	0.0844923	NA
ENSRNOG00000016163	9.47652	-1.27519	0.739424	-1.72458	0.0846041	NA
ENSRNOG00000013351	47.5227	0.641844	0.372253	1.72421	0.0846696	0.755569
ENSRNOG00000018932	17.723	0.968076	0.561533	1.72399	0.08471	NA
ENSRNOG00000011029	29.8649	-0.838638	0.48653	-1.72371	0.0847597	NA
ENSRNOG00000047143	8.37427	1.17941	0.684279	1.72359	0.0847826	NA
ENSRNOG00000049019	44.9242	0.608378	0.352994	1.72348	0.0848022	0.755569
ENSRNOG00000002270	13.2454	1.18237	0.686063	1.72342	0.0848133	NA
ENSRNOG00000003594	173.082	0.535121	0.310501	1.72341	0.0848143	0.755569
ENSRNOG00000025371	23.1914	-1.06625	0.618771	-1.72317	0.0848577	NA
ENSRNOG00000005624	25.1882	1.04135	0.604821	1.72176	0.0851137	NA
ENSRNOG00000009700	4.50791	-1.32959	0.772565	-1.72101	0.0852494	NA
ENSRNOG00000007392	138.566	0.482745	0.280609	1.72035	0.0853688	0.755569
ENSRNOG00000051854	196.94	-0.464507	0.270334	-1.71827	0.0857475	0.755569
ENSRNOG00000017780	193.131	0.666718	0.388444	1.71638	0.086092	0.755569
ENSRNOG00000058006	33.4897	-0.815504	0.475146	-1.71632	0.086103	NA
ENSRNOG00000009681	40.4551	0.7515	0.438316	1.71452	0.0864335	0.755569
ENSRNOG00000014153	11.5601	-1.28737	0.751217	-1.71372	0.0865805	NA
ENSRNOG00000021120	39.179	0.820931	0.479189	1.71317	0.0866815	0.755569
ENSRNOG00000027016	65.752	0.623016	0.363788	1.71258	0.0867899	0.755569
ENSRNOG00000009754	40.4284	-0.807508	0.471526	-1.71254	0.0867971	0.755569
ENSRNOG00000046727	10.2667	1.03457	0.604152	1.71244	0.0868153	NA
ENSRNOG00000054695	15.5839	-0.98563	0.575591	-1.71238	0.0868266	NA
ENSRNOG00000021318	174.678	-0.570557	0.333482	-1.71091	0.0870979	0.755569
ENSRNOG00000010410	44.6066	-1.29041	0.754614	-1.71002	0.0872613	0.755569
ENSRNOG00000024426	29.4929	0.887782	0.519494	1.70894	0.0874629	NA
ENSRNOG00000009090	119.22	0.500273	0.292776	1.70872	0.0875028	0.755569
ENSRNOG00000016770	158.432	0.515839	0.30197	1.70825	0.0875906	0.755569
ENSRNOG00000021840	7.80352	-0.984827	0.577087	-1.70655	0.0879057	NA
ENSRNOG00000017496	14.5516	-0.899925	0.527495	-1.70604	0.0880014	NA
ENSRNOG00000004301	24.2828	-0.716023	0.4197	-1.70604	0.0880015	NA
ENSRNOG00000001417	18.1851	0.734484	0.430945	1.70436	0.0883144	NA
ENSRNOG00000015807	189.905	0.52967	0.310951	1.70339	0.0884958	0.758634
ENSRNOG00000012123	46.5907	-0.875081	0.51414	-1.70203	0.0887501	0.758634
ENSRNOG00000000708	4.58064	1.24051	0.729216	1.70116	0.0889137	NA
ENSRNOG00000055579	159.754	0.435412	0.255957	1.70111	0.0889219	0.758634
ENSRNOG00000046007	17.0882	1.00799	0.592651	1.70081	0.0889778	NA
ENSRNOG00000053269	12.2356	-1.01518	0.597072	-1.70027	0.0890804	NA
ENSRNOG00000012337	11.3555	-1.24178	0.730474	-1.69996	0.0891386	NA
ENSRNOG00000049128	50.8032	-0.625682	0.36813	-1.69962	0.0892026	0.758634
ENSRNOG00000016460	120.427	-0.573709	0.337636	-1.69919	0.0892825	0.758634
ENSRNOG00000003829	10.4571	-0.969534	0.570803	-1.69854	0.0894049	NA
ENSRNOG00000016066	32.8415	-0.894845	0.527125	-1.69759	0.0895844	NA
ENSRNOG00000007034	122.295	0.596077	0.351307	1.69674	0.0897453	0.76029
ENSRNOG00000002278	7.47438	-1.40798	0.829975	-1.69641	0.089809	NA
ENSRNOG00000025584	9.28177	-1.17068	0.69017	-1.69622	0.0898441	NA
ENSRNOG00000043204	3.35325	1.39711	0.824046	1.69542	0.089995	NA
ENSRNOG00000002615	20.5795	0.860303	0.507596	1.69486	0.0901024	NA
ENSRNOG00000034037	22.1811	-0.903544	0.533169	-1.69467	0.0901387	NA
ENSRNOG00000010164	29.5667	-0.92713	0.547216	-1.69427	0.0902146	NA
ENSRNOG00000053239	14.0622	-0.904007	0.533727	-1.69376	0.0903104	NA
ENSRNOG00000027408	12.8658	-0.931377	0.549937	-1.69361	0.09034	NA
ENSRNOG00000024016	15.2576	-0.897248	0.529882	-1.6933	0.0903987	NA
ENSRNOG00000053196	28.1382	0.673388	0.397929	1.69223	0.0906021	NA
ENSRNOG00000009330	75.2783	0.67103	0.397023	1.69015	0.0909988	0.766989
ENSRNOG00000030443	26.1461	-0.860198	0.509013	-1.68993	0.0910407	NA
ENSRNOG00000003897	57.922	-0.776342	0.459687	-1.68885	0.0912486	0.766989
ENSRNOG00000000850	187.678	0.44114	0.261287	1.68834	0.0913469	0.766989
ENSRNOG00000019141	11.2335	-1.15837	0.686948	-1.68626	0.091746	NA
ENSRNOG00000013949	247.949	0.438851	0.260646	1.68371	0.0922385	0.770554
ENSRNOG00000012124	24.7672	-0.835123	0.496068	-1.68348	0.0922814	NA
ENSRNOG00000010887	673.612	-0.514889	0.305878	-1.68331	0.0923145	0.770554
ENSRNOG00000029598	17.3493	-0.883456	0.525125	-1.68237	0.0924966	NA
ENSRNOG00000051860	9.86989	-1.15455	0.686314	-1.68225	0.0925203	NA
ENSRNOG00000015987	28.4296	-0.694059	0.412691	-1.68179	0.0926099	NA
ENSRNOG00000055466	13.2389	0.760568	0.452625	1.68035	0.0928898	NA
ENSRNOG00000013135	62.2866	-0.497429	0.296328	-1.67864	0.0932221	0.775848
ENSRNOG00000017299	32.4187	0.863825	0.514672	1.6784	0.093269	NA
ENSRNOG00000001210	5.2417	1.30696	0.778704	1.67838	0.093273	NA
ENSRNOG00000021691	6.25659	-1.12416	0.66985	-1.67823	0.0933031	NA
ENSRNOG00000018436	7.81328	-1.27191	0.758113	-1.67773	0.0934002	NA
ENSRNOG00000007671	28.0653	-0.669937	0.399574	-1.67663	0.0936153	NA
ENSRNOG00000004208	66.4454	0.673263	0.401912	1.67515	0.093905	0.779247
ENSRNOG00000007230	8.45159	1.07637	0.642864	1.67434	0.0940643	NA
ENSRNOG00000003220	16.2547	0.981442	0.586377	1.67374	0.0941817	NA
ENSRNOG00000055293	29.1591	-1.03492	0.618472	-1.67335	0.0942591	NA
ENSRNOG00000056847	19.253	0.989421	0.591511	1.6727	0.0943859	NA
ENSRNOG00000060479	9.15278	-1.24224	0.742704	-1.67259	0.0944074	NA
ENSRNOG00000037647	18.8589	-0.787199	0.47084	-1.6719	0.0945433	NA
ENSRNOG00000012037	27.0419	-0.703402	0.42074	-1.67182	0.0945599	NA
ENSRNOG00000013579	12.8964	-0.949028	0.568061	-1.67064	0.0947922	NA
ENSRNOG00000019494	7.00146	-1.01125	0.605686	-1.66959	0.0949998	NA
ENSRNOG00000014604	17.9315	-0.90859	0.544345	-1.66914	0.0950892	NA
ENSRNOG00000025940	65.0475	-0.72064	0.431766	-1.66905	0.0951072	0.784514
ENSRNOG00000012473	19.5177	0.978237	0.586155	1.6689	0.0951363	NA
ENSRNOG00000008364	714.653	-0.672877	0.403314	-1.66837	0.0952425	0.784514
ENSRNOG00000010086	10.8561	0.911901	0.546617	1.66826	0.0952635	NA
ENSRNOG00000001214	18.934	-0.787245	0.471997	-1.66791	0.0953346	NA
ENSRNOG00000017116	7.74364	-1.05205	0.63077	-1.66787	0.0953407	NA
ENSRNOG00000008472	35.4824	0.558613	0.335123	1.66689	0.0955362	NA
ENSRNOG00000016145	20.9173	-0.938661	0.563484	-1.66582	0.0957497	NA
ENSRNOG00000037690	2.54226	-1.13802	0.683476	-1.66505	0.0959028	NA
ENSRNOG00000005918	57.0394	0.614859	0.369521	1.66394	0.0961251	0.784514
ENSRNOG00000045670	12.9097	1.02364	0.61544	1.66326	0.0962605	NA
ENSRNOG00000005264	36.8506	-0.707374	0.425345	-1.66306	0.0963003	0.784514
ENSRNOG00000033835	12.6671	-0.815926	0.490621	-1.66305	0.0963032	NA
ENSRNOG00000010260	8.9399	-1.02012	0.613898	-1.66171	0.0965718	NA
ENSRNOG00000055860	62.484	-0.522427	0.314644	-1.66037	0.0968393	0.784514
ENSRNOG00000033389	59.7413	0.622518	0.375078	1.6597	0.0969744	0.784514
ENSRNOG00000001344	225.24	0.473096	0.285089	1.65947	0.0970213	0.784514
ENSRNOG00000008994	73.5108	0.571893	0.344677	1.65921	0.0970727	0.784514
ENSRNOG00000007124	129.4	0.515607	0.31085	1.6587	0.0971759	0.784514
ENSRNOG00000058805	15.7703	-0.785846	0.473851	-1.65842	0.0972319	NA
ENSRNOG00000013281	17.9069	-0.972748	0.586567	-1.65838	0.0972415	NA
ENSRNOG00000009318	6.10241	1.11969	0.675605	1.65732	0.0974547	NA
ENSRNOG00000004099	33.7708	-0.563635	0.340278	-1.6564	0.0976413	NA
ENSRNOG00000002305	82.5753	-0.652479	0.394146	-1.65543	0.0978378	0.784514
ENSRNOG00000014521	19.7238	-0.768	0.463939	-1.65539	0.0978454	NA
ENSRNOG00000042886	242.898	0.482191	0.291322	1.65518	0.0978881	0.784514
ENSRNOG00000011751	18.4106	-0.956497	0.577893	-1.65515	0.0978951	NA
ENSRNOG00000004314	12.5441	1.1249	0.679833	1.65467	0.0979924	NA
ENSRNOG00000033940	31.4645	-0.696005	0.420715	-1.65434	0.0980592	NA
ENSRNOG00000016968	26.094	-0.836437	0.505702	-1.65401	0.0981249	NA
ENSRNOG00000026277	18.4844	0.932645	0.563959	1.65375	0.0981793	NA
ENSRNOG00000057713	11.5484	-1.10411	0.667763	-1.65344	0.0982408	NA
ENSRNOG00000014798	6.4892	1.04449	0.631761	1.65331	0.0982685	NA
ENSRNOG00000028149	34.6083	-0.687051	0.415615	-1.6531	0.0983111	NA
ENSRNOG00000013925	36.145	0.794774	0.480993	1.65236	0.0984613	0.784514
ENSRNOG00000050205	28.2894	0.752569	0.455668	1.65157	0.098622	NA
ENSRNOG00000017087	24.7332	-0.910194	0.551357	-1.65082	0.0987745	NA
ENSRNOG00000050790	11.3952	-1.06514	0.64533	-1.65054	0.0988321	NA
ENSRNOG00000029528	61.8395	0.62821	0.38099	1.64889	0.0991702	0.784514
ENSRNOG00000037446	56.6625	0.668192	0.405627	1.64731	0.099495	0.784514
ENSRNOG00000016580	87.1816	0.745668	0.452699	1.64716	0.0995248	0.784514
ENSRNOG00000005256	164.681	0.753599	0.457544	1.64705	0.0995469	0.784514
ENSRNOG00000011909	21.4287	-0.712085	0.432483	-1.6465	0.0996602	NA
ENSRNOG00000019430	7.33676	-1.03025	0.625808	-1.64628	0.0997062	NA
ENSRNOG00000000777	9.39182	-1.07283	0.651732	-1.64612	0.099738	NA
ENSRNOG00000000878	25.0361	0.779583	0.473649	1.64591	0.0997824	NA
ENSRNOG00000006204	12.5413	-1.15905	0.704393	-1.64546	0.0998756	NA
ENSRNOG00000020687	3.67604	-1.21825	0.740828	-1.64444	0.100086	NA
ENSRNOG00000008696	10.7037	1.05741	0.643056	1.64435	0.100104	NA
ENSRNOG00000020873	109.742	0.709146	0.431515	1.64339	0.100303	0.784514
ENSRNOG00000013965	14.5581	0.817514	0.497661	1.64271	0.100442	NA
ENSRNOG00000018077	43.2214	0.606269	0.369077	1.64266	0.100453	0.784514
ENSRNOG00000024634	122.102	-0.722277	0.439708	-1.64263	0.10046	0.784514
ENSRNOG00000020097	7.31057	-1.04269	0.634898	-1.6423	0.100528	NA
ENSRNOG00000007433	17.9436	-0.724111	0.441169	-1.64134	0.100726	NA
ENSRNOG00000038176	25.5129	-0.692532	0.422301	-1.6399	0.101026	NA
ENSRNOG00000014670	99.9586	0.465773	0.284108	1.63942	0.101125	0.784514
ENSRNOG00000001754	7.02536	1.11824	0.682109	1.63939	0.101133	NA
ENSRNOG00000059961	18.7882	0.735166	0.44888	1.63778	0.101468	NA
ENSRNOG00000008797	31.6585	-0.564587	0.344803	-1.63742	0.101543	NA
ENSRNOG00000021298	59.291	-0.615933	0.376198	-1.63726	0.101577	0.784514
ENSRNOG00000019981	85.9561	0.564301	0.344675	1.6372	0.101589	0.784514
ENSRNOG00000011677	12.8973	0.906108	0.553506	1.63703	0.101624	NA
ENSRNOG00000046109	103.852	0.563192	0.344082	1.63679	0.101674	0.784514
ENSRNOG00000028103	62.0966	0.594018	0.362943	1.63667	0.1017	0.784514
ENSRNOG00000001628	4.95792	-1.12193	0.685609	-1.6364	0.101756	NA
ENSRNOG00000037923	87.7774	0.556903	0.340325	1.63638	0.101759	0.784514
ENSRNOG00000016975	34.5954	0.829577	0.507056	1.63607	0.101826	NA
ENSRNOG00000004813	37.7556	0.661088	0.404124	1.63585	0.101871	0.784514
ENSRNOG00000017333	6.29864	-1.0228	0.625464	-1.63526	0.101995	NA
ENSRNOG00000011592	81.5147	0.497019	0.303946	1.63522	0.102003	0.784514
ENSRNOG00000021139	30.2024	-0.8873	0.542724	-1.6349	0.10207	NA
ENSRNOG00000023020	20.8582	0.734486	0.449321	1.63466	0.102121	NA
ENSRNOG00000046242	26.2453	-0.771257	0.472078	-1.63375	0.102311	NA
ENSRNOG00000020692	19.3747	-0.874327	0.535395	-1.63305	0.102459	NA
ENSRNOG00000060550	16.5868	-0.822197	0.503542	-1.63283	0.102506	NA
ENSRNOG00000019743	9.39823	-1.09501	0.671312	-1.63115	0.102859	NA
ENSRNOG00000010731	70.8757	-0.591525	0.362701	-1.63089	0.102914	0.789378
ENSRNOG00000033624	8.34067	-1.27599	0.783489	-1.6286	0.103398	NA
ENSRNOG00000020982	342.668	0.450087	0.276549	1.62751	0.103628	0.792711
ENSRNOG00000015109	19.0722	0.838045	0.515194	1.62666	0.10381	NA
ENSRNOG00000036660	19.4824	-0.934185	0.575157	-1.62423	0.104327	NA
ENSRNOG00000033639	7.47181	0.927715	0.571774	1.62252	0.104692	NA
ENSRNOG00000024212	28.4925	-0.661847	0.408188	-1.62143	0.104926	NA
ENSRNOG00000003822	72.2849	0.586322	0.361661	1.62119	0.104977	0.797631
ENSRNOG00000055562	93.2962	0.635045	0.391771	1.62096	0.105026	0.797631
ENSRNOG00000004863	21.6252	-0.893437	0.55127	-1.62069	0.105085	NA
ENSRNOG00000016286	83.1055	0.469525	0.289732	1.62055	0.105114	0.797631
ENSRNOG00000000774	33.3361	-0.741453	0.457568	-1.62042	0.105142	NA
ENSRNOG00000012206	31.5298	-0.678574	0.418962	-1.61965	0.105307	NA
ENSRNOG00000019875	34.6476	-0.782025	0.482928	-1.61934	0.105374	NA
ENSRNOG00000027503	10.045	0.927302	0.573006	1.61831	0.105596	NA
ENSRNOG00000043386	18.2356	-0.730744	0.451888	-1.61709	0.105859	NA
ENSRNOG00000038607	3.75074	-1.17485	0.726856	-1.61635	0.106019	NA
ENSRNOG00000018396	37.9523	-0.583557	0.361057	-1.61625	0.106041	0.802517
ENSRNOG00000060087	14.014	0.878363	0.54349	1.61615	0.106062	NA
ENSRNOG00000033386	6.50824	-0.981026	0.607121	-1.61587	0.106123	NA
ENSRNOG00000002343	32.1734	-1.26427	0.783449	-1.61372	0.106588	NA
ENSRNOG00000004373	13.7132	-0.826445	0.512287	-1.61325	0.106691	NA
ENSRNOG00000061779	12.9907	-0.894012	0.554373	-1.61266	0.106819	NA
ENSRNOG00000009364	199.101	0.431838	0.267826	1.61238	0.106879	0.806274
ENSRNOG00000003365	5.4406	-1.26973	0.787646	-1.61205	0.106951	NA
ENSRNOG00000025324	42.748	-0.615	0.38167	-1.61134	0.107106	0.806274
ENSRNOG00000005917	33.4329	-0.634979	0.394209	-1.61077	0.107231	NA
ENSRNOG00000011876	34.91	-0.625971	0.388657	-1.6106	0.107266	NA
ENSRNOG00000001034	9.45212	0.853292	0.529902	1.61028	0.107336	NA
ENSRNOG00000015844	33.1348	0.584347	0.362949	1.61	0.107398	NA
ENSRNOG00000000565	15.1978	0.871732	0.541797	1.60896	0.107624	NA
ENSRNOG00000030483	13.289	-0.80657	0.502246	-1.60593	0.10829	NA
ENSRNOG00000011077	47.0696	-0.696145	0.433869	-1.60451	0.108603	0.807473
ENSRNOG00000016050	19.863	0.781716	0.487402	1.60384	0.108749	NA
ENSRNOG00000014713	12.7268	-1.2245	0.763491	-1.60381	0.108756	NA
ENSRNOG00000006345	66.6227	-0.626466	0.390665	-1.60359	0.108805	0.807473
ENSRNOG00000002546	18.1322	-1.09969	0.685967	-1.60312	0.108908	NA
ENSRNOG00000014075	41.4275	0.585412	0.365241	1.60281	0.108976	0.807473
ENSRNOG00000013179	45.3278	-0.778768	0.486058	-1.60221	0.109109	0.807473
ENSRNOG00000010784	4.41953	-1.16358	0.726338	-1.60199	0.109159	NA
ENSRNOG00000020423	50.9815	0.687962	0.42961	1.60136	0.109297	0.807473
ENSRNOG00000015622	17.484	-0.817949	0.510789	-1.60135	0.1093	NA
ENSRNOG00000049351	5.82805	-1.23355	0.770336	-1.60131	0.109309	NA
ENSRNOG00000011969	11.4734	0.857341	0.535787	1.60015	0.109565	NA
ENSRNOG00000060123	29.3442	0.703319	0.43963	1.5998	0.109643	NA
ENSRNOG00000017123	604.006	-0.408942	0.255624	-1.59978	0.109648	0.807473
ENSRNOG00000024278	56.4119	0.536794	0.335603	1.59949	0.109711	0.807473
ENSRNOG00000001957	8.73728	-1.04791	0.655325	-1.59906	0.109806	NA
ENSRNOG00000015078	33.7801	-0.663022	0.414655	-1.59897	0.109827	NA
ENSRNOG00000012414	12.3043	-0.915061	0.572541	-1.59825	0.109988	NA
ENSRNOG00000017510	41.4674	-0.674812	0.422242	-1.59816	0.110006	0.807473
ENSRNOG00000009928	134.71	0.368045	0.230324	1.59794	0.110056	0.807473
ENSRNOG00000042696	50.5455	-0.64905	0.40624	-1.5977	0.11011	0.807473
ENSRNOG00000050200	35.6814	-0.614571	0.384662	-1.59769	0.110112	NA
ENSRNOG00000002443	8.86066	-1.0409	0.651696	-1.59721	0.110218	NA
ENSRNOG00000032922	10.517	-0.992379	0.62138	-1.59706	0.110253	NA
ENSRNOG00000032723	17.3466	0.894963	0.560422	1.59695	0.110278	NA
ENSRNOG00000007867	7.60191	1.00624	0.630148	1.59682	0.110305	NA
ENSRNOG00000000047	19.4221	0.962827	0.602985	1.59677	0.110317	NA
ENSRNOG00000050834	58.0242	0.748757	0.469319	1.59541	0.110621	0.807936
ENSRNOG00000017883	16.3721	0.818377	0.512972	1.59537	0.110631	NA
ENSRNOG00000000186	148.976	0.587171	0.368163	1.59486	0.110742	0.807936
ENSRNOG00000008319	7.81492	1.02573	0.643219	1.59468	0.110783	NA
ENSRNOG00000018069	30.4637	-0.63864	0.400924	-1.59292	0.111178	NA
ENSRNOG00000019136	70.1396	-0.530232	0.332869	-1.59291	0.111179	0.809044
ENSRNOG00000002403	13.8815	-0.896878	0.563373	-1.59198	0.111389	NA
ENSRNOG00000012397	19.125	0.684596	0.430096	1.59173	0.111446	NA
ENSRNOG00000005046	5.34309	-1.04444	0.656502	-1.59091	0.11163	NA
ENSRNOG00000014513	15.0659	-1.03201	0.648781	-1.59069	0.11168	NA
ENSRNOG00000012322	11.9813	-1.12883	0.709966	-1.58998	0.111839	NA
ENSRNOG00000054378	171.552	0.642129	0.404139	1.58888	0.112087	0.812451
ENSRNOG00000024568	92.2601	0.460101	0.289683	1.58829	0.11222	0.812451
ENSRNOG00000015268	34.2834	0.588634	0.370673	1.58801	0.112283	NA
ENSRNOG00000032487	9.06155	0.974724	0.613896	1.58777	0.112339	NA
ENSRNOG00000002028	35.0161	-0.824515	0.519563	-1.58694	0.112527	NA
ENSRNOG00000002936	6.6809	1.05871	0.667244	1.58669	0.112582	NA
ENSRNOG00000001785	42.6262	-0.74409	0.469086	-1.58626	0.112681	0.812891
ENSRNOG00000010986	6.12478	-1.12715	0.710654	-1.58608	0.112722	NA
ENSRNOG00000017106	128.822	-0.417973	0.263623	-1.5855	0.112854	0.812891
ENSRNOG00000019946	8.60198	1.10474	0.697055	1.58487	0.112996	NA
ENSRNOG00000004883	14.9812	-0.817621	0.516286	-1.58366	0.113271	NA
ENSRNOG00000001300	28.6869	-0.66598	0.420754	-1.58283	0.113461	NA
ENSRNOG00000005726	33.6549	-0.66122	0.417908	-1.58221	0.113601	NA
ENSRNOG00000020376	5.61323	1.13307	0.716324	1.58178	0.1137	NA
ENSRNOG00000000264	24.0353	0.860301	0.543985	1.58148	0.113769	NA
ENSRNOG00000036601	14.9012	-0.934268	0.59094	-1.58098	0.113881	NA
ENSRNOG00000003370	4.86012	-1.12537	0.711894	-1.58081	0.113922	NA
ENSRNOG00000006813	37.9624	-0.585329	0.370317	-1.58062	0.113966	0.816329
ENSRNOG00000008461	17.1131	1.06877	0.677033	1.5786	0.114427	NA
ENSRNOG00000054204	9.71832	-0.971114	0.615199	-1.57854	0.114443	NA
ENSRNOG00000011382	44.1146	-0.483546	0.306449	-1.5779	0.114588	0.816329
ENSRNOG00000021548	13.178	-0.869437	0.551242	-1.57723	0.114742	NA
ENSRNOG00000010048	91.3031	0.456369	0.289357	1.57718	0.114753	0.816329
ENSRNOG00000003213	37.6862	-0.596721	0.378419	-1.57688	0.114823	0.816329
ENSRNOG00000046307	83.6873	0.609127	0.386392	1.57645	0.114922	0.816329
ENSRNOG00000005183	87.4608	-0.544331	0.345417	-1.57587	0.115057	0.816329
ENSRNOG00000004159	31.6658	-0.701435	0.445221	-1.57548	0.115146	NA
ENSRNOG00000017613	8.76476	-1.05306	0.668489	-1.57529	0.11519	NA
ENSRNOG00000010645	18.0732	-0.841375	0.534258	-1.57485	0.115292	NA
ENSRNOG00000013602	15.7857	-0.832511	0.529587	-1.572	0.11595	NA
ENSRNOG00000019439	19.761	-0.803018	0.510869	-1.57187	0.115981	NA
ENSRNOG00000005133	389.614	0.540893	0.3444	1.57054	0.116291	0.821734
ENSRNOG00000042101	10.2606	0.955709	0.608563	1.57043	0.116314	NA
ENSRNOG00000018823	15.2909	-1.04756	0.667384	-1.56966	0.116495	NA
ENSRNOG00000015230	5.62589	0.964785	0.614828	1.5692	0.116602	NA
ENSRNOG00000015218	17.4205	0.793868	0.506353	1.56781	0.116924	NA
ENSRNOG00000033747	32.6491	-0.84908	0.54181	-1.56712	0.117088	NA
ENSRNOG00000029316	4.40215	1.0456	0.667217	1.5671	0.11709	NA
ENSRNOG00000015473	15.3273	0.879433	0.561619	1.56589	0.117374	NA
ENSRNOG00000017223	38.1335	-1.23411	0.788535	-1.56507	0.117567	0.821734
ENSRNOG00000033090	23.3156	-0.758357	0.484573	-1.565	0.117583	NA
ENSRNOG00000011709	74.0868	-0.401259	0.256525	-1.56421	0.117769	0.821734
ENSRNOG00000007982	13.1536	0.779714	0.498887	1.56291	0.118074	NA
ENSRNOG00000018351	26.8263	0.720379	0.461095	1.56232	0.118212	NA
ENSRNOG00000058643	15.8502	-0.862869	0.552503	-1.56174	0.118348	NA
ENSRNOG00000012852	21.5019	0.814128	0.521459	1.56125	0.118465	NA
ENSRNOG00000004402	62.2894	0.647721	0.41502	1.5607	0.118596	0.821734
ENSRNOG00000005673	18.4256	-0.795266	0.509564	-1.56068	0.118599	NA
ENSRNOG00000018009	27.3082	-0.716897	0.459575	-1.55991	0.118781	NA
ENSRNOG00000018413	22.692	0.608986	0.390437	1.55975	0.118818	NA
ENSRNOG00000000768	5.3668	1.06633	0.683704	1.55963	0.118847	NA
ENSRNOG00000032825	9.08677	-0.955607	0.612867	-1.55924	0.11894	NA
ENSRNOG00000011467	16.1157	-0.796978	0.51133	-1.55864	0.119082	NA
ENSRNOG00000012840	532.722	-0.495023	0.317686	-1.55822	0.119182	0.821734
ENSRNOG00000016942	26.0044	0.6621	0.424986	1.55794	0.119249	NA
ENSRNOG00000001030	124.568	-0.724943	0.465346	-1.55786	0.119267	0.821734
ENSRNOG00000017342	18.3403	0.802618	0.515428	1.55719	0.119426	NA
ENSRNOG00000002928	46.6743	-0.629875	0.404498	-1.55718	0.119428	0.821734
ENSRNOG00000018089	28.2166	-0.761078	0.488894	-1.55673	0.119534	NA
ENSRNOG00000019120	120.457	-0.97649	0.627681	-1.55571	0.119777	0.821734
ENSRNOG00000017745	20.282	-0.743999	0.478431	-1.55508	0.119927	NA
ENSRNOG00000017072	46.8046	0.703426	0.452367	1.55499	0.119948	0.821734
ENSRNOG00000047322	21.4177	-0.776544	0.499589	-1.55437	0.120097	NA
ENSRNOG00000008638	15.2445	-1.0142	0.652685	-1.55389	0.12021	NA
ENSRNOG00000027864	21.3089	-0.672756	0.432993	-1.55373	0.120248	NA
ENSRNOG00000017641	34.7958	-0.757284	0.487536	-1.55329	0.120354	NA
ENSRNOG00000056853	236.414	0.415099	0.26724	1.55328	0.120356	0.821734
ENSRNOG00000047986	10.1319	-1.28256	0.825764	-1.55318	0.120379	NA
ENSRNOG00000056984	113.63	0.57969	0.373344	1.5527	0.120496	0.821734
ENSRNOG00000021051	17.1082	0.680809	0.438907	1.55115	0.120867	NA
ENSRNOG00000018289	94.4094	0.477216	0.307725	1.55078	0.120953	0.821734
ENSRNOG00000002721	102.475	-0.505055	0.325725	-1.55056	0.121008	0.821734
ENSRNOG00000018483	24.3548	-0.726692	0.46867	-1.55054	0.121012	NA
ENSRNOG00000020851	16.8203	-0.97198	0.626991	-1.55023	0.121086	NA
ENSRNOG00000058461	63.609	-0.499779	0.322764	-1.54843	0.121518	0.821734
ENSRNOG00000013520	87.937	0.484042	0.312682	1.54803	0.121615	0.821734
ENSRNOG00000018681	29.6423	-0.79782	0.51562	-1.5473	0.12179	NA
ENSRNOG00000008517	15.3047	-0.81787	0.528634	-1.54714	0.12183	NA
ENSRNOG00000034254	607.811	0.529154	0.342104	1.54676	0.12192	0.821734
ENSRNOG00000015479	50.635	1.18185	0.764152	1.54662	0.121956	0.821734
ENSRNOG00000006052	22.6774	-0.816037	0.527856	-1.54595	0.122118	NA
ENSRNOG00000030408	36.9752	0.578563	0.37434	1.54556	0.122212	0.821734
ENSRNOG00000005610	37.5162	-0.611444	0.395667	-1.54535	0.122262	0.821734
ENSRNOG00000002989	97.5211	0.596745	0.386295	1.54479	0.122396	0.821734
ENSRNOG00000011057	69.4657	-0.489426	0.31688	-1.54452	0.122463	0.821734
ENSRNOG00000004441	6.39959	-1.13867	0.737409	-1.54415	0.122552	NA
ENSRNOG00000016777	13.9751	0.893651	0.57902	1.54339	0.122737	NA
ENSRNOG00000000569	5.57078	-1.11068	0.719843	-1.54294	0.122845	NA
ENSRNOG00000052038	7.67888	-0.956844	0.62026	-1.54265	0.122916	NA
ENSRNOG00000020309	14.7073	0.805935	0.52266	1.54199	0.123077	NA
ENSRNOG00000013160	73.5718	-0.423107	0.274391	-1.54199	0.123077	0.821734
ENSRNOG00000002436	32.4293	-0.794548	0.51528	-1.54197	0.12308	NA
ENSRNOG00000056343	46.0272	-0.62554	0.405793	-1.54153	0.123189	0.821734
ENSRNOG00000016244	9.38536	-1.03834	0.67379	-1.54104	0.123306	NA
ENSRNOG00000021890	15.3988	0.881971	0.572457	1.54068	0.123396	NA
ENSRNOG00000020058	64.8969	0.546287	0.354709	1.5401	0.123537	0.821734
ENSRNOG00000010452	75.3113	-0.596122	0.387149	-1.53978	0.123615	0.821734
ENSRNOG00000006989	85.2995	-0.725015	0.471097	-1.53899	0.123806	0.821734
ENSRNOG00000019423	27.6957	-0.581761	0.378076	-1.53874	0.123867	NA
ENSRNOG00000011800	31.0487	-1.42146	0.923994	-1.53839	0.123954	NA
ENSRNOG00000001377	14.8216	0.760959	0.495104	1.53697	0.124301	NA
ENSRNOG00000015906	13.3793	-1.01718	0.661838	-1.53691	0.124316	NA
ENSRNOG00000020068	18.3213	0.897673	0.584088	1.53688	0.124323	NA
ENSRNOG00000002389	46.5992	-0.696154	0.453056	-1.53657	0.124398	0.821734
ENSRNOG00000002262	10.6052	-1.05318	0.685688	-1.53595	0.12455	NA
ENSRNOG00000000609	156.565	-0.527016	0.343477	-1.53435	0.124942	0.821734
ENSRNOG00000007881	14.563	0.778302	0.507288	1.53424	0.124971	NA
ENSRNOG00000010502	15.4914	-0.752495	0.490478	-1.53421	0.124978	NA
ENSRNOG00000002322	102.906	0.542325	0.353619	1.53364	0.125118	0.821734
ENSRNOG00000058039	34.01	-0.838682	0.54686	-1.53363	0.12512	NA
ENSRNOG00000051196	21.2834	-0.673192	0.439461	-1.53186	0.125558	NA
ENSRNOG00000018359	24.1736	-0.697104	0.455104	-1.53175	0.125585	NA
ENSRNOG00000008709	12.7411	-0.878754	0.573807	-1.53144	0.12566	NA
ENSRNOG00000001967	73.9325	-0.675477	0.441112	-1.5313	0.125694	0.821734
ENSRNOG00000016090	23.6895	0.725337	0.473872	1.53066	0.125853	NA
ENSRNOG00000057823	444.066	-0.432897	0.282871	-1.53037	0.125925	0.821734
ENSRNOG00000060206	17.7569	0.822306	0.537429	1.53008	0.125998	NA
ENSRNOG00000000274	13.118	-0.926798	0.605934	-1.52954	0.126131	NA
ENSRNOG00000042523	57.1667	-0.470436	0.307584	-1.52946	0.126151	0.821734
ENSRNOG00000011853	64.5185	-0.628034	0.410643	-1.52939	0.126168	0.821734
ENSRNOG00000013742	18.8565	-0.672482	0.440116	-1.52796	0.126521	NA
ENSRNOG00000045765	57.0286	0.600591	0.393066	1.52796	0.126521	0.821734
ENSRNOG00000030520	73.9822	-0.567672	0.37155	-1.52785	0.12655	0.821734
ENSRNOG00000000596	31.564	-0.817095	0.535238	-1.5266	0.12686	NA
ENSRNOG00000015772	33.2954	0.851091	0.557924	1.52546	0.127144	NA
ENSRNOG00000005176	8.9089	-0.908649	0.595703	-1.52534	0.127174	NA
ENSRNOG00000009406	33.3397	0.661915	0.433956	1.52531	0.127183	NA
ENSRNOG00000014287	33.703	0.561659	0.368241	1.52525	0.127197	NA
ENSRNOG00000002914	18.0059	0.865315	0.567504	1.52477	0.127316	NA
ENSRNOG00000010649	3.43729	-1.13712	0.745782	-1.52473	0.127326	NA
ENSRNOG00000025815	16.7506	0.937892	0.615157	1.52464	0.127349	NA
ENSRNOG00000016833	28.9279	-0.666953	0.437512	-1.52442	0.127403	NA
ENSRNOG00000013331	188.637	-0.503406	0.33027	-1.52423	0.127452	0.821734
ENSRNOG00000015212	13.8009	-0.801188	0.525745	-1.52391	0.127532	NA
ENSRNOG00000002174	16.0361	1.09489	0.718816	1.52319	0.127712	NA
ENSRNOG00000013971	177.926	0.429104	0.281993	1.52168	0.128088	0.821734
ENSRNOG00000003625	160.283	0.406773	0.267342	1.52154	0.128124	0.821734
ENSRNOG00000015865	68.57	0.994923	0.654288	1.52062	0.128356	0.821734
ENSRNOG00000005196	40.6377	-0.539655	0.354944	-1.5204	0.128411	0.821734
ENSRNOG00000017445	68.5682	0.571705	0.376191	1.51972	0.128581	0.821734
ENSRNOG00000018129	42.5604	0.578978	0.381247	1.51864	0.128853	0.821734
ENSRNOG00000014647	25.6402	-0.711514	0.46874	-1.51793	0.129033	NA
ENSRNOG00000019424	39.5658	0.669596	0.441235	1.51755	0.129128	0.821734
ENSRNOG00000049985	15.5461	-0.86296	0.568743	-1.51731	0.129188	NA
ENSRNOG00000012749	8.49037	-0.906488	0.59772	-1.51658	0.129374	NA
ENSRNOG00000011504	103.124	0.622191	0.410308	1.5164	0.129418	0.821734
ENSRNOG00000022523	65.5698	0.769527	0.507483	1.51636	0.129429	0.821734
ENSRNOG00000036816	21.5909	-0.846545	0.558565	-1.51557	0.129628	NA
ENSRNOG00000010922	89.0801	-0.491185	0.32433	-1.51446	0.12991	0.821734
ENSRNOG00000009275	102.615	0.417783	0.275889	1.51432	0.129946	0.821734
ENSRNOG00000020039	58.972	1.24097	0.819498	1.5143	0.129949	0.821734
ENSRNOG00000025601	22.2736	0.751061	0.496116	1.51388	0.130056	NA
ENSRNOG00000034075	3.59445	-1.05855	0.699233	-1.51387	0.130059	NA
ENSRNOG00000018285	4.54019	-1.15123	0.760567	-1.51365	0.130115	NA
ENSRNOG00000056128	31.5219	-0.714282	0.472174	-1.51275	0.130343	NA
ENSRNOG00000007457	188.092	0.460436	0.304546	1.51188	0.130565	0.821734
ENSRNOG00000038597	17.0336	0.810457	0.536146	1.51163	0.130627	NA
ENSRNOG00000013419	23.2157	0.783937	0.518828	1.51098	0.130794	NA
ENSRNOG00000016398	81.3766	-0.613588	0.406155	-1.51072	0.130859	0.821734
ENSRNOG00000003792	22.3592	-0.875327	0.579493	-1.51051	0.130914	NA
ENSRNOG00000005987	29.5617	0.545566	0.361182	1.5105	0.130915	NA
ENSRNOG00000016497	35.1498	0.615725	0.407657	1.5104	0.130942	NA
ENSRNOG00000008666	59.4664	-0.473014	0.313665	-1.50802	0.131549	0.821734
ENSRNOG00000029141	7.54144	-1.05228	0.697805	-1.50798	0.13156	NA
ENSRNOG00000002506	14.9557	-0.835908	0.554519	-1.50745	0.131696	NA
ENSRNOG00000021270	17.8209	0.773901	0.513542	1.50699	0.131814	NA
ENSRNOG00000017127	41.3818	0.627139	0.416161	1.50696	0.13182	0.821734
ENSRNOG00000019491	94.4428	0.52122	0.345936	1.50669	0.131889	0.821734
ENSRNOG00000062102	14.617	-0.942817	0.626058	-1.50596	0.132078	NA
ENSRNOG00000008663	9.3344	0.887576	0.589711	1.5051	0.132298	NA
ENSRNOG00000019778	52.0402	-0.576772	0.383313	-1.5047	0.1324	0.821734
ENSRNOG00000020383	17.2582	0.825024	0.548392	1.50444	0.132467	NA
ENSRNOG00000010834	9.60006	-0.947434	0.629765	-1.50443	0.132472	NA
ENSRNOG00000004908	61.8712	0.571439	0.379849	1.50439	0.132482	0.821734
ENSRNOG00000001518	72.8035	-0.425008	0.282598	-1.50393	0.132599	0.821734
ENSRNOG00000056150	26.7545	0.67458	0.448594	1.50377	0.132642	NA
ENSRNOG00000018426	69.763	-1.01315	0.674292	-1.50254	0.132957	0.821734
ENSRNOG00000010966	155.429	-0.417941	0.27835	-1.5015	0.133227	0.821734
ENSRNOG00000055138	34.4336	-0.688274	0.458523	-1.50107	0.133338	NA
ENSRNOG00000004791	41.6447	0.643502	0.428765	1.50083	0.1334	0.821734
ENSRNOG00000033694	10.0673	-0.912587	0.608134	-1.50063	0.13345	NA
ENSRNOG00000010107	19.3587	0.920684	0.613546	1.50059	0.133461	NA
ENSRNOG00000001796	77.1762	0.639847	0.426412	1.50054	0.133475	0.821734
ENSRNOG00000009066	59.2575	-0.480938	0.320516	-1.50051	0.133482	0.821734
ENSRNOG00000011582	9.58656	-1.00269	0.66882	-1.49919	0.133824	NA
ENSRNOG00000019684	13.9872	0.788838	0.526265	1.49894	0.13389	NA
ENSRNOG00000001867	32.565	0.718737	0.479709	1.49828	0.134061	NA
ENSRNOG00000011559	184.75	-0.435694	0.290907	-1.49771	0.134209	0.821734
ENSRNOG00000019465	41.2567	-0.684685	0.457219	-1.4975	0.134264	0.821734
ENSRNOG00000002728	19.7501	-0.914789	0.611073	-1.49702	0.134388	NA
ENSRNOG00000001009	214.968	0.346912	0.231795	1.49663	0.13449	0.821734
ENSRNOG00000010196	34.5371	0.596193	0.398572	1.49582	0.1347	NA
ENSRNOG00000017253	32.6703	0.590955	0.395093	1.49574	0.134722	NA
ENSRNOG00000033531	4.29544	-0.889338	0.594619	-1.49564	0.134747	NA
ENSRNOG00000018279	585.661	0.365443	0.244527	1.49449	0.135047	0.821734
ENSRNOG00000018231	54.9065	0.626934	0.4195	1.49448	0.135051	0.821734
ENSRNOG00000052062	20.6059	0.740026	0.495288	1.49413	0.135141	NA
ENSRNOG00000033844	20.9719	0.78789	0.527376	1.49398	0.13518	NA
ENSRNOG00000009001	97.7598	0.472386	0.316243	1.49374	0.135243	0.821734
ENSRNOG00000014041	7.65544	1.07137	0.717304	1.49361	0.135278	NA
ENSRNOG00000052990	13.8435	0.767919	0.514354	1.49298	0.135443	NA
ENSRNOG00000008555	52.0535	0.649106	0.434952	1.49236	0.135604	0.821734
ENSRNOG00000019556	77.7717	-0.724161	0.485484	-1.49163	0.135797	0.821734
ENSRNOG00000003709	24.7529	0.592832	0.397591	1.49106	0.135946	NA
ENSRNOG00000016704	7.05711	1.20087	0.805854	1.49018	0.136177	NA
ENSRNOG00000019482	9.46107	-1.05863	0.710416	-1.49016	0.136182	NA
ENSRNOG00000017729	21.6065	0.634444	0.42599	1.48934	0.136398	NA
ENSRNOG00000007033	5.18441	-0.948006	0.63666	-1.48903	0.13648	NA
ENSRNOG00000015593	30.2187	0.677826	0.455319	1.48868	0.136571	NA
ENSRNOG00000003533	16.2087	-0.777091	0.522012	-1.48865	0.13658	NA
ENSRNOG00000008904	27.1942	-0.952231	0.639742	-1.48846	0.13663	NA
ENSRNOG00000010077	4.26323	1.07132	0.720197	1.48753	0.136874	NA
ENSRNOG00000020881	23.3838	0.705514	0.474316	1.48744	0.1369	NA
ENSRNOG00000009355	15.0104	-0.751563	0.505459	-1.48689	0.137043	NA
ENSRNOG00000006001	89.8096	-0.419799	0.282503	-1.486	0.137279	0.825765
ENSRNOG00000022980	155.093	-0.511865	0.344504	-1.48581	0.137331	0.825765
ENSRNOG00000015059	38.7085	-0.815095	0.548793	-1.48525	0.137478	0.825765
ENSRNOG00000010390	26.3733	0.708339	0.477081	1.48473	0.137614	NA
ENSRNOG00000053659	144.479	0.476841	0.321309	1.48406	0.137793	0.825765
ENSRNOG00000015866	71.3709	0.466155	0.314208	1.48359	0.137918	0.825765
ENSRNOG00000019609	3.36298	-1.14141	0.770056	-1.48224	0.138277	NA
ENSRNOG00000061890	28.4621	-0.661245	0.446162	-1.48207	0.138321	NA
ENSRNOG00000017770	13.0732	-0.694676	0.468735	-1.48202	0.138334	NA
ENSRNOG00000030391	27.653	-0.597734	0.403439	-1.4816	0.138448	NA
ENSRNOG00000011491	41.6334	0.748563	0.505242	1.48159	0.138449	0.827195
ENSRNOG00000008529	7.67138	-1.01297	0.683951	-1.48106	0.13859	NA
ENSRNOG00000013510	6.8168	0.95456	0.645264	1.47933	0.139052	NA
ENSRNOG00000004292	45.2125	-0.6015	0.40662	-1.47927	0.139069	0.829154
ENSRNOG00000000105	11.2584	-0.835381	0.564799	-1.47908	0.13912	NA
ENSRNOG00000059715	26.9035	0.717558	0.485354	1.47842	0.139295	NA
ENSRNOG00000014066	112.69	0.405986	0.274711	1.47786	0.139444	0.829649
ENSRNOG00000001325	4.27065	1.08433	0.734107	1.47707	0.139656	NA
ENSRNOG00000017448	19.3365	-0.790954	0.535594	-1.47678	0.139735	NA
ENSRNOG00000046366	16.4508	-0.748648	0.50706	-1.47645	0.139823	NA
ENSRNOG00000014270	35.5763	-0.545828	0.370162	-1.47457	0.140329	NA
ENSRNOG00000019489	9.98202	-1.03182	0.699864	-1.47432	0.140396	NA
ENSRNOG00000051307	16.4564	-0.872652	0.592033	-1.47399	0.140484	NA
ENSRNOG00000045941	29.0003	0.736117	0.499438	1.47389	0.140511	NA
ENSRNOG00000017983	31.9165	0.599489	0.406828	1.47357	0.140598	NA
ENSRNOG00000017783	61.1659	-0.54707	0.371335	-1.47325	0.140683	0.834168
ENSRNOG00000004312	26.8098	0.692746	0.470305	1.47297	0.140759	NA
ENSRNOG00000051190	25.2682	0.637737	0.433041	1.47269	0.140833	NA
ENSRNOG00000014493	33.9429	-0.634157	0.430697	-1.4724	0.140914	NA
ENSRNOG00000019551	37.4336	0.573215	0.389386	1.4721	0.140994	0.834168
ENSRNOG00000002545	22.0502	0.686793	0.466922	1.47089	0.14132	NA
ENSRNOG00000015157	13.1119	0.775791	0.527534	1.4706	0.1414	NA
ENSRNOG00000032669	56.2818	-1.11413	0.758257	-1.46932	0.141745	0.834168
ENSRNOG00000020246	12.4795	-0.818435	0.557034	-1.46927	0.141759	NA
ENSRNOG00000012623	139.601	-0.561861	0.382629	-1.46842	0.14199	0.834168
ENSRNOG00000024022	52.2232	-0.641294	0.436758	-1.46831	0.142021	0.834168
ENSRNOG00000017291	264.584	0.401262	0.273316	1.46812	0.142071	0.834168
ENSRNOG00000010160	19.4334	0.985332	0.671469	1.46743	0.14226	NA
ENSRNOG00000020578	14.7597	-0.894546	0.609657	-1.46729	0.142297	NA
ENSRNOG00000007753	37.6666	0.535786	0.365197	1.46712	0.142344	0.834168
ENSRNOG00000053869	7.06303	-0.937098	0.63875	-1.46708	0.142354	NA
ENSRNOG00000008554	6.87654	-1.13504	0.773714	-1.46701	0.142374	NA
ENSRNOG00000012266	46.5757	0.499583	0.3407	1.46634	0.142555	0.834168
ENSRNOG00000017803	3.8689	0.999166	0.682491	1.464	0.143194	NA
ENSRNOG00000007518	30.1782	-0.799163	0.546031	-1.46359	0.143307	NA
ENSRNOG00000019616	149.069	0.480282	0.32818	1.46347	0.143338	0.836836
ENSRNOG00000010777	25.3936	0.674948	0.461429	1.46273	0.143541	NA
ENSRNOG00000010161	57.28	0.652567	0.446196	1.46251	0.143601	0.836836
ENSRNOG00000030355	19.3165	0.825495	0.564654	1.46195	0.143756	NA
ENSRNOG00000002542	9.94876	0.794269	0.543557	1.46124	0.143949	NA
ENSRNOG00000007629	14.7096	-0.656368	0.449382	-1.4606	0.144125	NA
ENSRNOG00000009884	21.07	-0.647553	0.443349	-1.4606	0.144126	NA
ENSRNOG00000057814	14.3952	0.834884	0.571768	1.46018	0.144241	NA
ENSRNOG00000011895	10.3565	0.845184	0.579043	1.45962	0.144394	NA
ENSRNOG00000020485	21.4793	-0.726794	0.49802	-1.45937	0.144464	NA
ENSRNOG00000004327	64.3318	0.978871	0.670904	1.45903	0.144556	0.840111
ENSRNOG00000057501	95.8588	-0.529817	0.363309	-1.45831	0.144755	0.840111
ENSRNOG00000013217	8.5142	0.923281	0.633152	1.45823	0.144777	NA
ENSRNOG00000002074	18.6974	0.81545	0.560058	1.45601	0.14539	NA
ENSRNOG00000032042	16.9967	-0.841004	0.578515	-1.45373	0.146021	NA
ENSRNOG00000016023	19.2921	-0.622422	0.428804	-1.45153	0.146632	NA
ENSRNOG00000016416	44.0572	-0.475489	0.327631	-1.45129	0.146698	0.846298
ENSRNOG00000024140	14.6361	-0.866299	0.596925	-1.45127	0.146705	NA
ENSRNOG00000005958	213.802	0.416815	0.287279	1.4509	0.146806	0.846298
ENSRNOG00000054725	7.9127	-0.866963	0.597547	-1.45087	0.146816	NA
ENSRNOG00000019438	5.78869	-0.864672	0.596181	-1.45035	0.14696	NA
ENSRNOG00000051650	93.4613	-0.461168	0.317992	-1.45025	0.146989	0.846298
ENSRNOG00000002759	88.3514	0.479128	0.330397	1.45016	0.147014	0.846298
ENSRNOG00000011258	4.82673	-0.988887	0.681919	-1.45015	0.147016	NA
ENSRNOG00000055917	17.848	0.599418	0.41361	1.44924	0.147272	NA
ENSRNOG00000028640	7.21734	0.989089	0.68292	1.44832	0.147527	NA
ENSRNOG00000012270	6.2876	-0.927063	0.640246	-1.44798	0.147623	NA
ENSRNOG00000018904	36.9823	-0.650265	0.449196	-1.44762	0.147723	0.848551
ENSRNOG00000037206	14.8548	0.749721	0.518218	1.44673	0.147973	NA
ENSRNOG00000013598	10.5412	0.93663	0.64786	1.44573	0.148253	NA
ENSRNOG00000017552	79.8471	0.387665	0.26817	1.44559	0.148292	0.848551
ENSRNOG00000018686	35.8144	-0.604716	0.418409	-1.44528	0.14838	NA
ENSRNOG00000009484	48.4335	0.444222	0.307397	1.44511	0.148428	0.848551
ENSRNOG00000000906	12.3401	-0.945718	0.654656	-1.4446	0.148569	NA
ENSRNOG00000007644	11.8473	-0.986264	0.683183	-1.44363	0.148843	NA
ENSRNOG00000004677	28.2049	0.733196	0.507947	1.44345	0.148894	NA
ENSRNOG00000008338	47.0743	-0.645365	0.447236	-1.44301	0.149018	0.848551
ENSRNOG00000030247	169.903	0.455265	0.31559	1.44258	0.149138	0.848551
ENSRNOG00000037998	39.1718	0.578405	0.401011	1.44237	0.149199	0.848551
ENSRNOG00000009513	33.3375	1.20912	0.83852	1.44196	0.149312	NA
ENSRNOG00000019802	3.59182	-1.12169	0.778069	-1.44164	0.149405	NA
ENSRNOG00000048277	21.9549	0.894107	0.620973	1.43985	0.149911	NA
ENSRNOG00000016071	9.31073	-0.749127	0.52034	-1.43969	0.149955	NA
ENSRNOG00000038001	43.1438	0.529133	0.367962	1.43801	0.150431	0.853847
ENSRNOG00000014876	29.5197	0.70531	0.490898	1.43678	0.150782	NA
ENSRNOG00000014964	21.0252	-0.80636	0.561233	-1.43677	0.150785	NA
ENSRNOG00000014289	202.908	-0.430316	0.300051	-1.43414	0.151532	0.858377
ENSRNOG00000011519	7.53904	-0.894894	0.624206	-1.43365	0.151671	NA
ENSRNOG00000007256	4.14211	-1.04628	0.729801	-1.43365	0.151673	NA
ENSRNOG00000018825	94.9298	0.444172	0.310284	1.4315	0.152287	0.858582
ENSRNOG00000004130	23.1673	-0.671036	0.469076	-1.43055	0.15256	NA
ENSRNOG00000049641	95.0605	0.525214	0.367234	1.43019	0.152662	0.858582
ENSRNOG00000048043	36.9336	-0.6679	0.46703	-1.4301	0.152688	0.858582
ENSRNOG00000017272	7.78173	-0.904325	0.63247	-1.42983	0.152766	NA
ENSRNOG00000008560	6.60766	-0.842193	0.58907	-1.4297	0.152803	NA
ENSRNOG00000053948	46.7193	0.683168	0.478193	1.42865	0.153106	0.858582
ENSRNOG00000001114	12.4593	-0.862625	0.604063	-1.42804	0.153281	NA
ENSRNOG00000055631	26.8936	-0.55281	0.387146	-1.42791	0.153318	NA
ENSRNOG00000011763	90.2101	-0.534759	0.374533	-1.4278	0.153349	0.858582
ENSRNOG00000002052	63.614	-0.495946	0.347378	-1.42768	0.153383	0.858582
ENSRNOG00000020947	20.6927	-0.741786	0.519749	-1.4272	0.153522	NA
ENSRNOG00000020667	33.7364	-0.585423	0.411376	-1.42309	0.154711	NA
ENSRNOG00000007733	15.9697	-0.73493	0.516564	-1.42273	0.154815	NA
ENSRNOG00000006102	21.956	-0.686147	0.482309	-1.42263	0.154844	NA
ENSRNOG00000013529	32.547	0.518112	0.364362	1.42197	0.155035	NA
ENSRNOG00000018067	19.9082	0.657893	0.462916	1.42119	0.155261	NA
ENSRNOG00000020567	34.6806	0.52146	0.367339	1.41956	0.155736	NA
ENSRNOG00000003397	8.27424	-0.881574	0.621098	-1.41938	0.155788	NA
ENSRNOG00000019118	205.732	0.427854	0.30157	1.41875	0.155971	0.87061
ENSRNOG00000014505	35.359	0.731331	0.515618	1.41836	0.156086	NA
ENSRNOG00000020363	30.0439	0.585734	0.413054	1.41806	0.156174	NA
ENSRNOG00000004143	48.8843	-0.703774	0.496407	-1.41774	0.156268	0.87061
ENSRNOG00000017724	30.7289	-0.505379	0.356477	-1.41771	0.156277	NA
ENSRNOG00000014235	6.06115	-1.01509	0.716539	-1.41666	0.156583	NA
ENSRNOG00000001613	21.89	-0.704677	0.497493	-1.41646	0.156642	NA
ENSRNOG00000057806	45.2062	0.578568	0.408465	1.41645	0.156645	0.87061
ENSRNOG00000016991	102.064	-0.365298	0.258066	-1.41552	0.156916	0.87061
ENSRNOG00000021017	10.9173	-0.789362	0.557675	-1.41545	0.156936	NA
ENSRNOG00000027459	4.91695	1.09264	0.771949	1.41543	0.156942	NA
ENSRNOG00000020525	5.98257	-0.890907	0.629965	-1.41422	0.157298	NA
ENSRNOG00000008676	31.5881	-0.815987	0.577133	-1.41386	0.157402	NA
ENSRNOG00000018795	412.374	0.43346	0.306695	1.41332	0.15756	0.87061
ENSRNOG00000003869	115.665	0.508303	0.359761	1.41289	0.157688	0.87061
ENSRNOG00000004864	131.115	0.496466	0.351552	1.41221	0.157887	0.87061
ENSRNOG00000027194	11.9411	0.718696	0.509267	1.41124	0.158175	NA
ENSRNOG00000019700	18.2935	-0.631848	0.448258	-1.40956	0.158669	NA
ENSRNOG00000010934	26.9681	0.740288	0.525275	1.40933	0.158736	NA
ENSRNOG00000009104	46.9235	-0.464383	0.329722	-1.40841	0.15901	0.87061
ENSRNOG00000002075	20.9096	-0.6346	0.450702	-1.40803	0.159123	NA
ENSRNOG00000015152	10.3281	1.02371	0.727452	1.40725	0.159353	NA
ENSRNOG00000011425	20.0863	-0.684881	0.486751	-1.40705	0.159414	NA
ENSRNOG00000031709	75.6909	-0.405182	0.288378	-1.40504	0.16001	0.87061
ENSRNOG00000046889	540.115	-0.480882	0.342456	-1.40422	0.160255	0.87061
ENSRNOG00000001258	29.8801	0.615463	0.438345	1.40406	0.1603	NA
ENSRNOG00000005486	45.4709	0.67725	0.482411	1.40389	0.160352	0.87061
ENSRNOG00000020951	99.9202	0.531465	0.378745	1.40323	0.160549	0.87061
ENSRNOG00000042679	61.4344	0.543904	0.387645	1.4031	0.160587	0.87061
ENSRNOG00000003334	22.0726	0.748071	0.533341	1.40261	0.160732	NA
ENSRNOG00000004713	208.151	0.511192	0.364558	1.40222	0.160848	0.87061
ENSRNOG00000031665	35.8187	0.691338	0.493189	1.40177	0.160983	NA
ENSRNOG00000021263	20.9387	-0.576543	0.411332	-1.40165	0.161021	NA
ENSRNOG00000011891	151.358	0.455052	0.324855	1.40078	0.161279	0.87061
ENSRNOG00000013945	6.53156	-0.810963	0.578999	-1.40063	0.161325	NA
ENSRNOG00000006400	44.1564	-0.608726	0.434661	-1.40046	0.161375	0.87061
ENSRNOG00000042389	29.9207	-0.637707	0.455655	-1.39954	0.161651	NA
ENSRNOG00000047768	55.4534	-0.544515	0.389081	-1.39949	0.161666	0.87061
ENSRNOG00000028956	23.7762	-0.71746	0.512879	-1.39889	0.161847	NA
ENSRNOG00000015768	25.5949	0.769196	0.550142	1.39818	0.16206	NA
ENSRNOG00000016016	105.035	0.47632	0.340798	1.39766	0.162215	0.87061
ENSRNOG00000020562	50.9416	0.582098	0.416746	1.39677	0.162484	0.87061
ENSRNOG00000010153	35.873	-0.571742	0.409704	-1.3955	0.162865	NA
ENSRNOG00000003960	551.111	-0.546252	0.391505	-1.39526	0.162936	0.87061
ENSRNOG00000018211	32.6872	0.630523	0.45192	1.39521	0.162953	NA
ENSRNOG00000058653	111.456	0.528665	0.378975	1.39499	0.16302	0.87061
ENSRNOG00000015538	5.59635	-0.855698	0.613678	-1.39438	0.163204	NA
ENSRNOG00000028366	27.1015	-0.575805	0.413141	-1.39373	0.163401	NA
ENSRNOG00000059474	27.9504	-0.779128	0.55907	-1.39361	0.163434	NA
ENSRNOG00000013741	88.7663	-0.961116	0.689686	-1.39356	0.163452	0.87061
ENSRNOG00000020049	13.654	-0.798008	0.572774	-1.39323	0.16355	NA
ENSRNOG00000019264	27.4979	0.55682	0.399784	1.3928	0.16368	NA
ENSRNOG00000051912	3.38192	-1.12253	0.806264	-1.39226	0.163843	NA
ENSRNOG00000003626	226.932	0.322853	0.231902	1.3922	0.163862	0.87061
ENSRNOG00000038331	15.143	0.863058	0.620069	1.39187	0.163961	NA
ENSRNOG00000030232	37.8426	-0.594146	0.4272	-1.39079	0.164289	0.87061
ENSRNOG00000012178	59.2952	0.469077	0.337418	1.39019	0.16447	0.87061
ENSRNOG00000033133	11.0726	-0.890777	0.640888	-1.38991	0.164556	NA
ENSRNOG00000018322	109.984	-0.524285	0.377231	-1.38982	0.164582	0.87061
ENSRNOG00000016596	183.468	0.378253	0.272211	1.38956	0.164663	0.87061
ENSRNOG00000000610	623.19	0.353564	0.254547	1.38899	0.164835	0.87061
ENSRNOG00000008642	16.5879	0.755009	0.543656	1.38876	0.164905	NA
ENSRNOG00000014568	81.504	0.420869	0.303098	1.38855	0.164968	0.87061
ENSRNOG00000017915	5.33254	0.940214	0.677164	1.38846	0.164998	NA
ENSRNOG00000003504	11.7794	-0.690426	0.497291	-1.38837	0.165023	NA
ENSRNOG00000058914	17.3859	0.812669	0.585476	1.38805	0.165122	NA
ENSRNOG00000018215	349.126	0.495194	0.356798	1.38788	0.165173	0.87061
ENSRNOG00000014933	25.1934	-0.596039	0.429567	-1.38753	0.165279	NA
ENSRNOG00000002783	71.0359	-0.590995	0.425961	-1.38744	0.165307	0.87061
ENSRNOG00000055641	11.2761	-0.719022	0.518312	-1.38724	0.165369	NA
ENSRNOG00000009276	10.864	-0.984897	0.710231	-1.38673	0.165525	NA
ENSRNOG00000009948	28.8215	0.588949	0.424854	1.38624	0.165675	NA
ENSRNOG00000050051	20.4563	0.806249	0.582411	1.38433	0.166257	NA
ENSRNOG00000007738	28.316	0.540497	0.390476	1.3842	0.166297	NA
ENSRNOG00000026775	24.9648	-0.757985	0.547848	-1.38357	0.166491	NA
ENSRNOG00000004084	8.06011	-0.850846	0.615131	-1.38319	0.166605	NA
ENSRNOG00000016266	25.1934	-0.601806	0.435514	-1.38183	0.167024	NA
ENSRNOG00000017091	37.4991	-0.47928	0.346927	-1.3815	0.167125	0.87061
ENSRNOG00000011200	96.043	-0.435065	0.314935	-1.38144	0.167143	0.87061
ENSRNOG00000059453	6.90922	-0.939189	0.680031	-1.3811	0.167249	NA
ENSRNOG00000026248	18.6617	0.709994	0.514422	1.38018	0.167532	NA
ENSRNOG00000016193	7.02373	0.916435	0.664027	1.38012	0.167551	NA
ENSRNOG00000054724	25.3778	0.597119	0.432672	1.38007	0.167564	NA
ENSRNOG00000028889	13.3642	-0.865803	0.627414	-1.37995	0.167601	NA
ENSRNOG00000016199	15.9747	0.913445	0.662553	1.37867	0.167995	NA
ENSRNOG00000001289	22.6345	0.616718	0.447437	1.37833	0.1681	NA
ENSRNOG00000020660	209.868	0.378642	0.274718	1.37829	0.168114	0.87061
ENSRNOG00000007249	39.8027	0.544769	0.395344	1.37796	0.168216	0.87061
ENSRNOG00000038980	13.4197	1.03001	0.747556	1.37784	0.168253	NA
ENSRNOG00000003098	38.3815	-0.547099	0.397082	-1.3778	0.168265	0.87061
ENSRNOG00000007784	97.664	0.438819	0.31854	1.3776	0.168328	0.87061
ENSRNOG00000001283	19.6797	-0.720217	0.522992	-1.37711	0.168479	NA
ENSRNOG00000013994	48.3498	0.510125	0.370541	1.3767	0.168605	0.87061
ENSRNOG00000007990	27.8219	0.685749	0.49815	1.37659	0.168639	NA
ENSRNOG00000010789	26.4509	-0.751923	0.546278	-1.37645	0.168683	NA
ENSRNOG00000020619	40.2137	0.487201	0.354017	1.37621	0.168757	0.87061
ENSRNOG00000002625	36.6592	-0.646622	0.469874	-1.37616	0.168772	0.87061
ENSRNOG00000024085	16.9187	-0.7361	0.535043	-1.37578	0.16889	NA
ENSRNOG00000007496	31.9637	0.632827	0.460909	1.373	0.169753	NA
ENSRNOG00000020829	12.5786	0.791689	0.576631	1.37295	0.169767	NA
ENSRNOG00000014013	68.1485	0.397721	0.289865	1.37209	0.170035	0.87061
ENSRNOG00000005428	83.6779	0.455699	0.332206	1.37174	0.170146	0.87061
ENSRNOG00000002630	21.9566	-0.7547	0.550256	-1.37154	0.170206	NA
ENSRNOG00000003134	694.011	0.517504	0.377318	1.37153	0.170209	0.87061
ENSRNOG00000000095	22.4424	0.559683	0.408318	1.37071	0.170467	NA
ENSRNOG00000020730	75.2125	-0.574411	0.419076	-1.37066	0.170481	0.87061
ENSRNOG00000006557	91.1858	-0.403339	0.294306	-1.37048	0.170538	0.87061
ENSRNOG00000008289	318.446	-0.50142	0.365887	-1.37043	0.170554	0.87061
ENSRNOG00000056550	10.4478	-0.790362	0.577193	-1.36932	0.170899	NA
ENSRNOG00000015055	4.84214	-0.909315	0.664063	-1.36932	0.170899	NA
ENSRNOG00000003622	17.8714	-0.684752	0.500243	-1.36884	0.17105	NA
ENSRNOG00000019975	125.724	0.432605	0.316067	1.36871	0.171089	0.87061
ENSRNOG00000027355	16.311	0.622479	0.45509	1.36782	0.17137	NA
ENSRNOG00000031506	7.1609	1.01361	0.741256	1.36742	0.171494	NA
ENSRNOG00000006931	8.33555	-0.790908	0.578605	-1.36692	0.17165	NA
ENSRNOG00000046330	9.99747	0.849461	0.621598	1.36658	0.171758	NA
ENSRNOG00000019047	47.1292	-0.468232	0.342641	-1.36654	0.171771	0.87061
ENSRNOG00000019476	100.54	0.381329	0.279148	1.36605	0.171924	0.87061
ENSRNOG00000014548	65.5611	-0.472422	0.345902	-1.36577	0.172012	0.87061
ENSRNOG00000047708	76.4277	0.488923	0.357988	1.36575	0.172016	0.87061
ENSRNOG00000025476	88.7641	0.606163	0.443831	1.36575	0.172017	0.87061
ENSRNOG00000011146	15.7075	-0.840954	0.615751	-1.36574	0.172022	NA
ENSRNOG00000011586	49.5001	-0.45739	0.335058	-1.36511	0.17222	0.87061
ENSRNOG00000042903	34.2781	-0.624319	0.457658	-1.36416	0.172517	NA
ENSRNOG00000049471	2.82729	-0.942006	0.690701	-1.36384	0.172618	NA
ENSRNOG00000020139	43.7103	-0.550525	0.403851	-1.36319	0.172823	0.87061
ENSRNOG00000021103	27.3286	-0.720219	0.528347	-1.36315	0.172834	NA
ENSRNOG00000005542	28.7542	-0.823821	0.604355	-1.36314	0.172838	NA
ENSRNOG00000004477	36.2205	-0.563916	0.413874	-1.36253	0.17303	0.87061
ENSRNOG00000042977	25.9375	-0.646355	0.474383	-1.36252	0.173035	NA
ENSRNOG00000003256	63.5218	-0.421175	0.309122	-1.36249	0.173044	0.87061
ENSRNOG00000049219	75.9911	0.509054	0.37416	1.36052	0.173664	0.87061
ENSRNOG00000017170	22.5645	-0.661807	0.486513	-1.36031	0.173733	NA
ENSRNOG00000002342	44.8621	-0.637496	0.468798	-1.35985	0.173877	0.87061
ENSRNOG00000002425	20.3269	0.719096	0.528822	1.35981	0.173891	NA
ENSRNOG00000001069	64.627	-0.47253	0.3475	-1.3598	0.173894	0.87061
ENSRNOG00000032729	37.4992	-0.577726	0.425321	-1.35833	0.174359	0.87061
ENSRNOG00000019341	30.4425	0.624807	0.459984	1.35832	0.174361	NA
ENSRNOG00000042427	7.35873	1.01416	0.746705	1.35818	0.174406	NA
ENSRNOG00000012443	19.5726	-0.755644	0.556367	-1.35818	0.174407	NA
ENSRNOG00000001225	9.07094	0.809241	0.596267	1.35718	0.174724	NA
ENSRNOG00000021289	32.0348	-0.588996	0.434336	-1.35609	0.175072	NA
ENSRNOG00000016456	237.082	0.472207	0.348263	1.35589	0.175134	0.87061
ENSRNOG00000002940	126.274	0.448888	0.331138	1.35559	0.175229	0.87061
ENSRNOG00000043388	63.0847	-0.460832	0.340106	-1.35497	0.175428	0.87061
ENSRNOG00000007927	85.4379	0.582406	0.42988	1.35481	0.175478	0.87061
ENSRNOG00000017294	18.4376	0.632352	0.466834	1.35455	0.17556	NA
ENSRNOG00000022245	31.1538	-0.562926	0.415801	-1.35384	0.175789	NA
ENSRNOG00000011044	116.748	0.603902	0.446105	1.35372	0.175825	0.87061
ENSRNOG00000020254	30.2061	0.503515	0.372061	1.35332	0.175955	NA
ENSRNOG00000009953	11.9	-0.917769	0.678189	-1.35326	0.175972	NA
ENSRNOG00000009781	182.443	0.407668	0.301259	1.35321	0.175988	0.87061
ENSRNOG00000022772	6.58274	-0.87845	0.649481	-1.35254	0.176202	NA
ENSRNOG00000017751	185.424	0.352962	0.261061	1.35203	0.176367	0.87061
ENSRNOG00000022657	11.1113	0.823777	0.609534	1.35149	0.17654	NA
ENSRNOG00000018761	178.496	0.409753	0.303229	1.3513	0.176601	0.87061
ENSRNOG00000047014	6.10712	0.954241	0.706174	1.35128	0.176604	NA
ENSRNOG00000052810	46.6619	-0.947909	0.70164	-1.35099	0.176699	0.87061
ENSRNOG00000033545	8.94167	-1.50718	1.1159	-1.35064	0.17681	NA
ENSRNOG00000015474	26.3859	0.597674	0.442836	1.34965	0.177128	NA
ENSRNOG00000013919	23.723	-0.552193	0.409356	-1.34893	0.17736	NA
ENSRNOG00000006670	4.38288	0.902618	0.669265	1.34867	0.177443	NA
ENSRNOG00000007842	52.6998	0.523823	0.388551	1.34814	0.177612	0.872741
ENSRNOG00000017674	103.315	0.468541	0.347653	1.34773	0.177746	0.872741
ENSRNOG00000053172	32.7105	-0.691964	0.513747	-1.3469	0.178014	NA
ENSRNOG00000015655	13.8511	-0.645445	0.479266	-1.34674	0.178065	NA
ENSRNOG00000025527	4.81255	-0.946608	0.702923	-1.34667	0.178085	NA
ENSRNOG00000021206	46.4879	-0.470643	0.350024	-1.3446	0.178753	0.87333
ENSRNOG00000018552	15.7647	0.725686	0.539764	1.34445	0.178803	NA
ENSRNOG00000007060	9.45582	-0.968689	0.720555	-1.34437	0.17883	NA
ENSRNOG00000013118	40.0656	0.485173	0.361005	1.34395	0.178965	0.87333
ENSRNOG00000014302	8.05257	-0.910312	0.677565	-1.34351	0.179108	NA
ENSRNOG00000001823	224.206	-0.451909	0.336448	-1.34318	0.179214	0.87333
ENSRNOG00000000451	40.9514	0.757874	0.564267	1.34311	0.179236	0.87333
ENSRNOG00000012183	9.2595	-0.836606	0.623411	-1.34198	0.179602	NA
ENSRNOG00000009956	538.157	0.521748	0.38879	1.34198	0.179603	0.87333
ENSRNOG00000061102	13.9711	-0.64268	0.478923	-1.34193	0.17962	NA
ENSRNOG00000017446	68.5748	0.410803	0.306241	1.34144	0.179779	0.87333
ENSRNOG00000016587	23.7848	-0.644226	0.480409	-1.34099	0.179922	NA
ENSRNOG00000015898	6.18795	-0.81244	0.606163	-1.3403	0.180148	NA
ENSRNOG00000023700	9.54541	0.838099	0.625313	1.34029	0.180152	NA
ENSRNOG00000012886	5.70746	0.824303	0.615048	1.34023	0.180172	NA
ENSRNOG00000032238	3.82454	-0.878357	0.655439	-1.34011	0.180211	NA
ENSRNOG00000027049	323.262	0.373988	0.279262	1.3392	0.180506	0.87333
ENSRNOG00000011979	44.0297	0.425481	0.317717	1.33918	0.180511	0.87333
ENSRNOG00000011781	151.657	0.500551	0.37388	1.3388	0.180636	0.87333
ENSRNOG00000060430	16.2512	0.695558	0.519656	1.3385	0.180734	NA
ENSRNOG00000018282	27.963	-0.483008	0.360899	-1.33835	0.180784	NA
ENSRNOG00000012899	28.4943	0.607828	0.454307	1.33792	0.180922	NA
ENSRNOG00000017495	26.172	-0.647606	0.484068	-1.33784	0.180948	NA
ENSRNOG00000008016	29.8108	0.580838	0.434711	1.33615	0.181501	NA
ENSRNOG00000016470	58.0309	0.399378	0.298992	1.33575	0.181632	0.873944
ENSRNOG00000019598	139.919	-0.457243	0.342333	-1.33567	0.181658	0.873944
ENSRNOG00000054257	36.8034	-0.566688	0.424347	-1.33544	0.181733	0.873944
ENSRNOG00000053450	11.5461	-0.830235	0.621752	-1.33531	0.181773	NA
ENSRNOG00000004829	11.4043	-0.82855	0.620506	-1.33528	0.181784	NA
ENSRNOG00000036695	58.2209	0.375445	0.281308	1.33464	0.181995	0.873944
ENSRNOG00000008944	16.9871	-0.877877	0.658031	-1.3341	0.182172	NA
ENSRNOG00000000464	21.1747	0.675801	0.506722	1.33367	0.182311	NA
ENSRNOG00000054561	10.0575	-0.854027	0.640404	-1.33357	0.182343	NA
ENSRNOG00000020233	93.927	0.382892	0.287291	1.33277	0.182609	0.874207
ENSRNOG00000014520	48.2711	0.433834	0.325563	1.33256	0.182675	0.874207
ENSRNOG00000002394	168.381	0.396124	0.29758	1.33115	0.183139	0.874207
ENSRNOG00000051346	5.44142	0.960797	0.721808	1.3311	0.183157	NA
ENSRNOG00000014832	5.17165	0.892265	0.670473	1.3308	0.183255	NA
ENSRNOG00000010277	70.3394	-0.442069	0.332243	-1.33056	0.183333	0.874207
ENSRNOG00000000923	76.7003	-0.492845	0.370649	-1.32968	0.183623	0.874207
ENSRNOG00000004290	25.5697	0.68222	0.513233	1.32926	0.183763	NA
ENSRNOG00000006248	11.9189	0.762659	0.574057	1.32854	0.183999	NA
ENSRNOG00000010133	36.6371	-0.488186	0.367521	-1.32832	0.184072	0.874207
ENSRNOG00000033426	60.3459	0.378787	0.285249	1.32792	0.184206	0.874207
ENSRNOG00000000151	17.786	0.880687	0.66359	1.32715	0.184458	NA
ENSRNOG00000016940	16.4741	0.657436	0.495395	1.32709	0.184478	NA
ENSRNOG00000016581	54.6042	0.599863	0.452355	1.32609	0.18481	0.875611
ENSRNOG00000001490	12.1679	-0.691293	0.521328	-1.32602	0.184832	NA
ENSRNOG00000012364	14.044	0.681155	0.513764	1.32581	0.184902	NA
ENSRNOG00000019057	12.9187	0.925367	0.698031	1.32568	0.184945	NA
ENSRNOG00000020255	80.8547	0.345508	0.260854	1.32453	0.185328	0.876601
ENSRNOG00000014365	12.3897	-1.00327	0.757566	-1.32433	0.185394	NA
ENSRNOG00000014050	18.0598	0.576866	0.435624	1.32423	0.185427	NA
ENSRNOG00000016321	38.8608	0.421331	0.318606	1.32242	0.186028	0.877894
ENSRNOG00000017022	13.9127	-0.833738	0.630478	-1.32239	0.186038	NA
ENSRNOG00000004763	22.2405	-0.795446	0.601629	-1.32215	0.186117	NA
ENSRNOG00000032258	19.1732	-0.677543	0.512516	-1.32199	0.18617	NA
ENSRNOG00000013887	75.8823	0.512518	0.387729	1.32184	0.18622	0.877894
ENSRNOG00000016196	7.21199	-0.988911	0.748351	-1.32145	0.18635	NA
ENSRNOG00000001355	14.5126	-0.791993	0.599897	-1.32022	0.186763	NA
ENSRNOG00000024818	14.6671	0.692869	0.52483	1.32018	0.186776	NA
ENSRNOG00000018408	6.85249	0.857637	0.649689	1.32007	0.186811	NA
ENSRNOG00000009882	107.678	0.371913	0.281926	1.31918	0.187107	0.880292
ENSRNOG00000008456	12.5602	0.805871	0.610895	1.31916	0.187114	NA
ENSRNOG00000002192	43.943	-0.538281	0.40834	-1.31822	0.18743	0.880292
ENSRNOG00000018683	24.4815	-0.496308	0.376538	-1.31808	0.187476	NA
ENSRNOG00000058916	5.61139	0.825282	0.626206	1.31791	0.187535	NA
ENSRNOG00000012500	30.7179	0.489064	0.371259	1.31731	0.187734	NA
ENSRNOG00000032700	8.65988	-0.76108	0.577798	-1.31721	0.18777	NA
ENSRNOG00000027690	54.9778	0.502093	0.381265	1.31691	0.187867	0.880292
ENSRNOG00000010765	23.6227	-0.725068	0.550581	-1.31691	0.187868	NA
ENSRNOG00000021478	8.04399	0.681597	0.517572	1.31691	0.187868	NA
ENSRNOG00000051952	19.6993	0.542886	0.41238	1.31647	0.188016	NA
ENSRNOG00000008161	175.857	-0.390052	0.296292	-1.31644	0.188026	0.880292
ENSRNOG00000049782	10.3957	0.810567	0.615728	1.31644	0.188027	NA
ENSRNOG00000040205	16.1324	-0.754088	0.572851	-1.31638	0.188048	NA
ENSRNOG00000013169	24.9926	-0.684017	0.519641	-1.31633	0.188064	NA
ENSRNOG00000009552	49.8049	-0.436803	0.332165	-1.31502	0.188504	0.880292
ENSRNOG00000002454	10.2279	-0.826602	0.628647	-1.31489	0.188547	NA
ENSRNOG00000026880	10.7437	-0.906562	0.689525	-1.31476	0.18859	NA
ENSRNOG00000056156	23.7751	0.563405	0.428602	1.31452	0.188673	NA
ENSRNOG00000019618	15.8176	-0.625086	0.475785	-1.3138	0.188914	NA
ENSRNOG00000018267	11.0499	0.952611	0.72548	1.31308	0.189157	NA
ENSRNOG00000001730	14.6077	-0.78783	0.600579	-1.31179	0.189593	NA
ENSRNOG00000002115	631.229	0.330536	0.25201	1.3116	0.189655	0.880292
ENSRNOG00000013585	15.6802	-0.800169	0.610336	-1.31103	0.189848	NA
ENSRNOG00000010461	8.23543	-0.969644	0.73984	-1.31061	0.189988	NA
ENSRNOG00000019776	2.5299	-0.990412	0.755799	-1.31042	0.190055	NA
ENSRNOG00000023972	8.31362	-0.838424	0.640009	-1.31002	0.190189	NA
ENSRNOG00000039859	15.8321	0.678434	0.517905	1.30996	0.19021	NA
ENSRNOG00000004395	45.5781	-0.46673	0.356331	-1.30982	0.190256	0.880292
ENSRNOG00000021032	55.9043	0.49783	0.380131	1.30963	0.190322	0.880292
ENSRNOG00000045797	5.68665	-0.89005	0.679984	-1.30893	0.190559	NA
ENSRNOG00000010258	38.6703	0.542037	0.41416	1.30876	0.190615	0.880292
ENSRNOG00000056765	65.6701	0.598237	0.45732	1.30814	0.190827	0.880292
ENSRNOG00000015540	96.8925	0.45542	0.348229	1.30782	0.190936	0.880292
ENSRNOG00000010747	106.51	0.441983	0.338416	1.30603	0.191542	0.880292
ENSRNOG00000006086	6.0169	-0.836195	0.640431	-1.30568	0.191663	NA
ENSRNOG00000054890	41.8938	-0.590706	0.452446	-1.30558	0.191695	0.880292
ENSRNOG00000042163	8.14259	-0.904901	0.693498	-1.30484	0.191949	NA
ENSRNOG00000004736	9.97549	0.757378	0.58052	1.30465	0.192011	NA
ENSRNOG00000020894	21.3205	0.59944	0.459471	1.30463	0.192018	NA
ENSRNOG00000025481	58.6719	0.472352	0.362063	1.30461	0.192025	0.880292
ENSRNOG00000024779	83.0969	-0.507659	0.389421	-1.30363	0.192361	0.880292
ENSRNOG00000007110	6.03004	0.909998	0.69832	1.30312	0.192532	NA
ENSRNOG00000056487	49.62	-0.439787	0.337496	-1.30309	0.192544	0.880292
ENSRNOG00000000417	52.3849	-0.361278	0.277285	-1.30291	0.192605	0.880292
ENSRNOG00000059381	99.2354	-0.809781	0.6216	-1.30274	0.192665	0.880292
ENSRNOG00000019020	23.8722	-0.822896	0.631761	-1.30254	0.19273	NA
ENSRNOG00000030314	195.991	0.386496	0.296845	1.30201	0.192911	0.880292
ENSRNOG00000047394	33.9462	-0.588402	0.452088	-1.30152	0.19308	NA
ENSRNOG00000025592	23.7538	0.525892	0.404191	1.3011	0.193225	NA
ENSRNOG00000003863	59.1926	0.461769	0.35493	1.30102	0.193253	0.880292
ENSRNOG00000015226	71.4762	0.482944	0.371235	1.30091	0.193288	0.880292
ENSRNOG00000004839	15.6317	0.818657	0.629502	1.30048	0.193435	NA
ENSRNOG00000010825	5.79936	-0.890674	0.684908	-1.30043	0.193454	NA
ENSRNOG00000032735	92.0964	0.538882	0.414479	1.30014	0.193553	0.880292
ENSRNOG00000048831	20.2923	-0.778606	0.599072	-1.29969	0.193708	NA
ENSRNOG00000046585	16.619	-0.814721	0.627074	-1.29924	0.193861	NA
ENSRNOG00000053061	26.3432	-0.504631	0.388442	-1.29912	0.193904	NA
ENSRNOG00000008305	81.0845	-0.376916	0.290206	-1.29879	0.194017	0.880991
ENSRNOG00000003795	14.2785	0.64779	0.498847	1.29858	0.19409	NA
ENSRNOG00000020047	6.9881	-0.911203	0.701726	-1.29852	0.19411	NA
ENSRNOG00000049828	7.8047	0.82525	0.636343	1.29686	0.194678	NA
ENSRNOG00000000394	26.9749	-0.781152	0.602492	-1.29654	0.194791	NA
ENSRNOG00000018697	10.1017	0.781535	0.602868	1.29636	0.194851	NA
ENSRNOG00000011295	18.5387	0.623227	0.48077	1.29631	0.194869	NA
ENSRNOG00000016227	53.7224	-0.448934	0.346576	-1.29534	0.195203	0.88496
ENSRNOG00000014672	10.5636	-0.870722	0.672297	-1.29514	0.19527	NA
ENSRNOG00000048242	10.3988	-0.877123	0.677405	-1.29483	0.19538	NA
ENSRNOG00000005355	12.3071	-0.672479	0.519703	-1.29397	0.195676	NA
ENSRNOG00000006010	38.3407	0.593848	0.459092	1.29353	0.195828	0.885368
ENSRNOG00000036798	118.712	0.393051	0.303921	1.29327	0.195919	0.885368
ENSRNOG00000017035	10.3777	0.733484	0.567163	1.29325	0.195924	NA
ENSRNOG00000004145	15.4579	0.644743	0.499041	1.29197	0.196369	NA
ENSRNOG00000003399	99.8842	-0.512681	0.39716	-1.29087	0.19675	0.885368
ENSRNOG00000036842	6.66511	0.739453	0.572899	1.29072	0.1968	NA
ENSRNOG00000011706	13.2418	0.90059	0.698116	1.29003	0.19704	NA
ENSRNOG00000001584	15.3301	0.629597	0.488086	1.28993	0.197074	NA
ENSRNOG00000051706	16.2223	-0.562122	0.435881	-1.28962	0.197182	NA
ENSRNOG00000000466	40.9795	0.432744	0.335581	1.28954	0.197211	0.885368
ENSRNOG00000019000	11.8167	0.689115	0.534616	1.28899	0.197401	NA
ENSRNOG00000026842	81.4625	-0.548807	0.426369	-1.28716	0.198037	0.885368
ENSRNOG00000016692	72.3181	-0.434134	0.337385	-1.28676	0.198177	0.885368
ENSRNOG00000011994	71.6761	0.443204	0.344487	1.28656	0.198247	0.885368
ENSRNOG00000013152	44.8618	0.515284	0.400579	1.28635	0.198322	0.885368
ENSRNOG00000016410	104.579	0.387354	0.301149	1.28625	0.198355	0.885368
ENSRNOG00000020438	91.7463	0.514383	0.400059	1.28577	0.198525	0.885368
ENSRNOG00000030127	22.6097	0.665647	0.517724	1.28572	0.198542	NA
ENSRNOG00000025730	9.10966	0.810234	0.630466	1.28514	0.198745	NA
ENSRNOG00000056637	17.9836	0.624503	0.485983	1.28503	0.198781	NA
ENSRNOG00000027245	31.64	0.483805	0.376627	1.28457	0.198942	NA
ENSRNOG00000013707	46.1094	-0.565414	0.440343	-1.28403	0.199131	0.885368
ENSRNOG00000042653	38.7476	0.530312	0.413126	1.28366	0.199262	0.885368
ENSRNOG00000017481	93.8962	-0.479299	0.373457	-1.28341	0.199348	0.885368
ENSRNOG00000007607	23.7296	-1.19419	0.930496	-1.28339	0.199354	NA
ENSRNOG00000008680	9.43772	-0.741107	0.577571	-1.28314	0.199442	NA
ENSRNOG00000019624	9.10636	-0.774943	0.604229	-1.28253	0.199656	NA
ENSRNOG00000014650	6.54234	0.86541	0.674837	1.2824	0.199702	NA
ENSRNOG00000031769	7.86726	0.751956	0.586425	1.28227	0.199748	NA
ENSRNOG00000004980	15.5302	0.612266	0.477539	1.28213	0.199798	NA
ENSRNOG00000021182	65.3814	-0.517474	0.403744	-1.28169	0.199952	0.88666
ENSRNOG00000017516	11.2082	-0.808297	0.630763	-1.28146	0.200032	NA
ENSRNOG00000010940	26.0464	0.698411	0.545544	1.28021	0.200471	NA
ENSRNOG00000008297	10.5877	-0.805604	0.629323	-1.28011	0.200505	NA
ENSRNOG00000025806	24.0345	-0.620343	0.484825	-1.27952	0.200715	NA
ENSRNOG00000012263	37.5109	-0.539296	0.421499	-1.27947	0.200731	0.888728
ENSRNOG00000037352	7.83304	0.800741	0.6264	1.27832	0.201136	NA
ENSRNOG00000001204	49.5972	0.373964	0.292722	1.27754	0.201412	0.889309
ENSRNOG00000019727	43.0026	-0.465703	0.364594	-1.27732	0.201489	0.889309
ENSRNOG00000025244	30.1823	-0.456329	0.357404	-1.27679	0.201676	NA
ENSRNOG00000032908	7.19632	0.880889	0.690106	1.27646	0.201795	NA
ENSRNOG00000007099	18.2727	0.848346	0.664713	1.27626	0.201864	NA
ENSRNOG00000029995	5.86618	-0.917813	0.719501	-1.27562	0.202088	NA
ENSRNOG00000010830	320.421	0.338546	0.265785	1.27376	0.202749	0.891239
ENSRNOG00000016327	28.5638	-0.660811	0.518798	-1.27374	0.202757	NA
ENSRNOG00000010453	17.301	-0.737654	0.579141	-1.2737	0.202768	NA
ENSRNOG00000012440	4.66295	0.831128	0.65285	1.27308	0.202991	NA
ENSRNOG00000045892	30.9332	-0.485245	0.381311	-1.27257	0.20317	NA
ENSRNOG00000052787	16.6344	-0.651588	0.512148	-1.27226	0.203279	NA
ENSRNOG00000015205	506.62	0.429242	0.337812	1.27065	0.203853	0.891239
ENSRNOG00000012458	328.628	0.456059	0.358939	1.27057	0.20388	0.891239
ENSRNOG00000011307	20.704	-0.600508	0.472713	-1.27034	0.203962	NA
ENSRNOG00000012718	12.3715	0.687678	0.541651	1.2696	0.204228	NA
ENSRNOG00000048672	197.393	0.466759	0.367695	1.26942	0.204291	0.891239
ENSRNOG00000019655	55.9481	0.531863	0.419323	1.26838	0.204661	0.891239
ENSRNOG00000040195	99.8453	-0.594312	0.468578	-1.26833	0.20468	0.891239
ENSRNOG00000005195	502.898	-0.465138	0.366971	-1.26751	0.204974	0.891239
ENSRNOG00000004941	12.9395	-0.60844	0.480043	-1.26747	0.204987	NA
ENSRNOG00000013809	6.58699	0.964374	0.761178	1.26695	0.205173	NA
ENSRNOG00000018668	101.502	0.396861	0.313302	1.2667	0.205261	0.891239
ENSRNOG00000005258	14.6413	0.847579	0.669374	1.26623	0.205432	NA
ENSRNOG00000051680	51.6963	0.558323	0.441037	1.26593	0.205538	0.891239
ENSRNOG00000020605	17.1336	0.676473	0.534479	1.26567	0.205632	NA
ENSRNOG00000019164	62.1654	0.505157	0.39924	1.2653	0.205765	0.891239
ENSRNOG00000000936	21.5819	-0.557121	0.440319	-1.26527	0.205775	NA
ENSRNOG00000005496	10.2373	0.815264	0.644406	1.26514	0.205821	NA
ENSRNOG00000015122	17.4776	-0.54135	0.427963	-1.26495	0.20589	NA
ENSRNOG00000009997	11.9722	-0.6723	0.531524	-1.26485	0.205924	NA
ENSRNOG00000020374	62.1251	0.457972	0.362231	1.26431	0.20612	0.891239
ENSRNOG00000005528	19.7097	-0.643008	0.508701	-1.26402	0.206223	NA
ENSRNOG00000004405	40.4782	-0.520721	0.412104	-1.26357	0.206385	0.891239
ENSRNOG00000009993	11.5842	0.662686	0.524849	1.26262	0.206724	NA
ENSRNOG00000058003	35.5768	-0.571418	0.452615	-1.26248	0.206776	NA
ENSRNOG00000014616	17.504	-0.710697	0.563179	-1.26194	0.206971	NA
ENSRNOG00000019708	11.647	0.725211	0.574782	1.26172	0.207051	NA
ENSRNOG00000000236	19.314	0.612899	0.48589	1.26139	0.207167	NA
ENSRNOG00000009896	9.86488	-0.648328	0.514075	-1.26116	0.207253	NA
ENSRNOG00000019534	21.9114	-0.518975	0.411628	-1.26079	0.207386	NA
ENSRNOG00000004415	38.1194	-0.552817	0.438482	-1.26075	0.207398	0.891239
ENSRNOG00000029273	6.94214	-0.830406	0.658665	-1.26074	0.207402	NA
ENSRNOG00000000638	5.69516	-0.930528	0.738677	-1.25972	0.207769	NA
ENSRNOG00000004206	83.6561	0.384926	0.305596	1.25959	0.207817	0.891239
ENSRNOG00000012499	13.1563	0.808384	0.641845	1.25947	0.207861	NA
ENSRNOG00000004139	94.0464	0.329124	0.261369	1.25923	0.207948	0.891239
ENSRNOG00000027191	107.155	0.494748	0.392944	1.25908	0.208001	0.891239
ENSRNOG00000043348	21.4878	0.800237	0.635664	1.2589	0.208066	NA
ENSRNOG00000013538	17.9211	-0.58607	0.465904	-1.25792	0.208421	NA
ENSRNOG00000053932	53.9463	0.577956	0.459537	1.25769	0.208503	0.891239
ENSRNOG00000028713	10.8636	0.765843	0.609016	1.25751	0.20857	NA
ENSRNOG00000014613	481.11	0.424287	0.3375	1.25715	0.208701	0.891239
ENSRNOG00000031346	5.01123	0.89304	0.710764	1.25645	0.208952	NA
ENSRNOG00000059947	12.0678	0.863361	0.687158	1.25642	0.208963	NA
ENSRNOG00000015582	10.4521	-0.781196	0.622115	-1.25571	0.209221	NA
ENSRNOG00000014029	6.14834	-0.917705	0.731014	-1.25539	0.209338	NA
ENSRNOG00000007253	35.8591	0.448319	0.357211	1.25505	0.209459	NA
ENSRNOG00000012929	51.6709	-0.5457	0.434834	-1.25496	0.209492	0.891239
ENSRNOG00000010737	211.02	0.28935	0.23062	1.25466	0.209603	0.891239
ENSRNOG00000015583	13.5795	-0.658499	0.524899	-1.25452	0.209651	NA
ENSRNOG00000001877	17.6872	-0.710431	0.566426	-1.25423	0.209757	NA
ENSRNOG00000033195	51.6813	-0.471716	0.37612	-1.25417	0.209782	0.891239
ENSRNOG00000045961	14.2352	0.7528	0.600368	1.2539	0.209879	NA
ENSRNOG00000021223	25.8026	-0.472984	0.377285	-1.25365	0.209969	NA
ENSRNOG00000020005	74.6404	0.531882	0.424278	1.25362	0.209982	0.891239
ENSRNOG00000011553	13.4223	-0.740641	0.59083	-1.25356	0.210002	NA
ENSRNOG00000027030	12.7595	-0.767131	0.612023	-1.25343	0.210047	NA
ENSRNOG00000001065	17.9016	-0.718952	0.574001	-1.25253	0.210378	NA
ENSRNOG00000028582	354.553	-0.764119	0.610095	-1.25246	0.210403	0.891239
ENSRNOG00000038372	94.8465	-0.411959	0.329073	-1.25188	0.210614	0.891239
ENSRNOG00000048397	71.6924	-0.463636	0.370486	-1.25143	0.210779	0.891239
ENSRNOG00000012775	31.8425	0.577514	0.46178	1.25063	0.211071	NA
ENSRNOG00000032134	135.616	0.391082	0.312741	1.2505	0.211118	0.891239
ENSRNOG00000003510	36.0248	-0.515949	0.412904	-1.24956	0.21146	0.891239
ENSRNOG00000027906	225.112	0.384935	0.308211	1.24893	0.211689	0.891239
ENSRNOG00000019674	8.28273	0.706789	0.565925	1.24891	0.211698	NA
ENSRNOG00000021316	17.316	0.746466	0.597706	1.24888	0.211707	NA
ENSRNOG00000006718	12.2079	-0.743882	0.595694	-1.24877	0.211751	NA
ENSRNOG00000042245	29.6376	-0.55067	0.441105	-1.24839	0.211889	NA
ENSRNOG00000026226	36.0665	0.593226	0.475269	1.24819	0.211961	0.891239
ENSRNOG00000005924	175.948	-0.40259	0.322551	-1.24815	0.211978	0.891239
ENSRNOG00000014190	18.9864	-0.734982	0.589036	-1.24777	0.212115	NA
ENSRNOG00000012186	72.499	-0.400381	0.320938	-1.24753	0.212202	0.891239
ENSRNOG00000007197	29.5072	0.520553	0.417313	1.24739	0.212254	NA
ENSRNOG00000003512	10.5353	-0.920013	0.737627	-1.24726	0.212302	NA
ENSRNOG00000014399	221.743	0.404532	0.324478	1.24672	0.212502	0.891239
ENSRNOG00000002094	26.8105	-0.537959	0.431518	-1.24667	0.21252	NA
ENSRNOG00000005342	16.9656	0.776579	0.622967	1.24658	0.212551	NA
ENSRNOG00000012738	55.3568	-0.496131	0.398078	-1.24632	0.212649	0.891239
ENSRNOG00000002112	52.7361	0.513367	0.411985	1.24608	0.212734	0.891239
ENSRNOG00000056889	11.0983	-0.737962	0.592267	-1.246	0.212766	NA
ENSRNOG00000010188	38.1891	-0.573129	0.46059	-1.24433	0.213376	0.891239
ENSRNOG00000008551	189.764	-0.330095	0.26541	-1.24372	0.213603	0.891239
ENSRNOG00000008075	14.0527	-0.606588	0.487769	-1.2436	0.213648	NA
ENSRNOG00000031081	15.7931	-0.600874	0.483219	-1.24348	0.213691	NA
ENSRNOG00000011114	16.1638	-0.619238	0.498428	-1.24238	0.214096	NA
ENSRNOG00000002643	59.767	0.489248	0.393815	1.24233	0.214115	0.891239
ENSRNOG00000018666	5.49001	-0.835554	0.672611	-1.24225	0.214143	NA
ENSRNOG00000010712	37.5802	-0.514148	0.413931	-1.24211	0.214196	0.891239
ENSRNOG00000015701	67.2649	0.468845	0.377547	1.24182	0.214303	0.891239
ENSRNOG00000020298	30.2308	-0.535844	0.431502	-1.24181	0.214307	NA
ENSRNOG00000000075	16.1414	-0.647273	0.521246	-1.24178	0.214318	NA
ENSRNOG00000001847	42.1096	-0.409791	0.330234	-1.24091	0.214638	0.891239
ENSRNOG00000051377	4.96201	0.793522	0.639797	1.24027	0.214875	NA
ENSRNOG00000014750	17.042	0.69751	0.562545	1.23992	0.215006	NA
ENSRNOG00000011567	9.56329	0.916963	0.739851	1.23939	0.215202	NA
ENSRNOG00000000557	54.1835	-0.470051	0.379417	-1.23888	0.21539	0.891239
ENSRNOG00000002210	94.6621	0.357739	0.288771	1.23883	0.215408	0.891239
ENSRNOG00000002898	21.8162	-1.08459	0.875499	-1.23882	0.215412	NA
ENSRNOG00000009166	93.1593	0.526382	0.424922	1.23877	0.21543	0.891239
ENSRNOG00000017181	21.1171	0.677767	0.547864	1.23711	0.216047	NA
ENSRNOG00000037160	20.2924	-0.578009	0.467405	-1.23664	0.216222	NA
ENSRNOG00000010232	11.1028	-0.933559	0.755233	-1.23612	0.216414	NA
ENSRNOG00000027360	23.1214	-0.546422	0.442092	-1.23599	0.216462	NA
ENSRNOG00000023356	119.783	0.464261	0.375659	1.23586	0.216512	0.894413
ENSRNOG00000021573	26.262	0.481059	0.389273	1.23579	0.216538	NA
ENSRNOG00000018829	31.8906	0.477205	0.386362	1.23513	0.216784	NA
ENSRNOG00000007916	9.60919	0.907119	0.734539	1.23495	0.216849	NA
ENSRNOG00000009523	31.7774	0.509649	0.412849	1.23447	0.217028	NA
ENSRNOG00000018491	10.7356	0.724281	0.586746	1.2344	0.217053	NA
ENSRNOG00000038258	17.6901	0.713087	0.577792	1.23416	0.217144	NA
ENSRNOG00000007692	32.9494	-0.459047	0.372007	-1.23398	0.217212	NA
ENSRNOG00000009409	4.18556	-0.923528	0.748605	-1.23366	0.217328	NA
ENSRNOG00000020392	17.4927	-0.72193	0.585475	-1.23307	0.217551	NA
ENSRNOG00000032398	13.4317	-0.815151	0.661335	-1.23259	0.217731	NA
ENSRNOG00000011739	9.95104	-0.753186	0.611279	-1.23215	0.217894	NA
ENSRNOG00000000833	6.57401	-0.764416	0.620425	-1.23208	0.217918	NA
ENSRNOG00000014575	33.8416	-0.490375	0.398241	-1.23135	0.218191	NA
ENSRNOG00000007459	13.3989	-0.68926	0.55986	-1.23113	0.218275	NA
ENSRNOG00000010653	19.4658	-0.618248	0.502199	-1.23108	0.218292	NA
ENSRNOG00000000221	17.0478	-0.558828	0.454021	-1.23084	0.218382	NA
ENSRNOG00000002607	157.139	-0.460873	0.37444	-1.23083	0.218386	0.899044
ENSRNOG00000011135	22.9916	-0.672382	0.546449	-1.23046	0.218527	NA
ENSRNOG00000015456	16.6135	-0.808896	0.657563	-1.23014	0.218644	NA
ENSRNOG00000009273	22.8024	-0.814545	0.662246	-1.22997	0.218707	NA
ENSRNOG00000017340	10.3504	-0.648336	0.527223	-1.22972	0.218802	NA
ENSRNOG00000009196	13.2344	0.667567	0.543045	1.2293	0.218958	NA
ENSRNOG00000009636	6.4897	-0.790249	0.643311	-1.22841	0.219294	NA
ENSRNOG00000047988	16.2547	-0.587481	0.4785	-1.22776	0.219539	NA
ENSRNOG00000003553	13.9837	-0.697562	0.568212	-1.22764	0.219581	NA
ENSRNOG00000043033	18.4915	0.545358	0.444327	1.22738	0.21968	NA
ENSRNOG00000027088	138.117	0.419283	0.341689	1.22709	0.219789	0.899044
ENSRNOG00000001733	25.2815	-0.695372	0.566786	-1.22687	0.219872	NA
ENSRNOG00000004302	244.252	0.487585	0.3975	1.22663	0.219963	0.899044
ENSRNOG00000017523	16.3482	-0.814088	0.664019	-1.226	0.220199	NA
ENSRNOG00000026050	20.7116	0.538649	0.439401	1.22587	0.220248	NA
ENSRNOG00000007739	33.2474	0.519891	0.424219	1.22553	0.220377	NA
ENSRNOG00000043192	4.23381	-0.795797	0.649588	-1.22508	0.220545	NA
ENSRNOG00000019305	25.3663	-0.502569	0.410256	-1.22501	0.220571	NA
ENSRNOG00000002903	14.0288	-0.63284	0.51663	-1.22494	0.220599	NA
ENSRNOG00000029501	206.785	0.372122	0.303861	1.22465	0.220708	0.899044
ENSRNOG00000007732	17.2583	-0.728317	0.594798	-1.22448	0.220772	NA
ENSRNOG00000051344	19.6593	0.568189	0.464137	1.22418	0.220883	NA
ENSRNOG00000016206	22.8579	-0.652671	0.533482	-1.22342	0.221172	NA
ENSRNOG00000014564	30.0376	-0.523518	0.427917	-1.22341	0.221174	NA
ENSRNOG00000018468	18.6927	-0.600221	0.490913	-1.22266	0.221457	NA
ENSRNOG00000050090	18.2996	-0.610936	0.499854	-1.22223	0.221621	NA
ENSRNOG00000002947	84.0322	-0.426908	0.349398	-1.22184	0.221769	0.899044
ENSRNOG00000012611	4.80705	0.920483	0.753586	1.22147	0.221908	NA
ENSRNOG00000011756	174.971	0.368268	0.301629	1.22093	0.222112	0.899044
ENSRNOG00000019152	29.8049	0.523001	0.428379	1.22088	0.22213	NA
ENSRNOG00000034198	167.422	-0.347019	0.284316	-1.22054	0.222261	0.899044
ENSRNOG00000030954	39.6315	-0.492375	0.403747	-1.21951	0.22265	0.899044
ENSRNOG00000008619	131.948	0.314996	0.258361	1.21921	0.222765	0.899044
ENSRNOG00000003026	13.8729	0.62157	0.510003	1.21876	0.222937	NA
ENSRNOG00000012184	13.618	0.588968	0.483649	1.21776	0.223315	NA
ENSRNOG00000011830	64.3362	0.449659	0.369421	1.2172	0.223528	0.899044
ENSRNOG00000016719	11.9774	-0.614321	0.5048	-1.21696	0.22362	NA
ENSRNOG00000034116	123.346	-0.369571	0.303769	-1.21662	0.223749	0.899044
ENSRNOG00000058975	10.8243	0.732846	0.602379	1.21659	0.223761	NA
ENSRNOG00000004473	19.4733	-0.628217	0.516383	-1.21657	0.223768	NA
ENSRNOG00000020412	225.875	0.291046	0.239235	1.21657	0.223768	0.899044
ENSRNOG00000015496	21.0127	0.644945	0.530326	1.21613	0.223936	NA
ENSRNOG00000001273	12.2447	-0.678427	0.558025	-1.21576	0.224075	NA
ENSRNOG00000062181	78.9879	-0.336537	0.276843	-1.21562	0.224128	0.899044
ENSRNOG00000013962	7.38689	-0.813679	0.670239	-1.21401	0.224742	NA
ENSRNOG00000004483	16.9224	-0.633703	0.522105	-1.21375	0.224844	NA
ENSRNOG00000048174	221.123	0.263611	0.217205	1.21365	0.224882	0.899044
ENSRNOG00000002468	3.07551	-0.909355	0.749452	-1.21336	0.224992	NA
ENSRNOG00000023593	73.6651	0.492905	0.406263	1.21327	0.225028	0.899044
[truncated: 5,502 more rows]

## Sheet: ZDF PFC
	baseMean	log2FoldChange	lfcSE	stat	pvalue	padj
ENSRNOG00000033932	163.523	-5.21035	1.18709	-4.3892	1.13769e-05	0.0397437
ENSRNOG00000032112	704.553	-4.73277	1.09211	-4.33361	1.46683e-05	0.0397437
ENSRNOG00000030339	67.0983	-5.08044	1.21814	-4.17065	3.0373e-05	0.0503607
ENSRNOG00000029171	725.55	-4.24785	1.05457	-4.02804	5.62435e-05	0.0503607
ENSRNOG00000008902	52.5841	-4.99735	1.24406	-4.01698	5.89489e-05	0.0503607
ENSRNOG00000021719	109.474	-3.28778	0.819237	-4.01323	5.98948e-05	0.0503607
ENSRNOG00000032609	1737.6	-3.83795	0.961005	-3.99369	6.50536e-05	0.0503607
ENSRNOG00000013552	109.382	-3.77861	0.991331	-3.81165	0.000138042	0.0935059
ENSRNOG00000059330	68.1891	-4.36251	1.1576	-3.76857	0.000164188	0.0988596
ENSRNOG00000019961	9.3359	-3.95686	1.06217	-3.72527	0.000195105	NA
ENSRNOG00000029070	1127.88	-3.74664	1.01143	-3.7043	0.000211974	0.114317
ENSRNOG00000015519	53.5535	-4.09502	1.11239	-3.68129	0.000232052	0.114317
ENSRNOG00000005413	36.781	-4.50314	1.23978	-3.63223	0.000280988	0.119736
ENSRNOG00000033164	24.5258	-4.85448	1.33911	-3.62516	0.000288784	NA
ENSRNOG00000003500	97.9527	-4.28905	1.18563	-3.61753	0.00029743	0.119736
ENSRNOG00000008638	56.9659	-4.50605	1.24913	-3.60735	0.000309338	0.119736
ENSRNOG00000008694	20.6615	-5.40947	1.52664	-3.5434	0.000395008	NA
ENSRNOG00000021201	81.1955	-1.773	0.500373	-3.54335	0.000395072	0.142726
ENSRNOG00000017178	31.4388	-5.07063	1.43817	-3.52576	0.000422274	NA
ENSRNOG00000003357	179.093	-3.08108	0.874801	-3.52204	0.000428245	0.145041
ENSRNOG00000014258	36.1184	-5.07369	1.45492	-3.48727	0.000487977	0.153655
ENSRNOG00000029677	112.319	-4.10442	1.18474	-3.46441	0.000531395	0.153655
ENSRNOG00000006653	88.932	-4.35692	1.25897	-3.46072	0.000538741	0.153655
ENSRNOG00000003600	7.59357	-2.89323	0.838214	-3.45165	0.00055716	NA
ENSRNOG00000013291	124.638	-4.44269	1.2912	-3.44075	0.000580095	0.157177
ENSRNOG00000017381	52.4126	-3.85044	1.12899	-3.41051	0.00064842	0.162192
ENSRNOG00000014166	42.9434	-4.12702	1.21158	-3.40631	0.000658465	0.162192
ENSRNOG00000028616	145.89	-3.85508	1.13676	-3.39127	0.000695685	0.163909
ENSRNOG00000008922	5.43911	-3.3904	1.00207	-3.3834	0.000715931	NA
ENSRNOG00000011612	51.2175	-3.84107	1.13831	-3.37437	0.000739842	0.165508
ENSRNOG00000045799	97.1186	-4.39079	1.30458	-3.36568	0.000763555	0.165508
ENSRNOG00000052887	23.8655	-2.21847	0.660604	-3.35825	0.000784383	NA
ENSRNOG00000002265	39.9391	-5.17883	1.54762	-3.34632	0.000818929	0.167147
ENSRNOG00000020272	82.2899	-5.56237	1.66721	-3.33633	0.000848925	0.167147
ENSRNOG00000012436	94.2534	-3.89578	1.16936	-3.33155	0.000863649	0.167147
ENSRNOG00000019141	8.06686	-2.63719	0.793758	-3.32241	0.000892442	NA
ENSRNOG00000010170	549.428	1.18963	0.360415	3.30072	0.000964365	0.174878
ENSRNOG00000010714	28.9654	-4.33517	1.3246	-3.27281	0.00106484	NA
ENSRNOG00000001809	87.8339	-4.04208	1.23763	-3.26599	0.00109083	0.174878
ENSRNOG00000032560	64.664	-3.90779	1.19724	-3.26401	0.00109847	0.174878
ENSRNOG00000010805	173.727	-3.38728	1.03867	-3.26118	0.0011095	0.174878
ENSRNOG00000007378	29.3577	-4.24116	1.30053	-3.26111	0.00110978	NA
ENSRNOG00000024016	76.229	-4.03128	1.2384	-3.25523	0.001133	0.174878
ENSRNOG00000011351	49.2315	-4.27361	1.31856	-3.24112	0.00119061	0.174878
ENSRNOG00000017123	470.037	-1.03556	0.319935	-3.23678	0.00120889	0.174878
ENSRNOG00000010079	585.256	-3.45892	1.07035	-3.23157	0.00123112	0.174878
ENSRNOG00000006675	134.75	-3.67805	1.13832	-3.23112	0.00123308	0.174878
ENSRNOG00000019120	157.059	-3.38469	1.05072	-3.2213	0.00127609	0.174878
ENSRNOG00000021924	45.4522	-4.67472	1.45217	-3.21913	0.00128579	0.174878
ENSRNOG00000008364	151.362	-2.52786	0.785535	-3.21801	0.00129085	0.174878
ENSRNOG00000005858	79.386	-3.55532	1.11005	-3.20285	0.00136075	0.179792
ENSRNOG00000002947	70.7613	-3.2471	1.0199	-3.18376	0.00145375	0.179792
ENSRNOG00000029301	34.2269	-2.1497	0.679135	-3.16535	0.00154898	0.179792
ENSRNOG00000006204	569.332	1.33479	0.421803	3.16449	0.00155353	0.179792
ENSRNOG00000013704	79.036	-3.62883	1.1483	-3.16019	0.00157664	0.179792
ENSRNOG00000059474	26.1574	-2.23873	0.708723	-3.15883	0.00158406	NA
ENSRNOG00000014964	82.6234	-3.84497	1.21815	-3.15639	0.00159733	0.179792
ENSRNOG00000007319	18.5701	-4.34463	1.37746	-3.15409	0.00160999	NA
ENSRNOG00000009788	48.0557	-3.98364	1.26352	-3.15281	0.00161708	0.179792
ENSRNOG00000004890	34.3734	-4.19829	1.3327	-3.15021	0.00163151	0.179792
ENSRNOG00000016758	44.4646	-4.11868	1.30765	-3.14968	0.00163449	0.179792
ENSRNOG00000055687	41.1093	-4.86403	1.54749	-3.14316	0.00167132	0.179792
ENSRNOG00000000164	102.589	-1.08708	0.346255	-3.13955	0.00169208	0.179792
ENSRNOG00000002152	159.442	-1.17301	0.375422	-3.12451	0.00178099	0.1856
ENSRNOG00000003566	74.6862	-3.8345	1.23064	-3.11586	0.00183409	0.187527
ENSRNOG00000030387	28.4378	-3.86827	1.24258	-3.1131	0.00185135	NA
ENSRNOG00000004302	25.4487	-3.95924	1.27359	-3.10873	0.00187896	NA
ENSRNOG00000013736	82.5886	-3.70557	1.19475	-3.10155	0.00192513	0.193191
ENSRNOG00000009434	26.5071	-3.69625	1.19199	-3.1009	0.00192934	NA
ENSRNOG00000019609	205.82	1.08207	0.350294	3.08904	0.00200801	0.197844
ENSRNOG00000004062	29.4853	-3.96849	1.28657	-3.08455	0.00203858	NA
ENSRNOG00000019332	44.4676	-4.0584	1.32142	-3.07124	0.00213174	0.204757
ENSRNOG00000018257	141.756	-3.79779	1.2378	-3.06817	0.00215375	0.204757
ENSRNOG00000007374	81.1135	-1.22724	0.401253	-3.05851	0.00222438	0.207826
ENSRNOG00000010128	69.1428	-3.89928	1.27867	-3.04947	0.00229246	0.209215
ENSRNOG00000033010	18.0593	-4.00324	1.31447	-3.04553	0.0023227	NA
ENSRNOG00000055909	50.8263	-3.79761	1.24734	-3.04456	0.00233019	0.209215
ENSRNOG00000017194	63.7519	-1.45418	0.478847	-3.03683	0.00239079	0.209215
ENSRNOG00000002783	68.7378	-3.54921	1.16886	-3.03647	0.00239368	0.209215
ENSRNOG00000049019	38.7617	-3.12138	1.03649	-3.01149	0.00259969	0.223174
ENSRNOG00000030154	52.9559	-3.51287	1.16851	-3.00627	0.00264474	0.223174
ENSRNOG00000017469	29.9457	-3.00954	1.00206	-3.00334	0.00267032	NA
ENSRNOG00000058006	133.054	-2.9807	0.992709	-3.00259	0.00267694	0.223174
ENSRNOG00000016325	90.1713	-3.65242	1.21843	-2.99764	0.00272075	0.22339
ENSRNOG00000010633	292.206	-2.37515	0.794845	-2.9882	0.00280628	0.226687
ENSRNOG00000033564	277.099	-3.04087	1.02049	-2.97982	0.0028842	0.226687
ENSRNOG00000030538	54.0958	-3.58853	1.20437	-2.97958	0.0028864	0.226687
ENSRNOG00000001410	21.3363	-1.97746	0.664191	-2.97725	0.00290849	NA
ENSRNOG00000014907	26.3959	-3.59769	1.20944	-2.97467	0.00293305	NA
ENSRNOG00000006889	122.658	-3.20847	1.07975	-2.97148	0.00296364	0.229428
ENSRNOG00000004246	115.605	0.94921	0.320354	2.963	0.00304654	0.232524
ENSRNOG00000008834	9.53825	-2.13199	0.720658	-2.9584	0.0030924	NA
ENSRNOG00000009153	67.3636	-3.37041	1.13935	-2.95818	0.00309465	0.232915
ENSRNOG00000008676	27.191	-2.19602	0.744197	-2.95086	0.00316895	NA
ENSRNOG00000015018	98.9744	-1.08455	0.369252	-2.93715	0.00331247	0.245894
ENSRNOG00000031935	24.5968	-4.38895	1.49618	-2.93343	0.00335237	NA
ENSRNOG00000019626	19.8282	-4.23243	1.44907	-2.9208	0.00349136	NA
ENSRNOG00000012263	78.5248	-1.25822	0.431946	-2.91292	0.00358071	0.258531
ENSRNOG00000031801	97.2869	1.24342	0.427133	2.91109	0.0036017	0.258531
ENSRNOG00000010094	15.5659	-2.08961	0.717906	-2.9107	0.00360617	NA
ENSRNOG00000037206	46.8794	-2.9554	1.01595	-2.909	0.00362583	0.258531
ENSRNOG00000003714	26.8461	-1.63712	0.563474	-2.90541	0.00366772	NA
ENSRNOG00000001049	630.202	-0.902158	0.310891	-2.90184	0.00370972	0.261078
ENSRNOG00000011796	64.6916	-1.60587	0.554381	-2.89669	0.00377116	0.261999
ENSRNOG00000017821	22.5415	-4.05529	1.40193	-2.89265	0.00382001	NA
ENSRNOG00000004284	58.7956	-1.22258	0.423703	-2.88546	0.00390842	0.268098
ENSRNOG00000006709	89.707	-3.72813	1.29547	-2.87783	0.00400425	0.270814
ENSRNOG00000013282	45.7308	-1.23169	0.428505	-2.8744	0.00404797	0.270814
ENSRNOG00000007568	14.5971	-2.56428	0.893268	-2.87067	0.00409601	NA
ENSRNOG00000016526	10.7708	-4.40294	1.53986	-2.85932	0.00424554	NA
ENSRNOG00000051860	38.7672	-3.24687	1.13753	-2.85432	0.00431294	0.285022
ENSRNOG00000051905	7.98371	-2.15366	0.754579	-2.85413	0.00431553	NA
ENSRNOG00000016339	37.7132	-3.11498	1.09387	-2.84766	0.00440421	0.286611
ENSRNOG00000009086	43.0394	-3.7461	1.31679	-2.84488	0.00444276	0.286611
ENSRNOG00000032669	122.272	-3.32752	1.17127	-2.84094	0.00449805	0.286764
ENSRNOG00000029993	16.7556	-4.59794	1.62549	-2.82866	0.00467437	NA
ENSRNOG00000003430	41.9247	-3.40521	1.2087	-2.81725	0.00484363	0.304612
ENSRNOG00000012343	24.167	-1.71111	0.607691	-2.81576	0.00486621	NA
ENSRNOG00000018740	78.9637	-2.80536	0.997253	-2.81308	0.00490688	0.304612
ENSRNOG00000022356	53.4228	-1.23614	0.439831	-2.81049	0.00494665	0.304612
ENSRNOG00000010655	5.49978	-3.00627	1.07149	-2.80569	0.00502093	NA
ENSRNOG00000052810	45.164	-3.61039	1.28765	-2.80385	0.00504958	0.307457
ENSRNOG00000018517	14.0074	-2.17189	0.775443	-2.80084	0.00509703	NA
ENSRNOG00000061415	20.0437	-2.07329	0.74248	-2.79238	0.00523215	NA
ENSRNOG00000060580	9.63174	-2.53157	0.908177	-2.78753	0.00531121	NA
ENSRNOG00000046540	34.2108	-3.9262	1.40911	-2.78629	0.00533155	0.316375
ENSRNOG00000018212	151.934	1.06415	0.382218	2.78413	0.00536707	0.316375
ENSRNOG00000010478	138.159	-3.20584	1.15157	-2.78389	0.00537119	0.316375
ENSRNOG00000018402	116.344	-3.60873	1.30053	-2.77481	0.00552336	0.318471
ENSRNOG00000019645	51.8571	-1.4244	0.513924	-2.77162	0.00557789	0.318471
ENSRNOG00000050595	49.1482	-3.27201	1.18067	-2.77131	0.00558308	0.318471
ENSRNOG00000053400	28.8082	-3.26026	1.17692	-2.77015	0.00560297	NA
ENSRNOG00000006807	177.372	-3.12286	1.12956	-2.76468	0.00569784	0.321631
ENSRNOG00000005392	11.0045	-4.20361	1.52056	-2.76451	0.00570079	NA
ENSRNOG00000012142	19.6115	-4.39022	1.59175	-2.75812	0.00581355	NA
ENSRNOG00000025074	37.1324	-3.73486	1.35477	-2.75683	0.0058365	0.326062
ENSRNOG00000061272	11.3666	-1.95086	0.708184	-2.75474	0.00587393	NA
ENSRNOG00000024848	19.694	-3.44576	1.25192	-2.75238	0.0059163	NA
ENSRNOG00000008432	28.0609	-3.06982	1.1175	-2.74705	0.00601339	NA
ENSRNOG00000046834	114.58	-3.04531	1.10934	-2.74514	0.00604847	0.331183
ENSRNOG00000007764	5.89225	-2.44276	0.890198	-2.74406	0.00606841	NA
ENSRNOG00000016625	60.3404	-2.71078	0.988358	-2.74271	0.00609347	0.331183
ENSRNOG00000028404	183.526	-0.935036	0.341038	-2.74174	0.00611151	0.331183
ENSRNOG00000056184	21.388	-3.21987	1.17516	-2.73993	0.00614523	NA
ENSRNOG00000014376	13.9457	-3.65179	1.33334	-2.73882	0.00616603	NA
ENSRNOG00000050057	69.7149	-2.6271	0.96045	-2.73528	0.00623268	0.334169
ENSRNOG00000013410	39.3648	-3.7076	1.35764	-2.73093	0.00631564	0.334169
ENSRNOG00000049464	28.7364	-4.08491	1.49672	-2.72923	0.00634818	NA
ENSRNOG00000051307	41.4326	-2.86737	1.05068	-2.72905	0.00635162	0.334169
ENSRNOG00000014019	9.97431	-2.33139	0.854638	-2.72792	0.00637345	NA
ENSRNOG00000010935	25.9909	-3.53688	1.29842	-2.724	0.00644974	NA
ENSRNOG00000001957	25.5117	-3.60184	1.32236	-2.7238	0.0064535	NA
ENSRNOG00000060349	51.8157	-1.22443	0.44988	-2.72168	0.00649515	0.338435
ENSRNOG00000055531	49.0166	-2.75321	1.01285	-2.71829	0.00656208	0.338666
ENSRNOG00000033386	15.4553	-3.7456	1.37799	-2.71816	0.00656459	NA
ENSRNOG00000011200	74.0622	-2.9184	1.07696	-2.70985	0.00673145	0.34413
ENSRNOG00000019481	34.4624	-3.29204	1.21727	-2.70444	0.00684198	0.346511
ENSRNOG00000033844	315.317	0.741064	0.274863	2.69612	0.00701527	0.349
ENSRNOG00000010475	19.3016	-1.54618	0.573885	-2.69422	0.00705526	NA
ENSRNOG00000009273	60.5985	-2.97586	1.10518	-2.69264	0.00708882	0.349
ENSRNOG00000000473	51.0107	-3.05677	1.13627	-2.69017	0.00714167	0.349
ENSRNOG00000002358	159.325	-1.15309	0.428685	-2.68984	0.00714873	0.349
ENSRNOG00000056836	40.6157	-1.51	0.562223	-2.68577	0.00723639	0.349636
ENSRNOG00000016281	82.1793	-2.0821	0.775957	-2.68326	0.00729081	0.349636
ENSRNOG00000053820	12.2299	-2.67779	1.00414	-2.66674	0.00765899	NA
ENSRNOG00000004417	12.2971	-2.34358	0.881501	-2.65863	0.00784591	NA
ENSRNOG00000015086	51.4294	-3.21968	1.21574	-2.64833	0.00808897	0.378167
ENSRNOG00000018285	265.124	-0.620719	0.234628	-2.64554	0.00815604	0.378167
ENSRNOG00000017512	126.338	0.90179	0.340929	2.6451	0.00816669	0.378167
ENSRNOG00000005542	84.2244	-3.28745	1.24349	-2.64372	0.00819997	0.378167
ENSRNOG00000003897	152.306	-1.2136	0.459907	-2.63879	0.00832035	0.378167
ENSRNOG00000010083	83.719	0.837802	0.318079	2.63395	0.00843991	0.378167
ENSRNOG00000030715	50.2418	-1.25533	0.476601	-2.63391	0.0084407	0.378167
ENSRNOG00000010410	88.7176	-3.1215	1.18518	-2.63378	0.00844402	0.378167
ENSRNOG00000022894	10.5872	-2.46151	0.9372	-2.62645	0.00862815	NA
ENSRNOG00000010658	44.7305	-2.76562	1.05429	-2.6232	0.0087108	0.386916
ENSRNOG00000001844	9.42568	-2.09456	0.799644	-2.61937	0.00880929	NA
ENSRNOG00000029064	40.8207	-2.55149	0.974682	-2.61777	0.00885074	0.389936
ENSRNOG00000057623	85.5299	-0.9264	0.354628	-2.61232	0.00899312	0.393014
ENSRNOG00000034071	15.5693	-1.82347	0.698907	-2.60903	0.00907996	NA
ENSRNOG00000020182	109.678	1.06649	0.409289	2.6057	0.00916858	0.397476
ENSRNOG00000003172	54.5925	-2.36686	0.911442	-2.59683	0.00940898	0.402048
ENSRNOG00000004936	73.2722	-1.92894	0.743135	-2.59568	0.00944044	0.402048
ENSRNOG00000015438	31.8145	-3.29776	1.27148	-2.59364	0.00949661	0.402048
ENSRNOG00000047986	23.5623	-3.16915	1.22225	-2.59289	0.0095173	NA
ENSRNOG00000033693	17.7365	-2.23775	0.863561	-2.5913	0.00956132	NA
ENSRNOG00000014288	93.7773	-1.76132	0.681659	-2.58387	0.00976982	0.410408
ENSRNOG00000018215	13.9593	-1.53564	0.597166	-2.57155	0.0101246	NA
ENSRNOG00000007804	41.2985	-1.14627	0.445936	-2.57048	0.0101559	0.419264
ENSRNOG00000027645	27.0378	-1.72579	0.671487	-2.57011	0.0101667	NA
ENSRNOG00000010031	240.797	-1.97504	0.768845	-2.56884	0.0102041	0.419264
ENSRNOG00000017223	85.2546	-2.95384	1.15001	-2.56854	0.0102127	0.419264
ENSRNOG00000011913	43.6613	-2.2932	0.894376	-2.56402	0.0103468	0.421575
ENSRNOG00000032202	18.1364	-3.50711	1.36876	-2.56225	0.0103995	NA
ENSRNOG00000058317	178.708	0.82154	0.32225	2.54939	0.0107913	0.436403
ENSRNOG00000011588	91.259	-0.880991	0.346104	-2.54545	0.0109136	0.438079
ENSRNOG00000024363	32.1281	1.39279	0.548518	2.53918	0.0111114	0.442739
ENSRNOG00000013004	29.236	-3.17588	1.25259	-2.53544	0.0112305	NA
ENSRNOG00000004391	21.3822	-3.04389	1.20305	-2.53014	0.0114016	NA
ENSRNOG00000030225	30.9621	-1.3247	0.524739	-2.5245	0.0115863	NA
ENSRNOG00000012810	10.1228	-2.14132	0.849279	-2.52134	0.011691	NA
ENSRNOG00000004101	44.8674	-2.20376	0.874515	-2.51998	0.0117361	0.464217
ENSRNOG00000058186	41.0972	-1.58925	0.631798	-2.51544	0.0118883	0.466831
ENSRNOG00000017597	29.1422	-2.97982	1.1874	-2.50953	0.0120892	NA
ENSRNOG00000001982	35.4176	-1.13005	0.450651	-2.5076	0.0121555	0.467297
ENSRNOG00000002461	37.8129	-1.63087	0.650678	-2.50641	0.0121965	0.467297
ENSRNOG00000048898	5.2433	-2.20344	0.879657	-2.50488	0.0122493	NA
ENSRNOG00000007654	8.45722	-2.06107	0.82344	-2.503	0.0123144	NA
ENSRNOG00000045679	77.067	-3.0477	1.21955	-2.49904	0.0124532	0.467297
ENSRNOG00000019201	166.224	0.857735	0.343273	2.49869	0.0124652	0.467297
ENSRNOG00000006019	46.2065	-1.53634	0.61493	-2.49841	0.0124753	0.467297
ENSRNOG00000004517	71.8381	-2.21607	0.887149	-2.49797	0.0124908	0.467297
ENSRNOG00000020982	699.241	0.659356	0.264175	2.49591	0.0125636	0.467297
ENSRNOG00000011419	44.1438	-1.40481	0.563341	-2.49371	0.0126415	0.467297
ENSRNOG00000030625	1165.7	-1.60013	0.64208	-2.49211	0.0126988	0.467297
ENSRNOG00000026204	26.567	-1.6759	0.672829	-2.49082	0.0127448	NA
ENSRNOG00000034254	803.67	-0.961452	0.386074	-2.49033	0.0127625	0.467297
ENSRNOG00000028701	19.5338	-2.78601	1.12387	-2.47894	0.0131773	NA
ENSRNOG00000007697	22.1245	-3.44176	1.39124	-2.47388	0.0133655	NA
ENSRNOG00000060626	31.7448	-3.39633	1.37303	-2.4736	0.0133759	NA
ENSRNOG00000024115	20.945	-2.95417	1.19716	-2.46764	0.0136007	NA
ENSRNOG00000007457	124.017	-1.76626	0.715776	-2.46761	0.0136017	0.48062
ENSRNOG00000009451	33.9471	-1.16982	0.474091	-2.46749	0.0136062	0.48062
ENSRNOG00000020075	503.485	0.615808	0.249993	2.4633	0.0137664	0.48062
ENSRNOG00000015205	237.037	-1.01732	0.413081	-2.46276	0.0137871	0.48062
ENSRNOG00000053468	3478.83	0.797442	0.324035	2.46098	0.0138559	0.48062
ENSRNOG00000026754	125.193	-0.72747	0.295651	-2.46057	0.0138716	0.48062
ENSRNOG00000020369	57.3112	-1.11951	0.45533	-2.45868	0.013945	0.48062
ENSRNOG00000043131	41.5693	-3.21278	1.30683	-2.45845	0.0139537	0.48062
ENSRNOG00000026577	67.3228	-1.31049	0.533336	-2.45715	0.0140044	0.48062
ENSRNOG00000018044	307.85	-1.03421	0.420938	-2.45692	0.0140133	0.48062
ENSRNOG00000058898	404.756	-0.665519	0.271234	-2.45367	0.0141407	0.481941
ENSRNOG00000050649	19.6233	-1.3002	0.530518	-2.45082	0.0142532	NA
ENSRNOG00000016360	104.304	0.839831	0.342887	2.44929	0.0143137	0.484787
ENSRNOG00000016945	12.3553	-2.28217	0.933504	-2.44473	0.014496	NA
ENSRNOG00000020377	54.0804	-3.35258	1.37859	-2.43189	0.0150204	0.502548
ENSRNOG00000013027	61.5576	-2.54015	1.04455	-2.43181	0.0150236	0.502548
ENSRNOG00000019812	26.0493	-1.47257	0.605686	-2.43125	0.015047	NA
ENSRNOG00000012363	21.4198	-1.53723	0.632406	-2.43076	0.0150673	NA
ENSRNOG00000050899	19.5641	-3.16973	1.30531	-2.42834	0.0151683	NA
ENSRNOG00000000614	7.08034	-1.95281	0.806383	-2.42169	0.0154485	NA
ENSRNOG00000015850	29.4214	-2.91373	1.20433	-2.41938	0.0155472	NA
ENSRNOG00000013353	27.2976	-1.38714	0.573623	-2.4182	0.0155973	NA
ENSRNOG00000011859	50.5618	-0.904439	0.374029	-2.4181	0.0156018	0.518383
ENSRNOG00000030771	141.607	-0.801058	0.331552	-2.41609	0.0156883	0.518383
ENSRNOG00000002271	53.2269	-0.934276	0.388969	-2.40193	0.0163089	0.535131
ENSRNOG00000050210	35.2778	-1.39417	0.580891	-2.40005	0.0163926	0.535131
ENSRNOG00000013324	15.2897	-1.42045	0.592281	-2.39828	0.0164724	NA
ENSRNOG00000015540	163.637	0.72204	0.302196	2.38931	0.0168802	0.547748
ENSRNOG00000007699	27.8899	-1.5101	0.633515	-2.38368	0.0171403	NA
ENSRNOG00000034240	19.619	-1.57751	0.66195	-2.38312	0.0171664	NA
ENSRNOG00000012739	107.184	-2.56263	1.07797	-2.37728	0.0174409	0.562573
ENSRNOG00000007886	25.3031	-3.11611	1.31387	-2.3717	0.0177066	NA
ENSRNOG00000025235	3152.38	0.907952	0.382876	2.3714	0.0177208	0.56822
ENSRNOG00000008336	21.3489	-1.12639	0.475248	-2.37011	0.0177827	NA
ENSRNOG00000000604	88.9933	-0.918543	0.387962	-2.36761	0.0179033	0.568298
ENSRNOG00000014048	22.5395	-1.19567	0.505311	-2.36621	0.0179714	NA
ENSRNOG00000018686	38.2944	-1.23345	0.521521	-2.3651	0.0180253	0.568298
ENSRNOG00000018903	120.079	-0.773586	0.327158	-2.36456	0.0180515	0.568298
ENSRNOG00000013763	14.6977	-2.05448	0.869135	-2.36383	0.0180873	NA
ENSRNOG00000004158	33.6577	-2.5199	1.06793	-2.35962	0.0182935	0.568298
ENSRNOG00000022234	67.7557	-2.15723	0.915055	-2.35749	0.0183991	0.568298
ENSRNOG00000019934	189.245	-0.821992	0.349287	-2.35334	0.0186055	0.568298
ENSRNOG00000031197	49.5223	-2.42899	1.0334	-2.35048	0.0187493	0.568298
ENSRNOG00000017960	91.3703	1.03341	0.439689	2.35031	0.0187577	0.568298
ENSRNOG00000049856	41.8204	-2.60369	1.10912	-2.34752	0.018899	0.568298
ENSRNOG00000001374	65.6675	0.982046	0.418413	2.34707	0.0189215	0.568298
ENSRNOG00000019688	120.483	-0.73625	0.313733	-2.34674	0.0189383	0.568298
ENSRNOG00000060833	13.2663	-1.7389	0.741026	-2.34661	0.0189451	NA
ENSRNOG00000013306	85.0462	-0.752807	0.321037	-2.34493	0.0190308	0.568298
ENSRNOG00000016807	95.7711	-0.81457	0.347537	-2.34384	0.0190866	0.568298
ENSRNOG00000004077	51.1308	-0.872583	0.372858	-2.34025	0.0192706	0.570643
ENSRNOG00000052141	425.837	0.639702	0.273619	2.33793	0.0193908	0.571081
ENSRNOG00000006615	14.7459	-1.61932	0.693194	-2.33603	0.0194899	NA
ENSRNOG00000020347	12.604	-1.70331	0.72988	-2.33368	0.0196125	NA
ENSRNOG00000005386	22.0351	-1.23057	0.527702	-2.33193	0.0197042	NA
ENSRNOG00000006674	41.3343	-2.15859	0.925901	-2.33134	0.0197357	0.573144
ENSRNOG00000004362	65.2172	-0.789052	0.338464	-2.33128	0.0197388	0.573144
ENSRNOG00000009102	85.5208	-0.759366	0.325941	-2.32976	0.0198187	0.573144
ENSRNOG00000016348	24.9391	-2.7726	1.19036	-2.32921	0.0198481	NA
ENSRNOG00000018774	485.826	0.601744	0.258422	2.32853	0.019884	0.573144
ENSRNOG00000033796	28.2315	-3.47561	1.4937	-2.32685	0.0199734	NA
ENSRNOG00000028103	390.182	0.775014	0.333315	2.32517	0.0200628	0.574657
ENSRNOG00000015143	38.3183	-1.01351	0.436184	-2.32357	0.0201485	0.574657
ENSRNOG00000016085	9.84942	-1.95781	0.843851	-2.32009	0.020336	NA
ENSRNOG00000008635	3.47762	-1.91512	0.826319	-2.31765	0.0204683	NA
ENSRNOG00000011280	49.6691	-1.05875	0.456831	-2.31759	0.0204715	0.580291
ENSRNOG00000019902	11.807	-2.37021	1.02414	-2.31434	0.0206489	NA
ENSRNOG00000014008	67.2449	0.837854	0.362036	2.31429	0.020652	0.580291
ENSRNOG00000014806	322.865	0.728375	0.314768	2.31401	0.0206673	0.580291
ENSRNOG00000016477	19.7937	-2.01257	0.870487	-2.312	0.0207775	NA
ENSRNOG00000007404	18.5327	-1.4493	0.627241	-2.31059	0.0208557	NA
ENSRNOG00000009401	34.1613	-1.46615	0.634602	-2.31035	0.0208689	0.582931
ENSRNOG00000013656	247.81	-0.720906	0.312355	-2.30797	0.0210007	0.583605
ENSRNOG00000008482	15.2154	-1.39039	0.603361	-2.3044	0.0212	NA
ENSRNOG00000015974	88.18	0.840656	0.364915	2.3037	0.0212395	0.587228
ENSRNOG00000005882	22.9555	-1.36166	0.591759	-2.30103	0.0213899	NA
ENSRNOG00000020918	82.3733	-0.741482	0.323894	-2.28928	0.0220632	0.604126
ENSRNOG00000001159	16.2104	-3.37898	1.47602	-2.28925	0.0220648	NA
ENSRNOG00000008461	34.6957	1.33484	0.583128	2.2891	0.0220736	0.604126
ENSRNOG00000047459	73.1228	-1.05344	0.461265	-2.28382	0.0223822	0.607373
ENSRNOG00000021264	35.326	-1.05435	0.46178	-2.28324	0.0224164	0.607373
ENSRNOG00000008518	14.1564	-3.44665	1.51136	-2.2805	0.0225781	NA
ENSRNOG00000001599	54.4013	-2.40788	1.05592	-2.28036	0.0225863	0.60893
ENSRNOG00000026787	338.241	0.685779	0.301673	2.27325	0.0230109	0.614324
ENSRNOG00000047620	144.955	-1.63314	0.718425	-2.27322	0.0230131	0.614324
ENSRNOG00000016023	29.3736	-1.58048	0.695538	-2.27232	0.0230675	NA
ENSRNOG00000001807	41.1808	-1.32695	0.584815	-2.26901	0.0232675	0.616684
ENSRNOG00000009438	23.0046	-3.13773	1.38314	-2.26856	0.0232951	NA
ENSRNOG00000018087	241.339	-0.808171	0.356336	-2.268	0.0233291	0.616684
ENSRNOG00000030157	10.5075	-1.58143	0.697344	-2.26779	0.0233423	NA
ENSRNOG00000012196	24.7433	-1.31988	0.583694	-2.26125	0.0237436	NA
ENSRNOG00000002511	5.56925	-2.07642	0.920212	-2.25646	0.0240417	NA
ENSRNOG00000029394	81.797	-0.963042	0.427203	-2.25429	0.0241777	0.636014
ENSRNOG00000032703	15.7673	-1.33303	0.591872	-2.25223	0.0243079	NA
ENSRNOG00000010067	239.481	0.813744	0.361682	2.24989	0.0244562	0.640095
ENSRNOG00000055281	18.7413	-1.62658	0.723377	-2.2486	0.0245382	NA
ENSRNOG00000014013	395.176	-0.696379	0.309762	-2.24811	0.0245691	0.640095
ENSRNOG00000000451	26.8466	-1.59136	0.707872	-2.24809	0.0245703	NA
ENSRNOG00000020751	20.2104	-1.72005	0.765535	-2.24686	0.024649	NA
ENSRNOG00000013659	30.4218	-1.0952	0.487571	-2.24624	0.0246887	NA
ENSRNOG00000019105	19.628	-1.41135	0.628384	-2.246	0.0247038	NA
ENSRNOG00000012404	229.059	-1.908	0.850485	-2.24342	0.0248697	0.644828
ENSRNOG00000000586	27.1789	-1.21548	0.541858	-2.24317	0.0248857	NA
ENSRNOG00000001069	27.0712	-1.04728	0.467541	-2.23997	0.025093	NA
ENSRNOG00000010180	31.762	-1.05001	0.469207	-2.23784	0.0252317	NA
ENSRNOG00000009686	18.3971	-3.36112	1.50197	-2.23781	0.0252335	NA
ENSRNOG00000026953	192.254	-0.794473	0.355541	-2.23454	0.0254473	0.653768
ENSRNOG00000018590	131.272	0.844512	0.378232	2.23279	0.025563	0.653768
ENSRNOG00000015840	54.984	-1.02521	0.459586	-2.23071	0.0257001	0.653768
ENSRNOG00000017745	65.6203	0.765397	0.343264	2.22976	0.0257634	0.653768
ENSRNOG00000003338	108.935	-0.610249	0.273784	-2.22894	0.0258178	0.653768
ENSRNOG00000000137	16.04	-3.21945	1.44447	-2.22881	0.0258265	NA
ENSRNOG00000017328	17.2024	-1.68963	0.758273	-2.22826	0.0258633	NA
ENSRNOG00000019639	11.4393	-1.4548	0.653003	-2.22786	0.0258897	NA
ENSRNOG00000034116	31.4057	-1.47302	0.661389	-2.22716	0.0259363	NA
ENSRNOG00000031162	10.5836	-2.33213	1.0484	-2.22447	0.0261169	NA
ENSRNOG00000032463	70.2681	-0.856469	0.385203	-2.22342	0.0261874	0.660043
ENSRNOG00000010985	25.7062	-1.6366	0.737357	-2.21955	0.0264492	NA
ENSRNOG00000003746	53.8672	-1.04019	0.469006	-2.21786	0.0265646	0.663985
ENSRNOG00000033608	34.7903	-2.0484	0.924156	-2.21651	0.0266568	0.663985
ENSRNOG00000023226	77.0337	-0.760808	0.34337	-2.21571	0.0267113	0.663985
ENSRNOG00000052721	14.2793	-1.38678	0.6275	-2.21001	0.0271042	NA
ENSRNOG00000009079	116.286	-0.69707	0.315472	-2.20961	0.0271325	0.665526
ENSRNOG00000022893	113.685	0.77265	0.349782	2.20895	0.0271783	0.665526
ENSRNOG00000004709	156.824	-0.926266	0.419423	-2.20843	0.0272145	0.665526
ENSRNOG00000016358	280.893	0.672994	0.304928	2.20706	0.0273099	0.665526
ENSRNOG00000042201	24.738	-1.82843	0.828643	-2.20653	0.0273466	NA
ENSRNOG00000015020	91.2204	-1.10807	0.502311	-2.20595	0.0273874	0.665526
ENSRNOG00000007395	14.9542	-2.92085	1.32601	-2.20273	0.0276135	NA
ENSRNOG00000014575	58.2321	-0.889124	0.403813	-2.20182	0.0276778	0.667549
ENSRNOG00000007713	38.9891	-1.05279	0.478263	-2.20127	0.027717	0.667549
ENSRNOG00000050955	21.2096	-1.2983	0.590935	-2.19702	0.028019	NA
ENSRNOG00000011861	38.1867	-1.34636	0.613203	-2.19562	0.0281194	0.671866
ENSRNOG00000009005	23.6426	-2.51247	1.14443	-2.19539	0.0281356	NA
ENSRNOG00000008034	171.016	-0.78895	0.359386	-2.19527	0.0281443	0.671866
ENSRNOG00000034180	584.744	0.591568	0.269929	2.19157	0.0284104	0.675246
ENSRNOG00000019950	39.149	1.02663	0.469004	2.18897	0.0285994	0.676768
ENSRNOG00000014859	15.949	-1.25412	0.572937	-2.18893	0.0286021	NA
ENSRNOG00000023762	12.0694	-1.93163	0.882953	-2.18769	0.0286923	NA
ENSRNOG00000003975	49.8969	-1.11066	0.508222	-2.18539	0.0288605	0.679979
ENSRNOG00000012865	6.29804	-1.89724	0.868754	-2.18387	0.0289719	NA
ENSRNOG00000008988	24.7283	-3.01822	1.38246	-2.18322	0.0290195	NA
ENSRNOG00000016930	64.6948	0.976738	0.447944	2.18049	0.0292212	0.685497
ENSRNOG00000001344	132.124	-0.955143	0.439304	-2.17422	0.0296885	0.693203
ENSRNOG00000020479	30.3249	-1.14107	0.5249	-2.17388	0.0297139	NA
ENSRNOG00000012512	28.6464	-1.28945	0.593464	-2.17275	0.0297993	NA
ENSRNOG00000014090	289.804	-0.837545	0.385492	-2.17266	0.0298056	0.693203
ENSRNOG00000000800	26.894	-1.3261	0.610778	-2.17117	0.0299184	NA
ENSRNOG00000020495	234.234	0.763508	0.351741	2.17065	0.0299574	0.693757
ENSRNOG00000003840	51.1324	-0.814302	0.375479	-2.16871	0.030105	0.694209
ENSRNOG00000035467	17.7275	-2.84453	1.31199	-2.16811	0.0301504	NA
ENSRNOG00000022196	79.2972	-0.755054	0.350308	-2.1554	0.0311305	0.714814
ENSRNOG00000009921	21.5527	-2.67233	1.23996	-2.15518	0.0311474	NA
ENSRNOG00000007350	18.6432	-1.81413	0.841862	-2.1549	0.03117	NA
ENSRNOG00000002052	119.076	-1.50325	0.700108	-2.14717	0.0317796	0.719187
ENSRNOG00000001717	60.5715	-0.883723	0.411654	-2.14676	0.031812	0.719187
ENSRNOG00000012549	101.279	-0.723486	0.33712	-2.14608	0.0318666	0.719187
ENSRNOG00000009313	140.93	0.680854	0.317436	2.14486	0.0319642	0.719187
ENSRNOG00000001001	41.3461	-2.56615	1.19684	-2.14411	0.0320241	0.719187
ENSRNOG00000015597	66.5163	-1.69428	0.790747	-2.14264	0.0321423	0.719187
ENSRNOG00000012933	13.8082	-1.23801	0.577961	-2.14203	0.0321908	NA
ENSRNOG00000001283	139.721	0.827091	0.38651	2.13989	0.0323634	0.719187
ENSRNOG00000011652	32.4124	-1.14184	0.53402	-2.1382	0.0325007	0.719187
ENSRNOG00000032844	14.6725	-1.62933	0.762416	-2.13706	0.0325929	NA
ENSRNOG00000012881	22.4522	-1.17578	0.550333	-2.13649	0.0326395	NA
ENSRNOG00000000900	47.7971	-0.79431	0.372272	-2.13368	0.032869	0.719187
ENSRNOG00000022239	50.7386	-2.23936	1.05002	-2.13269	0.0329505	0.719187
ENSRNOG00000015557	26.468	-2.87327	1.34784	-2.13175	0.0330274	NA
ENSRNOG00000004612	187.857	-0.804323	0.377347	-2.13152	0.0330462	0.719187
ENSRNOG00000051408	76.7399	-0.979914	0.460115	-2.12971	0.0331952	0.719187
ENSRNOG00000023548	21.3221	-2.638	1.23875	-2.12957	0.0332072	NA
ENSRNOG00000029549	46.0736	-1.32321	0.621966	-2.12746	0.033382	0.719187
ENSRNOG00000020255	394.254	0.554148	0.260532	2.12699	0.0334211	0.719187
ENSRNOG00000025624	115.022	-0.914136	0.429982	-2.12598	0.0335045	0.719187
ENSRNOG00000002385	23.2619	-1.11608	0.525487	-2.1239	0.0336783	NA
ENSRNOG00000015068	127.807	0.903891	0.425767	2.12297	0.0337562	0.719187
ENSRNOG00000020140	164.112	0.713096	0.335951	2.12262	0.0337858	0.719187
ENSRNOG00000009850	12.7705	-1.44865	0.682617	-2.1222	0.0338208	NA
ENSRNOG00000060340	50.6506	-0.846042	0.399279	-2.11892	0.0340971	0.719187
ENSRNOG00000006832	8.0349	-1.7576	0.829664	-2.11844	0.0341375	NA
ENSRNOG00000007817	19.6972	-1.11648	0.527134	-2.11801	0.0341742	NA
ENSRNOG00000001030	340.546	0.54944	0.259424	2.11793	0.0341814	0.719187
ENSRNOG00000058039	30.0201	1.08798	0.513948	2.11691	0.0342673	NA
ENSRNOG00000015948	41.5088	-2.07469	0.980795	-2.11532	0.0344028	0.719187
ENSRNOG00000004103	31.8583	-1.17845	0.557204	-2.11494	0.0344347	0.719187
ENSRNOG00000023533	33.6131	-0.920652	0.435633	-2.11336	0.0345696	0.719187
ENSRNOG00000055631	54.0157	-0.76004	0.359748	-2.1127	0.0346264	0.719187
ENSRNOG00000014739	24.7176	-1.62678	0.770155	-2.11227	0.0346633	NA
ENSRNOG00000015334	65.6897	-0.942915	0.446568	-2.11147	0.0347319	0.719187
ENSRNOG00000020487	173.03	0.662481	0.313756	2.11145	0.0347333	0.719187
ENSRNOG00000018532	12.471	-1.66331	0.788329	-2.10991	0.0348658	NA
ENSRNOG00000017206	127.287	-0.971297	0.460599	-2.10877	0.0349647	0.719187
ENSRNOG00000034198	211.544	-0.625818	0.29686	-2.10813	0.0350201	0.719187
ENSRNOG00000027341	476.741	0.672526	0.319046	2.10793	0.035037	0.719187
ENSRNOG00000003578	24.0444	-1.17145	0.556268	-2.10592	0.0352116	NA
ENSRNOG00000001333	22.8637	-2.54369	1.20802	-2.10567	0.0352328	NA
ENSRNOG00000003687	31.6847	-1.09161	0.518711	-2.10446	0.0353379	NA
ENSRNOG00000020817	23.122	-2.42315	1.15189	-2.10362	0.0354118	NA
ENSRNOG00000008314	11.2227	-1.34915	0.641686	-2.10251	0.0355087	NA
ENSRNOG00000007862	115.838	-0.786947	0.374435	-2.10169	0.0355805	0.727588
ENSRNOG00000001806	65.279	-2.65507	1.26536	-2.09827	0.0358812	0.727955
ENSRNOG00000013304	20.2791	-1.82063	0.867973	-2.09756	0.0359439	NA
ENSRNOG00000033473	156.256	0.642729	0.306612	2.09623	0.036062	0.727955
ENSRNOG00000039091	209.58	-0.60131	0.286922	-2.09573	0.0361063	0.727955
ENSRNOG00000000840	777.524	0.691145	0.32984	2.0954	0.0361358	0.727955
ENSRNOG00000023428	2.28075	-1.88443	0.89981	-2.09425	0.0362375	NA
ENSRNOG00000000885	29.9519	-1.13781	0.544074	-2.09128	0.0365033	NA
ENSRNOG00000003984	89.3585	0.584298	0.279477	2.09069	0.0365561	0.732257
ENSRNOG00000039439	64.7269	-3.26391	1.56189	-2.08972	0.0366431	0.732257
ENSRNOG00000060107	54.941	-0.947292	0.453906	-2.08698	0.0368903	0.732257
ENSRNOG00000013136	33.4109	-1.00205	0.480363	-2.08602	0.036977	0.732257
ENSRNOG00000011709	138.555	-0.696262	0.33386	-2.08549	0.037025	0.732257
ENSRNOG00000015508	72.3858	-1.06677	0.512009	-2.08349	0.0372067	0.733176
ENSRNOG00000012354	43.5383	-0.943295	0.453681	-2.0792	0.0375988	0.738216
ENSRNOG00000001070	557.96	0.618196	0.297704	2.07654	0.0378437	0.738678
ENSRNOG00000009514	18.7098	-1.82642	0.879918	-2.07567	0.0379248	NA
ENSRNOG00000000697	346.262	0.651292	0.313924	2.07468	0.0380161	0.738678
ENSRNOG00000014703	41.1085	-2.77128	1.336	-2.07432	0.03805	0.738678
ENSRNOG00000052564	267.905	-1.6974	0.818791	-2.07305	0.0381675	0.738678
ENSRNOG00000033299	21367.2	-1.93315	0.935834	-2.0657	0.0388572	0.749348
ENSRNOG00000010765	52.9725	-0.716094	0.347022	-2.06354	0.0390614	0.750616
ENSRNOG00000019470	20.6037	-2.3009	1.11515	-2.0633	0.039084	NA
ENSRNOG00000012273	65.2034	-0.72768	0.353575	-2.05807	0.0395837	0.756729
ENSRNOG00000050585	1743.18	0.603966	0.293688	2.05649	0.0397356	0.756729
ENSRNOG00000011077	58.7394	-0.778706	0.378778	-2.05583	0.0397984	0.756729
ENSRNOG00000009609	20.7602	-1.46194	0.711167	-2.05569	0.0398125	NA
ENSRNOG00000042901	11.4157	-2.88701	1.40547	-2.05413	0.0399629	NA
ENSRNOG00000002244	44.2285	-0.893343	0.435163	-2.05289	0.040083	0.757683
ENSRNOG00000016231	3.08229	-1.90115	0.926523	-2.05192	0.0401778	NA
ENSRNOG00000024065	90.5238	0.690481	0.336902	2.0495	0.0404132	0.757683
ENSRNOG00000006787	238.611	0.654743	0.31956	2.04889	0.0404727	0.757683
ENSRNOG00000004148	144.333	-0.713244	0.348281	-2.04789	0.0405704	0.757683
ENSRNOG00000019106	482.826	0.548342	0.267857	2.04714	0.040644	0.757683
ENSRNOG00000049407	84.568	1.68694	0.824308	2.04649	0.0407079	0.757683
ENSRNOG00000001170	2273.1	0.5477	0.267787	2.04528	0.0408274	0.757683
ENSRNOG00000004342	15.082	-1.49547	0.731847	-2.04342	0.0410106	NA
ENSRNOG00000050841	40.8604	-2.01602	0.987622	-2.04128	0.0412228	0.762412
ENSRNOG00000045797	30.2391	-2.34811	1.15115	-2.0398	0.0413702	NA
ENSRNOG00000015278	69.1653	-1.03803	0.509873	-2.03586	0.0417646	0.769803
ENSRNOG00000000571	4131.91	0.68917	0.339093	2.0324	0.0421136	0.773605
ENSRNOG00000061367	6.68832	-1.74983	0.863017	-2.02757	0.0426041	NA
ENSRNOG00000018183	312.851	1.28944	0.636294	2.02648	0.0427154	0.779929
ENSRNOG00000009887	66.3056	-0.707686	0.349349	-2.02573	0.0427927	0.779929
ENSRNOG00000001184	20.6392	-1.16785	0.576645	-2.02525	0.0428417	NA
ENSRNOG00000025459	155.757	0.584508	0.288677	2.02478	0.0428896	0.779929
ENSRNOG00000003386	766.255	0.675522	0.334172	2.02148	0.0432301	0.781783
ENSRNOG00000005009	7.90811	-1.50367	0.744147	-2.02066	0.0433146	NA
ENSRNOG00000009248	69.3173	-0.718929	0.355808	-2.02055	0.0433261	0.781783
ENSRNOG00000026050	61.9571	-2.24897	1.11409	-2.01866	0.0435223	0.781783
ENSRNOG00000002272	9.69847	-1.60093	0.793107	-2.01856	0.0435329	NA
ENSRNOG00000002575	23.8584	1.24592	0.617374	2.0181	0.0435812	NA
ENSRNOG00000039745	8.60991	-2.09065	1.03632	-2.01738	0.043656	NA
ENSRNOG00000017428	9483.46	0.650223	0.322396	2.01684	0.043712	0.781783
ENSRNOG00000031896	62.9315	-0.747512	0.370637	-2.01683	0.0437129	0.781783
ENSRNOG00000009910	27.0301	-1.23818	0.614918	-2.01358	0.044054	NA
ENSRNOG00000011203	46.8139	0.92083	0.457443	2.013	0.044115	0.782389
ENSRNOG00000008673	605.251	0.665263	0.330534	2.01269	0.044147	0.782389
ENSRNOG00000012455	16.6437	-1.2428	0.617941	-2.0112	0.0443044	NA
ENSRNOG00000003597	912.239	0.662104	0.3295	2.00942	0.0444928	0.782389
ENSRNOG00000006237	405.087	0.614912	0.306047	2.00921	0.0445153	0.782389
ENSRNOG00000033169	32.4481	-0.998862	0.497333	-2.00844	0.0445966	0.782389
ENSRNOG00000002989	501.024	0.530614	0.264212	2.00828	0.044613	0.782389
ENSRNOG00000016848	33.7242	-1.40988	0.703405	-2.00437	0.0450303	0.787158
ENSRNOG00000021004	101.138	0.925205	0.462262	2.00147	0.0453414	0.790048
ENSRNOG00000021472	66.9821	-0.893995	0.447103	-1.99953	0.0455513	0.791161
ENSRNOG00000027016	13.4657	-1.30091	0.651935	-1.99546	0.0459925	NA
ENSRNOG00000006987	29.1951	-0.984277	0.4935	-1.99448	0.0460993	NA
ENSRNOG00000017051	21.2151	-1.11841	0.56116	-1.99303	0.0462586	NA
ENSRNOG00000010183	25.1076	-1.21023	0.607378	-1.99255	0.0463102	NA
ENSRNOG00000000850	14.8103	-2.46123	1.23561	-1.99192	0.0463799	NA
ENSRNOG00000019854	24.0631	-2.5217	1.26628	-1.99142	0.0464349	NA
ENSRNOG00000057464	66.3483	-0.698929	0.351075	-1.99082	0.0465003	0.795247
ENSRNOG00000011020	67.3138	0.691878	0.347645	1.99018	0.0465706	0.795247
ENSRNOG00000023664	12.3171	-1.70294	0.856157	-1.98905	0.0466953	NA
ENSRNOG00000013128	124.826	0.650662	0.327281	1.98809	0.0468021	0.795247
ENSRNOG00000013683	36.3744	-1.02375	0.515008	-1.98783	0.0468301	0.795247
ENSRNOG00000028930	45.875	-0.898321	0.452015	-1.98737	0.0468816	0.795247
ENSRNOG00000005303	53.9944	0.94733	0.476831	1.98672	0.0469532	0.795247
ENSRNOG00000001714	33.963	-2.08048	1.04824	-1.98474	0.0471732	0.795247
ENSRNOG00000014084	62.7074	-0.739449	0.372586	-1.98464	0.0471848	0.795247
ENSRNOG00000009884	90.8537	-1.46832	0.740046	-1.9841	0.0472448	0.795247
ENSRNOG00000037604	31.9241	-0.999384	0.503718	-1.98402	0.047254	0.795247
ENSRNOG00000000645	47.9901	-0.799217	0.403295	-1.98172	0.0475109	0.797095
ENSRNOG00000018254	11.3356	-1.36823	0.691104	-1.97978	0.0477283	NA
ENSRNOG00000014319	29.8038	-1.18638	0.599727	-1.9782	0.0479058	NA
ENSRNOG00000004554	63.3108	-0.995914	0.503586	-1.97764	0.0479689	0.800879
ENSRNOG00000023258	19.4506	-1.27357	0.644393	-1.97638	0.0481117	NA
ENSRNOG00000004448	6.92952	-1.57624	0.797736	-1.97589	0.0481674	NA
ENSRNOG00000021410	83.2808	-0.88498	0.447967	-1.97555	0.0482059	0.800879
ENSRNOG00000060817	43.3089	-0.909438	0.460665	-1.97419	0.0483607	0.800879
ENSRNOG00000009285	214.205	0.712874	0.361211	1.97357	0.0484307	0.800879
ENSRNOG00000024903	23.143	-2.18083	1.10513	-1.97338	0.0484527	NA
ENSRNOG00000006663	67.5429	-0.955325	0.484312	-1.97254	0.0485481	0.800879
ENSRNOG00000007419	113.239	-0.618445	0.313632	-1.97188	0.0486232	0.800879
ENSRNOG00000014908	19.9866	-1.215	0.617596	-1.96731	0.0491477	NA
ENSRNOG00000048114	5.63438	-1.98599	1.01041	-1.96553	0.0493531	NA
ENSRNOG00000004019	143.577	-0.775375	0.39473	-1.96432	0.049493	0.806256
ENSRNOG00000019000	51.6285	0.897469	0.456945	1.96406	0.0495227	0.806256
ENSRNOG00000017952	82.1465	-0.695241	0.354184	-1.96294	0.0496536	0.806256
ENSRNOG00000003289	52.523	-0.808129	0.412101	-1.961	0.0498792	0.806256
ENSRNOG00000014945	41.4509	-0.98887	0.504578	-1.9598	0.0500198	0.806256
ENSRNOG00000056371	254.793	-0.722304	0.368841	-1.9583	0.0501944	0.806256
ENSRNOG00000005437	137.275	-1.28384	0.657427	-1.95283	0.0508394	0.806256
ENSRNOG00000013968	58.5584	0.931353	0.477257	1.95147	0.0510009	0.806256
ENSRNOG00000018835	20.6334	-1.25396	0.643062	-1.94998	0.051179	NA
ENSRNOG00000050519	63.2988	-0.850266	0.436132	-1.94956	0.0512283	0.806256
ENSRNOG00000005377	101.095	0.734503	0.376808	1.94928	0.0512623	0.806256
ENSRNOG00000001060	46.0682	0.884196	0.453669	1.94899	0.0512966	0.806256
ENSRNOG00000010887	39.13	-1.24311	0.638058	-1.94827	0.0513821	0.806256
ENSRNOG00000006412	84.1814	-0.735219	0.377687	-1.94664	0.0515782	0.806256
ENSRNOG00000011156	376.692	0.745419	0.383044	1.94604	0.0516499	0.806256
ENSRNOG00000014886	11.34	-1.51034	0.776205	-1.9458	0.0516782	NA
ENSRNOG00000003239	78.1998	0.853985	0.4389	1.94574	0.0516858	0.806256
ENSRNOG00000011891	1188.31	0.622851	0.320164	1.94541	0.0517257	0.806256
ENSRNOG00000005686	63.3856	-0.799967	0.411335	-1.94481	0.0517983	0.806256
ENSRNOG00000014452	21.0176	-1.28045	0.658529	-1.94441	0.0518461	NA
ENSRNOG00000018077	191.902	0.717557	0.36909	1.94412	0.0518808	0.806256
ENSRNOG00000007089	51.2378	-0.74177	0.38181	-1.94277	0.0520434	0.806256
ENSRNOG00000005668	716.752	0.517621	0.266504	1.94226	0.0521053	0.806256
ENSRNOG00000016891	66.5327	-0.932023	0.480132	-1.94118	0.0522365	0.806256
ENSRNOG00000010146	350.998	0.624768	0.32201	1.94021	0.0523536	0.806256
ENSRNOG00000015903	66.4414	-0.7318	0.377386	-1.93913	0.0524858	0.806256
ENSRNOG00000004483	54.5722	-0.846058	0.436389	-1.93877	0.0525293	0.806256
ENSRNOG00000011216	125.656	-0.696874	0.359654	-1.93762	0.0526692	0.806256
ENSRNOG00000027690	94.4496	-0.733499	0.378802	-1.93636	0.0528231	0.806333
ENSRNOG00000018566	63.2728	-0.818482	0.423013	-1.93489	0.0530042	0.80657
ENSRNOG00000002408	19.1373	-2.65572	1.37256	-1.93486	0.0530078	NA
ENSRNOG00000059408	13.2338	-1.21299	0.62702	-1.93453	0.0530485	NA
ENSRNOG00000017478	38.6062	-2.28965	1.18401	-1.93381	0.0531363	0.80657
ENSRNOG00000033444	17.4922	-2.31982	1.2002	-1.93286	0.0532535	NA
ENSRNOG00000010497	9.89001	-2.97232	1.53859	-1.93184	0.0533788	NA
ENSRNOG00000040287	8.18239	-1.59743	0.82723	-1.93106	0.053476	NA
ENSRNOG00000002536	13.2729	-1.52153	0.78802	-1.93083	0.0535045	NA
ENSRNOG00000019321	1819.85	0.766061	0.396893	1.93014	0.0535889	0.80832
ENSRNOG00000000327	35.4283	-0.81297	0.421501	-1.92875	0.0537619	0.80832
ENSRNOG00000021138	43.6957	-0.689818	0.357847	-1.92769	0.0538939	0.80832
ENSRNOG00000051480	28.0224	-1.17369	0.608943	-1.92743	0.0539266	NA
ENSRNOG00000020893	201.999	-0.542424	0.281478	-1.92706	0.0539724	0.80832
ENSRNOG00000059686	10.5785	-1.90503	0.989806	-1.92465	0.0542733	NA
ENSRNOG00000017114	194.198	0.576891	0.300024	1.92282	0.0545033	0.80832
ENSRNOG00000060262	363.227	0.58173	0.302581	1.92256	0.0545352	0.80832
ENSRNOG00000029903	26.4394	-1.20327	0.626786	-1.91975	0.05489	NA
ENSRNOG00000016257	156.064	0.591304	0.308087	1.91928	0.0549495	0.80832
ENSRNOG00000002128	26.9214	-0.892995	0.46554	-1.91819	0.0550865	NA
ENSRNOG00000018991	135.071	-0.822634	0.429351	-1.916	0.0553657	0.80832
ENSRNOG00000004672	96.4097	0.543501	0.284121	1.91292	0.0557586	0.80832
ENSRNOG00000019165	32.7212	-0.945379	0.494271	-1.91267	0.0557897	0.80832
ENSRNOG00000000411	130.117	-0.637447	0.333982	-1.90863	0.0563103	0.80832
ENSRNOG00000007018	101.615	0.559708	0.293414	1.90757	0.0564464	0.80832
ENSRNOG00000005652	46.306	-0.836323	0.438633	-1.90666	0.0565652	0.80832
ENSRNOG00000007706	21.5555	-1.21892	0.639713	-1.90541	0.0567266	NA
ENSRNOG00000058780	16.9057	-2.74658	1.4418	-1.90496	0.0567849	NA
ENSRNOG00000030597	13.4803	-1.45768	0.765282	-1.90476	0.0568113	NA
ENSRNOG00000019802	143.404	0.841594	0.441936	1.90433	0.0568666	0.80832
ENSRNOG00000004863	124.23	-0.793323	0.416644	-1.90408	0.0569003	0.80832
ENSRNOG00000020330	148.704	-0.591691	0.310767	-1.90397	0.0569139	0.80832
ENSRNOG00000005464	80.4287	-0.755709	0.397114	-1.903	0.0570405	0.80832
ENSRNOG00000002572	120.076	-0.526827	0.276841	-1.903	0.057041	0.80832
ENSRNOG00000016952	1157.03	0.542571	0.285194	1.90246	0.0571109	0.80832
ENSRNOG00000059381	73.7441	0.728138	0.382772	1.90228	0.0571349	0.80832
ENSRNOG00000021261	16.3513	1.12682	0.592395	1.90214	0.0571531	NA
ENSRNOG00000018529	110.662	-0.672476	0.353748	-1.90101	0.0573012	0.80832
ENSRNOG00000012692	32.4236	-1.31074	0.689663	-1.90056	0.0573602	0.80832
ENSRNOG00000018676	230.727	0.578523	0.304569	1.89948	0.0575014	0.80832
ENSRNOG00000005323	58.0279	-0.798999	0.420748	-1.89899	0.0575652	0.80832
ENSRNOG00000058359	384.106	0.689789	0.363365	1.89834	0.0576517	0.80832
ENSRNOG00000015233	19.9817	-1.1566	0.609293	-1.89826	0.0576621	NA
ENSRNOG00000059268	46.9647	-0.854729	0.450299	-1.89814	0.0576782	0.80832
ENSRNOG00000052802	2843.96	0.622157	0.32785	1.89769	0.0577371	0.80832
ENSRNOG00000000158	132.112	-1.35557	0.714402	-1.89748	0.0577643	0.80832
ENSRNOG00000029179	29.4487	-1.9693	1.03799	-1.89723	0.0577978	NA
ENSRNOG00000061100	33.8237	-1.10512	0.582553	-1.89704	0.0578229	0.80832
ENSRNOG00000019648	20.4795	-1.28379	0.676854	-1.8967	0.0578678	NA
ENSRNOG00000024207	29.9937	-1.18804	0.626393	-1.89663	0.0578767	NA
ENSRNOG00000016815	31.094	-0.863909	0.455681	-1.89586	0.0579783	NA
ENSRNOG00000019023	31.758	-0.967688	0.510568	-1.89532	0.0580505	NA
ENSRNOG00000001172	320.94	0.601616	0.317483	1.89495	0.0580985	0.80832
ENSRNOG00000014291	241.898	0.618152	0.326509	1.89322	0.0583289	0.80832
ENSRNOG00000010635	172.612	-0.713524	0.376989	-1.89269	0.0583989	0.80832
ENSRNOG00000019698	206.014	0.589171	0.311337	1.89239	0.0584387	0.80832
ENSRNOG00000042320	71.3911	-0.779126	0.411919	-1.89145	0.058564	0.80832
ENSRNOG00000010524	107.045	0.603544	0.319337	1.88999	0.0587589	0.80832
ENSRNOG00000046585	24.3099	-1.07936	0.571209	-1.88961	0.0588096	NA
ENSRNOG00000011881	64.6573	-0.898195	0.475366	-1.88948	0.0588273	0.80832
ENSRNOG00000055295	60.6079	-0.831289	0.439994	-1.88932	0.0588493	0.80832
ENSRNOG00000011073	52.2739	-0.853154	0.451693	-1.88879	0.0589199	0.80832
ENSRNOG00000016001	169.899	0.800968	0.424313	1.88768	0.059069	0.80832
ENSRNOG00000018436	23.8417	-2.05708	1.09048	-1.88639	0.0592418	NA
ENSRNOG00000009364	939.172	0.603981	0.320611	1.88385	0.0595858	0.813339
ENSRNOG00000002926	25.4845	-1.07557	0.571166	-1.8831	0.0596862	NA
ENSRNOG00000051383	27.2936	1.02581	0.544926	1.88248	0.0597715	NA
ENSRNOG00000003813	13.9843	-1.37458	0.730515	-1.88166	0.0598826	NA
ENSRNOG00000055331	19.5142	-1.22407	0.650671	-1.88124	0.0599394	NA
ENSRNOG00000002342	68.2211	-0.808535	0.430245	-1.87924	0.0602113	0.816523
ENSRNOG00000008524	74.5203	-0.577456	0.307296	-1.87915	0.0602239	0.816523
ENSRNOG00000009689	59.4601	-0.738947	0.393347	-1.87861	0.0602976	0.816523
ENSRNOG00000016371	24.0304	-0.981094	0.522363	-1.87818	0.0603562	NA
ENSRNOG00000006410	74.2358	-0.818765	0.436046	-1.8777	0.0604218	0.816523
ENSRNOG00000027940	65.2996	0.816155	0.435169	1.87549	0.0607253	0.818584
ENSRNOG00000049361	27.3094	1.01059	0.538976	1.87502	0.0607897	NA
ENSRNOG00000018107	249.739	-0.509217	0.271704	-1.87416	0.0609083	0.819013
ENSRNOG00000061857	13.4323	-1.65155	0.88128	-1.87404	0.0609247	NA
ENSRNOG00000051481	6.34299	-1.71931	0.918005	-1.87288	0.0610852	NA
ENSRNOG00000017127	120.281	0.663539	0.354654	1.87095	0.0613525	0.821441
ENSRNOG00000023322	129.503	0.672371	0.359429	1.87066	0.0613921	0.821441
ENSRNOG00000015095	16.171	-1.12088	0.59971	-1.86904	0.0616178	NA
ENSRNOG00000011000	103.189	-0.671032	0.359599	-1.86606	0.0620333	0.82657
ENSRNOG00000003553	12.1681	-1.38129	0.740805	-1.86458	0.0622398	NA
ENSRNOG00000009311	23.3048	-2.2685	1.21778	-1.86282	0.0624879	NA
ENSRNOG00000011008	16.2978	-1.09585	0.588388	-1.86246	0.0625376	NA
ENSRNOG00000007234	162.784	-0.630329	0.338984	-1.85947	0.0629609	0.82657
ENSRNOG00000008000	270.727	0.521014	0.280256	1.85907	0.0630173	0.82657
ENSRNOG00000011460	11.7137	-1.34442	0.723178	-1.85905	0.0630204	NA
ENSRNOG00000005528	31.2321	-0.89011	0.479038	-1.85812	0.0631517	NA
ENSRNOG00000013484	304.64	-0.615123	0.331129	-1.85766	0.063218	0.82657
ENSRNOG00000016962	13.2336	-1.07603	0.579277	-1.85754	0.0632342	NA
ENSRNOG00000002443	25.3614	-0.889587	0.479344	-1.85584	0.0634761	NA
ENSRNOG00000038720	65.3179	-0.951357	0.512652	-1.85576	0.0634881	0.82657
ENSRNOG00000020703	52.3694	-0.855698	0.461129	-1.85566	0.0635023	0.82657
ENSRNOG00000013977	63.1322	-0.870531	0.469137	-1.8556	0.0635107	0.82657
ENSRNOG00000000304	83.0666	-0.699725	0.377526	-1.85345	0.0638179	0.82657
ENSRNOG00000020390	30.4625	1.00669	0.543908	1.85085	0.0641905	NA
ENSRNOG00000055391	102.709	-0.752671	0.406804	-1.85021	0.064284	0.82657
ENSRNOG00000011059	37.5438	-1.08769	0.587916	-1.85008	0.0643018	0.82657
ENSRNOG00000019930	69.3366	0.756591	0.408966	1.85001	0.0643121	0.82657
ENSRNOG00000004526	502.08	0.600577	0.324689	1.8497	0.0643572	0.82657
ENSRNOG00000007666	102.133	-0.803591	0.434634	-1.84889	0.0644737	0.82657
ENSRNOG00000028941	14.3709	-1.08474	0.586734	-1.84877	0.0644905	NA
ENSRNOG00000021794	47.7993	0.873552	0.473024	1.84674	0.064785	0.82657
ENSRNOG00000005248	52.6844	0.764298	0.413942	1.84639	0.0648355	0.82657
ENSRNOG00000000774	1868.53	0.587741	0.31838	1.84604	0.0648868	0.82657
ENSRNOG00000001544	10.5722	-1.25516	0.680183	-1.84533	0.064989	NA
ENSRNOG00000010408	92.0415	-0.699993	0.379488	-1.84457	0.0651002	0.82657
ENSRNOG00000055089	116.692	-0.665592	0.361111	-1.84318	0.0653031	0.82657
ENSRNOG00000026128	161.218	0.47074	0.255419	1.84301	0.065327	0.82657
ENSRNOG00000057569	71.1623	-0.785037	0.42624	-1.84177	0.0655087	0.82657
ENSRNOG00000024671	60.8196	-0.719668	0.390809	-1.84148	0.0655505	0.82657
ENSRNOG00000059057	13.597	-1.17319	0.637133	-1.84136	0.065569	NA
ENSRNOG00000020723	27.0871	-1.05027	0.570404	-1.84127	0.0655827	NA
ENSRNOG00000007478	123.079	0.613929	0.333451	1.84114	0.0656012	0.82657
ENSRNOG00000008428	25.8869	-1.17325	0.637381	-1.84074	0.0656591	NA
ENSRNOG00000007542	1522.74	0.694977	0.37767	1.84017	0.0657433	0.82657
ENSRNOG00000005101	22.142	-1.05073	0.571005	-1.84013	0.0657486	NA
ENSRNOG00000003797	94.5229	0.652314	0.354494	1.84013	0.0657498	0.82657
ENSRNOG00000001338	24.3248	-2.05401	1.11758	-1.8379	0.0660765	NA
ENSRNOG00000014521	25.2878	-1.00379	0.546339	-1.8373	0.0661649	NA
ENSRNOG00000018909	17.8866	-1.01456	0.55245	-1.83647	0.0662883	NA
ENSRNOG00000002579	85.6669	0.537557	0.29275	1.83623	0.0663235	0.82657
ENSRNOG00000007147	286.335	0.658347	0.359106	1.83329	0.0667588	0.82657
ENSRNOG00000019175	18.8085	-1.14829	0.626473	-1.83295	0.0668101	NA
ENSRNOG00000012098	211.225	0.604459	0.32983	1.83264	0.0668563	0.82657
ENSRNOG00000004201	100.32	-0.744238	0.406239	-1.83202	0.0669487	0.82657
ENSRNOG00000055293	16.2869	-1.3954	0.762058	-1.83109	0.0670871	NA
ENSRNOG00000003724	223.665	0.615804	0.336484	1.83011	0.0672333	0.82657
ENSRNOG00000056612	17.2879	-1.03297	0.564531	-1.82978	0.0672823	NA
ENSRNOG00000033619	9.35073	-2.01845	1.10385	-1.82855	0.0674669	NA
ENSRNOG00000003506	132.669	0.598407	0.327279	1.82843	0.067485	0.82657
ENSRNOG00000018958	2956.17	0.767083	0.41954	1.82839	0.0674907	0.82657
ENSRNOG00000006645	51.9176	-1.56006	0.853442	-1.82796	0.0675559	0.82657
ENSRNOG00000003463	37.1165	-0.944219	0.516905	-1.82668	0.067748	0.82657
ENSRNOG00000019159	23.4692	-1.4375	0.787487	-1.82543	0.0679367	NA
ENSRNOG00000019168	18.3929	-1.12655	0.617272	-1.82505	0.0679935	NA
ENSRNOG00000007607	90.9741	0.774185	0.424214	1.82499	0.0680031	0.82657
ENSRNOG00000019555	20.1893	-1.21491	0.665907	-1.82445	0.0680842	NA
ENSRNOG00000061102	35.972	-0.809242	0.443646	-1.82407	0.0681413	0.82657
ENSRNOG00000015859	14.6281	-2.38827	1.30983	-1.82335	0.0682501	NA
ENSRNOG00000000172	7.71651	-1.47148	0.807102	-1.82316	0.0682792	NA
ENSRNOG00000054890	34.4322	-1.00501	0.551451	-1.82248	0.0683825	0.82657
ENSRNOG00000003370	13.7302	-1.80072	0.988176	-1.82227	0.0684146	NA
ENSRNOG00000005519	69.0626	-0.679168	0.372834	-1.82164	0.06851	0.82657
ENSRNOG00000020578	8.53942	-1.87441	1.02923	-1.82118	0.0685787	NA
ENSRNOG00000027264	149.12	0.579552	0.318255	1.82103	0.0686022	0.82657
ENSRNOG00000005669	10.6096	-1.21129	0.66522	-1.82089	0.0686243	NA
ENSRNOG00000010452	35.2772	-0.977839	0.537248	-1.82009	0.0687456	0.82657
ENSRNOG00000011752	16.2443	-1.14828	0.630931	-1.81998	0.0687621	NA
ENSRNOG00000004813	91.0101	0.575956	0.316537	1.81955	0.0688269	0.82657
ENSRNOG00000017613	22.4307	-1.07246	0.590369	-1.81659	0.0692805	NA
ENSRNOG00000015217	19.7225	-1.01912	0.561563	-1.8148	0.0695548	NA
ENSRNOG00000043304	33.9376	-0.802506	0.442293	-1.81442	0.0696129	0.82657
ENSRNOG00000005861	74.913	-1.47203	0.811618	-1.8137	0.0697234	0.82657
ENSRNOG00000017087	119.461	0.854971	0.471475	1.8134	0.0697706	0.82657
ENSRNOG00000015686	86.9852	-0.678592	0.374266	-1.81312	0.0698126	0.82657
ENSRNOG00000019319	63.4921	-0.730641	0.403007	-1.81297	0.0698358	0.82657
ENSRNOG00000036834	11.9171	-1.35655	0.748519	-1.81232	0.0699375	NA
ENSRNOG00000002040	22.2403	-1.3638	0.752623	-1.81206	0.0699764	NA
ENSRNOG00000014969	31.6652	-0.806271	0.445182	-1.8111	0.0701247	NA
ENSRNOG00000016957	37.9776	-0.960847	0.530582	-1.81093	0.0701516	0.82657
ENSRNOG00000019465	17.4285	-1.00516	0.555246	-1.8103	0.0702487	NA
ENSRNOG00000048812	196.368	-0.748364	0.413471	-1.80996	0.0703026	0.82657
ENSRNOG00000004310	15.1684	1.08928	0.602105	1.80913	0.0704312	NA
ENSRNOG00000015898	34.3176	-0.881341	0.487249	-1.80881	0.0704806	0.82657
ENSRNOG00000002403	21.5064	-1.23654	0.683858	-1.80818	0.0705786	NA
ENSRNOG00000039717	6.08256	-1.55835	0.861833	-1.80818	0.070579	NA
ENSRNOG00000009019	63.8406	-0.620983	0.343566	-1.80746	0.0706902	0.82657
ENSRNOG00000053766	106.292	0.768657	0.425589	1.8061	0.0709025	0.82657
ENSRNOG00000010063	48.0766	-0.891431	0.4937	-1.80561	0.070979	0.82657
ENSRNOG00000020546	300.143	-1.51629	0.839819	-1.8055	0.0709962	0.82657
ENSRNOG00000003873	67.7917	-0.659463	0.365321	-1.80516	0.0710499	0.82657
ENSRNOG00000006403	57.1929	-0.808158	0.447714	-1.80508	0.0710628	0.82657
ENSRNOG00000050860	10.6136	-2.41884	1.34021	-1.80482	0.0711023	NA
ENSRNOG00000046975	801.14	0.56513	0.313359	1.80346	0.0713166	0.82657
ENSRNOG00000039464	64.9838	-0.721862	0.400404	-1.80284	0.071414	0.82657
ENSRNOG00000017753	48.9082	0.803007	0.445483	1.80255	0.0714586	0.82657
ENSRNOG00000013293	17.0523	-1.07274	0.595179	-1.80239	0.0714845	NA
ENSRNOG00000026679	75.8292	-0.923957	0.512692	-1.80217	0.0715192	0.82657
ENSRNOG00000004405	29.6974	-2.21147	1.2282	-1.80058	0.0717691	NA
ENSRNOG00000009381	85.6591	-0.769463	0.427432	-1.8002	0.0718294	0.82657
ENSRNOG00000003844	45.5454	-0.718387	0.399429	-1.79854	0.0720922	0.82657
ENSRNOG00000002635	163.684	0.606895	0.337461	1.79842	0.0721111	0.82657
ENSRNOG00000003924	6.93482	-1.52156	0.846401	-1.79768	0.0722269	NA
ENSRNOG00000008738	83.321	-0.752351	0.418525	-1.79762	0.0722365	0.82657
ENSRNOG00000007887	48.2648	-0.677742	0.377301	-1.79629	0.0724487	0.82657
ENSRNOG00000017001	10.0952	-1.43252	0.797546	-1.79616	0.0724688	NA
ENSRNOG00000007100	181.266	0.547073	0.304732	1.79526	0.0726125	0.82657
ENSRNOG00000013954	11.3825	-1.16912	0.651439	-1.79467	0.0727065	NA
ENSRNOG00000018033	63.9781	-1.00508	0.560039	-1.79466	0.0727082	0.82657
ENSRNOG00000009590	68.8256	-0.78495	0.437487	-1.79423	0.0727769	0.82657
ENSRNOG00000050563	427.104	-0.564858	0.314971	-1.79337	0.072914	0.82657
ENSRNOG00000028717	379.452	0.73043	0.407298	1.79336	0.0729159	0.82657
ENSRNOG00000055257	110.426	-0.73801	0.411571	-1.79316	0.0729481	0.82657
ENSRNOG00000027024	9.19645	-1.30494	0.727772	-1.79306	0.0729629	NA
ENSRNOG00000021638	283.607	0.653162	0.364354	1.79266	0.0730274	0.82657
ENSRNOG00000007830	71.8864	0.80901	0.451453	1.79201	0.0731309	0.82657
ENSRNOG00000020315	58.9638	-0.727864	0.406174	-1.792	0.0731326	0.82657
ENSRNOG00000000638	386.629	-0.53687	0.299649	-1.79166	0.0731874	0.82657
ENSRNOG00000020351	93.7769	0.610987	0.341131	1.79106	0.0732829	0.82657
ENSRNOG00000015277	441.337	-0.654114	0.365292	-1.79066	0.0733477	0.82657
ENSRNOG00000007921	133.824	-0.557566	0.311396	-1.79054	0.0733678	0.82657
ENSRNOG00000022845	27.7316	-1.05082	0.587448	-1.78878	0.0736497	NA
ENSRNOG00000004992	146.978	-0.635909	0.355559	-1.78847	0.0736995	0.828584
ENSRNOG00000019489	26.6143	-0.946557	0.529364	-1.7881	0.0737594	NA
ENSRNOG00000004846	213.542	-0.432298	0.241866	-1.78734	0.0738821	0.828917
ENSRNOG00000023085	3.23268	-1.58523	0.887101	-1.78698	0.0739407	NA
ENSRNOG00000052289	88.9573	0.576774	0.322961	1.78589	0.0741165	0.829829
ENSRNOG00000019629	938.928	0.499209	0.27977	1.78436	0.0743656	0.830621
ENSRNOG00000023187	18.6589	1.00027	0.560791	1.78367	0.0744771	NA
ENSRNOG00000003461	44.4633	-0.752057	0.421658	-1.78357	0.0744937	0.830621
ENSRNOG00000006783	20.4446	-2.00716	1.12589	-1.78274	0.0746294	NA
ENSRNOG00000009252	25.1116	-0.989087	0.554909	-1.78243	0.0746793	NA
ENSRNOG00000024799	19.5113	-1.41832	0.795942	-1.78193	0.0747599	NA
ENSRNOG00000010041	159.383	-0.564166	0.316837	-1.78062	0.074975	0.830977
ENSRNOG00000000396	49.6346	-0.665715	0.373942	-1.78027	0.0750326	0.830977
ENSRNOG00000005153	52.0552	-1.44101	0.810077	-1.77886	0.0752629	0.830977
ENSRNOG00000009845	54.3519	-1.01135	0.568547	-1.77884	0.0752659	0.830977
ENSRNOG00000060728	1231.76	0.680085	0.38274	1.77689	0.0755869	0.830977
ENSRNOG00000021903	29.1641	-1.06138	0.597495	-1.77639	0.0756683	NA
ENSRNOG00000003515	56.7786	-1.3258	0.746842	-1.77521	0.0758627	0.830977
ENSRNOG00000011951	101.221	-0.592922	0.334037	-1.77502	0.0758953	0.830977
ENSRNOG00000004090	78.778	-0.730047	0.411387	-1.7746	0.0759644	0.830977
ENSRNOG00000005877	279.188	0.647583	0.364949	1.77445	0.075989	0.830977
ENSRNOG00000005478	45.2617	-0.762552	0.429843	-1.77402	0.0760592	0.830977
ENSRNOG00000016353	32.6671	-0.707008	0.398988	-1.77201	0.0763935	0.831397
ENSRNOG00000011704	91.6344	-0.687832	0.388325	-1.77128	0.0765142	0.831397
ENSRNOG00000024689	20.7246	-1.10182	0.622284	-1.7706	0.0766265	NA
ENSRNOG00000015741	87.2582	-0.575228	0.324899	-1.77048	0.0766471	0.831397
ENSRNOG00000014508	131.279	-0.616491	0.348281	-1.7701	0.0767113	0.831397
ENSRNOG00000021405	7.35157	-1.86315	1.05264	-1.76999	0.0767293	NA
ENSRNOG00000001653	15.3095	-0.994047	0.561767	-1.7695	0.0768101	NA
ENSRNOG00000017905	506.368	0.457306	0.25849	1.76914	0.0768701	0.831456
ENSRNOG00000020345	25.5041	-1.004	0.567592	-1.76887	0.076915	NA
ENSRNOG00000007272	44.6246	-0.800382	0.452665	-1.76816	0.0770347	0.831576
ENSRNOG00000021198	15.0993	-1.02905	0.582575	-1.76638	0.0773314	NA
ENSRNOG00000008788	138.885	-0.592237	0.335302	-1.76628	0.0773492	0.83331
ENSRNOG00000021098	13.5148	-1.13696	0.644015	-1.76543	0.0774917	NA
ENSRNOG00000013391	162.701	-0.704396	0.399046	-1.7652	0.0775304	0.833606
ENSRNOG00000028832	45.5499	-0.720358	0.40841	-1.76381	0.0777635	0.834457
ENSRNOG00000060931	10.1454	-1.22816	0.696644	-1.76297	0.0779062	NA
ENSRNOG00000016920	9.59207	-1.37285	0.778807	-1.76276	0.0779418	NA
ENSRNOG00000017133	209.399	-0.548615	0.311233	-1.76271	0.0779489	0.834792
ENSRNOG00000015304	176.538	0.516822	0.293676	1.75984	0.0784354	0.838346
ENSRNOG00000012206	444.506	-0.479277	0.272604	-1.75814	0.0787232	0.838774
ENSRNOG00000045623	13.4497	1.0917	0.621247	1.75727	0.0788717	NA
ENSRNOG00000005610	37.8535	-0.781033	0.444521	-1.75702	0.0789141	0.838774
ENSRNOG00000009640	67.5383	0.674643	0.384044	1.75668	0.0789718	0.838774
ENSRNOG00000010653	24.586	-0.929664	0.529468	-1.75585	0.0791147	NA
ENSRNOG00000001704	32.0256	-1.26936	0.723097	-1.75544	0.0791835	0.838774
ENSRNOG00000015354	28.9297	-1.16322	0.662639	-1.75544	0.079184	NA
ENSRNOG00000059615	54.4934	-0.673319	0.383645	-1.75506	0.0792494	0.838774
ENSRNOG00000006462	30.9868	-0.80706	0.460083	-1.75416	0.0794024	NA
ENSRNOG00000007430	28.3759	-1.24316	0.709028	-1.75334	0.0795443	NA
ENSRNOG00000014852	2.47619	-1.71654	0.979722	-1.75207	0.0797623	NA
ENSRNOG00000025108	12.4826	1.20521	0.68858	1.75029	0.0800684	NA
ENSRNOG00000018110	27.4273	-0.904305	0.516864	-1.7496	0.0801875	NA
ENSRNOG00000014836	86.3613	-0.559015	0.319583	-1.7492	0.0802561	0.841404
ENSRNOG00000009421	213.646	-0.578582	0.330819	-1.74894	0.0803013	0.841404
ENSRNOG00000023389	65.5893	-0.748275	0.42795	-1.74851	0.0803758	0.841404
ENSRNOG00000010855	201.895	0.516189	0.295376	1.74757	0.080539	0.841404
ENSRNOG00000010780	93.7659	-0.688278	0.394136	-1.7463	0.0807594	0.841404
ENSRNOG00000010580	392.569	0.566494	0.32446	1.74596	0.0808177	0.841404
ENSRNOG00000021010	131.125	0.58586	0.335609	1.74566	0.0808699	0.841404
ENSRNOG00000010966	63.379	-0.586191	0.335851	-1.74539	0.080917	0.841404
ENSRNOG00000010434	22.5378	-1.18944	0.681554	-1.74519	0.0809514	NA
ENSRNOG00000024562	24.3361	-0.977277	0.560212	-1.74448	0.0810756	NA
ENSRNOG00000046947	129.092	-0.615985	0.353208	-1.74397	0.0811636	0.841404
ENSRNOG00000013766	76.3642	-1.22774	0.704066	-1.74378	0.081197	0.841404
ENSRNOG00000007400	437.52	0.485702	0.278541	1.74373	0.0812058	0.841404
ENSRNOG00000015155	70.1062	0.674003	0.38694	1.74188	0.0815297	0.842735
ENSRNOG00000002734	24.1882	-0.964041	0.55345	-1.74187	0.0815303	NA
ENSRNOG00000011586	37.8669	-0.919444	0.528297	-1.74039	0.08179	0.842735
ENSRNOG00000022748	28.2844	-1.05552	0.606643	-1.73993	0.0818704	NA
ENSRNOG00000004477	54.8474	-0.721038	0.414685	-1.73876	0.0820768	0.842735
ENSRNOG00000012803	92.4246	-0.649158	0.373345	-1.73876	0.0820768	0.842735
ENSRNOG00000004968	7.03483	-1.43102	0.823601	-1.73752	0.082296	NA
ENSRNOG00000013110	53.2798	0.597522	0.344352	1.73521	0.0827037	0.842735
ENSRNOG00000012703	36.0701	0.859312	0.495337	1.7348	0.0827756	0.842735
ENSRNOG00000016313	498.104	0.44848	0.258786	1.73301	0.0830936	0.842735
ENSRNOG00000013201	96.3664	0.584253	0.337359	1.73184	0.0833012	0.842735
ENSRNOG00000019868	85.4345	-0.724647	0.418723	-1.73061	0.0835211	0.842735
ENSRNOG00000017560	42.5527	-0.911064	0.526989	-1.72881	0.0838428	0.842735
ENSRNOG00000005616	9.26316	-1.53286	0.886674	-1.72877	0.0838497	NA
ENSRNOG00000058646	292.682	-0.731681	0.423253	-1.72871	0.0838614	0.842735
ENSRNOG00000005041	226.769	0.490167	0.283619	1.72826	0.0839416	0.842735
ENSRNOG00000019205	42.0364	0.749349	0.433777	1.7275	0.0840779	0.842735
ENSRNOG00000017445	1355.57	0.740454	0.428631	1.72749	0.0840805	0.842735
ENSRNOG00000002643	29.7314	-1.03513	0.599404	-1.72692	0.0841813	NA
ENSRNOG00000023197	32.9012	-0.893789	0.517733	-1.72635	0.0842841	0.842735
ENSRNOG00000001271	17.8941	-1.50386	0.871237	-1.72612	0.0843264	NA
ENSRNOG00000017481	100.288	-0.613279	0.35534	-1.72589	0.0843668	0.842735
ENSRNOG00000011366	53.9023	0.71587	0.414986	1.72505	0.0845189	0.842735
ENSRNOG00000005927	108.029	-0.525488	0.304649	-1.72489	0.0845466	0.842735
ENSRNOG00000007515	325.747	0.535114	0.310358	1.72418	0.0846746	0.842735
ENSRNOG00000005157	165.125	-0.561755	0.325932	-1.72353	0.0847922	0.842735
ENSRNOG00000060141	124.345	-0.550313	0.319314	-1.72342	0.0848121	0.842735
ENSRNOG00000028362	16.2774	-0.935086	0.542658	-1.72316	0.0848595	NA
ENSRNOG00000012360	106.795	-0.679861	0.394584	-1.72298	0.0848918	0.842735
ENSRNOG00000007249	32.651	-0.828943	0.481662	-1.72101	0.0852498	0.842735
ENSRNOG00000048723	11.1248	-1.08663	0.631785	-1.71994	0.0854432	NA
ENSRNOG00000059016	31.9198	-1.0159	0.591055	-1.71878	0.0856541	0.842735
ENSRNOG00000033741	164.533	0.681148	0.396308	1.71874	0.0856625	0.842735
ENSRNOG00000049782	9.64143	1.27727	0.743163	1.71869	0.0856705	NA
ENSRNOG00000059866	156.152	0.535196	0.311497	1.71814	0.0857708	0.842735
ENSRNOG00000002708	37.963	-0.908214	0.528742	-1.71769	0.0858537	0.842735
ENSRNOG00000004344	9.90371	-1.21538	0.708144	-1.71629	0.0861091	NA
ENSRNOG00000012347	11.4173	-1.309	0.762808	-1.71603	0.0861567	NA
ENSRNOG00000021581	164.545	-0.665911	0.388359	-1.71468	0.086404	0.842735
ENSRNOG00000006001	145.372	-0.567013	0.330705	-1.71456	0.0864264	0.842735
ENSRNOG00000014154	46.6026	-0.958013	0.558998	-1.7138	0.0865646	0.842735
ENSRNOG00000007765	33.2465	0.980032	0.572125	1.71297	0.0867184	0.842735
ENSRNOG00000018057	30.5071	-0.765716	0.447301	-1.71186	0.0869227	NA
ENSRNOG00000026643	87.2137	-0.526555	0.307607	-1.71178	0.0869375	0.842735
ENSRNOG00000019422	847.806	0.565866	0.330659	1.71133	0.0870204	0.842735
ENSRNOG00000011945	39.4252	-0.694537	0.405935	-1.71096	0.0870892	0.842735
ENSRNOG00000000804	173.616	0.614697	0.359329	1.71068	0.0871403	0.842735
ENSRNOG00000010645	27.8857	-1.25538	0.734265	-1.7097	0.087321	NA
ENSRNOG00000008908	25.5567	-0.855488	0.500427	-1.70952	0.0873552	NA
ENSRNOG00000016949	49.4087	-0.718105	0.420405	-1.70813	0.0876124	0.842735
ENSRNOG00000009629	95.0529	-0.534079	0.312683	-1.70805	0.0876266	0.842735
ENSRNOG00000008338	50.0539	-0.740624	0.433694	-1.70771	0.0876898	0.842735
ENSRNOG00000028504	98.0729	-0.508372	0.297883	-1.70661	0.0878939	0.842735
ENSRNOG00000003889	59.5719	-0.695675	0.40781	-1.70588	0.0880309	0.842735
ENSRNOG00000004345	151.226	-0.531076	0.311342	-1.70577	0.0880513	0.842735
ENSRNOG00000000567	54.1556	-0.648081	0.38018	-1.70467	0.0882558	0.842735
ENSRNOG00000014237	34.0678	-0.964592	0.565941	-1.7044	0.0883059	0.842735
ENSRNOG00000047656	175.715	0.573543	0.336737	1.70324	0.0885234	0.842735
ENSRNOG00000017883	167.237	0.50522	0.296643	1.70313	0.0885446	0.842735
ENSRNOG00000001192	38.0559	-0.793437	0.466286	-1.70161	0.0888284	0.842735
ENSRNOG00000005263	59.6556	-0.605857	0.356286	-1.70048	0.0890408	0.842735
ENSRNOG00000060914	12.6878	-1.16889	0.687411	-1.70042	0.0890515	NA
ENSRNOG00000011763	122.541	-0.530613	0.312356	-1.69874	0.0893673	0.842735
ENSRNOG00000036866	73.6056	-0.80361	0.473129	-1.6985	0.0894134	0.842735
ENSRNOG00000011263	20.1008	1.02748	0.605477	1.69698	0.089701	NA
ENSRNOG00000014066	50.4083	-0.635717	0.37537	-1.69357	0.0903464	0.842735
ENSRNOG00000046955	1229.39	0.506434	0.299447	1.69123	0.0907928	0.842735
ENSRNOG00000002841	80.6359	-0.658332	0.38956	-1.68994	0.0910403	0.842735
ENSRNOG00000061883	29.4901	-0.872114	0.516171	-1.68958	0.091108	NA
ENSRNOG00000001842	120.27	0.525633	0.311157	1.68928	0.091165	0.842735
ENSRNOG00000010488	310.146	-0.586097	0.347023	-1.68893	0.0912333	0.842735
ENSRNOG00000056106	42.8772	-0.910562	0.539157	-1.68886	0.0912457	0.842735
ENSRNOG00000008301	51.6363	-0.889653	0.526806	-1.68877	0.0912643	0.842735
ENSRNOG00000008709	67.6473	-0.638123	0.377935	-1.68844	0.0913259	0.842735
ENSRNOG00000004829	27.5622	-0.798848	0.473255	-1.68799	0.0914139	NA
ENSRNOG00000015654	20.3904	-1.96848	1.16618	-1.68797	0.0914172	NA
ENSRNOG00000007370	100.002	-0.607997	0.360337	-1.6873	0.0915453	0.842735
ENSRNOG00000011535	164.201	0.560002	0.332068	1.68641	0.091717	0.842735
ENSRNOG00000008981	136.884	-0.48193	0.285785	-1.68634	0.0917308	0.842735
ENSRNOG00000010188	179.243	-0.470489	0.279049	-1.68605	0.0917865	0.842735
ENSRNOG00000001427	77.4685	0.537989	0.31909	1.68601	0.091794	0.842735
ENSRNOG00000028884	1406.68	0.471598	0.279751	1.68578	0.0918387	0.842735
ENSRNOG00000002735	111.575	-0.565616	0.335561	-1.68558	0.0918759	0.842735
ENSRNOG00000008117	46.7501	-0.753626	0.44712	-1.68551	0.0918898	0.842735
ENSRNOG00000014727	26.8902	-0.779906	0.462805	-1.68517	0.0919552	NA
ENSRNOG00000013300	848.106	0.502474	0.298207	1.68498	0.0919916	0.842735
ENSRNOG00000005183	371.287	0.394021	0.233871	1.68478	0.0920308	0.842735
ENSRNOG00000019974	2583.45	0.521813	0.309743	1.68467	0.0920531	0.842735
ENSRNOG00000017731	207.964	0.596179	0.353898	1.68461	0.0920648	0.842735
ENSRNOG00000015812	13.9862	-1.04566	0.62115	-1.68343	0.0922915	NA
ENSRNOG00000043189	121.397	-0.762533	0.453118	-1.68285	0.0924032	0.843041
ENSRNOG00000029441	213.227	-0.515278	0.306387	-1.68178	0.0926105	0.843041
ENSRNOG00000005353	43.6993	-0.733082	0.435932	-1.68164	0.0926379	0.843041
ENSRNOG00000011732	306.446	0.572855	0.340738	1.68122	0.0927205	0.843041
ENSRNOG00000053045	7.0597	-1.25927	0.74908	-1.68109	0.0927454	NA
ENSRNOG00000026616	498.116	0.470167	0.279875	1.67992	0.092973	0.843345
ENSRNOG00000012260	206.149	0.713312	0.424903	1.67876	0.0931982	0.843345
ENSRNOG00000049057	119.497	-1.24318	0.740884	-1.67797	0.0933532	0.843345
ENSRNOG00000008530	96.2778	0.686276	0.409068	1.67766	0.0934136	0.843345
ENSRNOG00000013090	83.6356	0.645156	0.384696	1.67705	0.0935321	0.843345
ENSRNOG00000016692	31.2076	-0.693928	0.413814	-1.67691	0.0935602	NA
ENSRNOG00000002525	26.4558	-0.937265	0.559188	-1.67612	0.0937154	NA
ENSRNOG00000001348	209.143	0.578515	0.345157	1.67609	0.0937202	0.843638
ENSRNOG00000028844	16.6151	-1.1182	0.667436	-1.67536	0.0938627	NA
ENSRNOG00000036691	95.2041	0.67493	0.402971	1.67488	0.0939569	0.844365
ENSRNOG00000004125	10.6156	-2.37303	1.41695	-1.67474	0.0939846	NA
ENSRNOG00000004756	28.4384	-1.1215	0.669703	-1.67462	0.094009	NA
ENSRNOG00000024961	59.5931	0.970476	0.57989	1.67355	0.0942189	0.844833
ENSRNOG00000058975	129.987	-0.715096	0.427425	-1.67303	0.0943207	0.844833
ENSRNOG00000055394	8.78965	-1.66377	0.994637	-1.67274	0.0943793	NA
ENSRNOG00000003291	172.084	-0.721382	0.431515	-1.67174	0.0945751	0.845713
ENSRNOG00000021442	26.82	1.05992	0.634189	1.6713	0.0946631	NA
ENSRNOG00000007527	117.367	-0.527967	0.316041	-1.67056	0.0948082	0.846402
ENSRNOG00000009824	30.3026	-0.751131	0.449727	-1.67019	0.0948814	NA
ENSRNOG00000013577	7.23867	-1.37617	0.824041	-1.67002	0.0949148	NA
ENSRNOG00000005261	66.6846	-0.620669	0.37244	-1.66649	0.095615	0.847659
ENSRNOG00000017628	9.68633	-1.15644	0.69406	-1.6662	0.0956743	NA
ENSRNOG00000058882	112.745	0.540939	0.324717	1.66588	0.0957371	0.847659
ENSRNOG00000006102	35.4853	-0.798227	0.47919	-1.66578	0.0957563	0.847659
ENSRNOG00000062002	26.7457	-0.952257	0.571833	-1.66527	0.0958585	NA
ENSRNOG00000007839	12.1858	-1.08678	0.652747	-1.66493	0.0959269	NA
ENSRNOG00000014072	46.4428	-0.794428	0.477216	-1.66471	0.0959699	0.847659
ENSRNOG00000001689	23.2721	-0.96476	0.579544	-1.66469	0.0959748	NA
ENSRNOG00000016133	116.029	-0.459282	0.275971	-1.66424	0.0960642	0.847659
ENSRNOG00000053932	85.2805	-0.616721	0.370636	-1.66395	0.0961216	0.847659
ENSRNOG00000009020	19.9159	-0.949754	0.570842	-1.66378	0.0961568	NA
ENSRNOG00000025806	34.3092	-0.683478	0.410839	-1.66362	0.0961891	0.847659
ENSRNOG00000023360	723.561	0.586746	0.352797	1.66313	0.0962868	0.847659
ENSRNOG00000010777	74.0748	-0.668761	0.402195	-1.66278	0.0963569	0.847659
ENSRNOG00000013179	15.8346	-1.24116	0.746854	-1.66185	0.0965421	NA
ENSRNOG00000008079	54.9775	-0.797597	0.48037	-1.66038	0.0968382	0.848525
ENSRNOG00000004610	13.1292	-1.41462	0.852636	-1.65911	0.097094	NA
ENSRNOG00000016525	10.1477	-1.51146	0.911066	-1.659	0.0971161	NA
ENSRNOG00000011560	192.747	-0.474226	0.285976	-1.65827	0.0972625	0.848525
ENSRNOG00000039730	24.524	-0.852805	0.514468	-1.65764	0.0973893	NA
ENSRNOG00000010353	264.966	0.433502	0.261597	1.65714	0.097492	0.848525
ENSRNOG00000018487	162.691	-0.970529	0.585752	-1.65689	0.0975412	0.848525
ENSRNOG00000023993	695.615	0.539194	0.325466	1.65668	0.0975838	0.848525
ENSRNOG00000001009	216.916	0.40241	0.242951	1.65634	0.0976531	0.848525
ENSRNOG00000042467	71.6653	0.632766	0.382191	1.65563	0.0977974	0.848525
ENSRNOG00000007302	63.8395	-1.2628	0.762962	-1.65513	0.0978982	0.848525
ENSRNOG00000009771	38.1802	-0.837327	0.506	-1.6548	0.0979661	0.848525
ENSRNOG00000010807	2958.76	0.545152	0.329492	1.65452	0.0980212	0.848525
ENSRNOG00000005975	319.456	-0.545855	0.330194	-1.65314	0.098303	0.849464
ENSRNOG00000002791	8.91284	-1.77402	1.07322	-1.65298	0.0983346	NA
ENSRNOG00000016031	79.4332	0.75727	0.458272	1.65245	0.0984432	0.849464
ENSRNOG00000021931	24.9436	-0.833162	0.504315	-1.65206	0.0985214	NA
ENSRNOG00000028380	27.9813	-1.00747	0.609897	-1.65187	0.0985602	NA
ENSRNOG00000001559	29.3637	-0.948677	0.574847	-1.65031	0.0988791	NA
ENSRNOG00000020905	41.0299	-0.888398	0.538564	-1.64957	0.0990314	0.850193
ENSRNOG00000031827	112.989	0.588349	0.356688	1.64948	0.0990498	0.850193
ENSRNOG00000001080	127.498	0.588252	0.356715	1.64908	0.0991315	0.850193
ENSRNOG00000019509	75.7803	0.688217	0.4174	1.64882	0.0991846	0.850193
ENSRNOG00000003879	135.022	0.480533	0.291859	1.64645	0.0996703	0.850193
ENSRNOG00000062127	252.992	-0.614644	0.373546	-1.64543	0.0998814	0.850193
ENSRNOG00000019693	45.1005	0.84352	0.512731	1.64515	0.0999387	0.850193
ENSRNOG00000014445	723.075	0.428866	0.260694	1.64509	0.0999512	0.850193
ENSRNOG00000010235	77.6449	-0.580009	0.352909	-1.64351	0.100278	0.850193
ENSRNOG00000056826	122.864	-0.509824	0.310223	-1.64341	0.100298	0.850193
ENSRNOG00000017781	82.6873	-0.650742	0.396387	-1.64169	0.100655	0.850193
ENSRNOG00000012918	98.5737	-0.462582	0.281811	-1.64146	0.100701	0.850193
ENSRNOG00000018020	444.251	0.484398	0.2952	1.64092	0.100815	0.850193
ENSRNOG00000011157	60.0257	-0.683205	0.416542	-1.64018	0.100967	0.850193
ENSRNOG00000019219	412.023	0.443577	0.27045	1.64014	0.100976	0.850193
ENSRNOG00000002135	60.9944	-0.620551	0.378482	-1.63958	0.101093	0.850193
ENSRNOG00000017612	240.568	-0.509146	0.31066	-1.63891	0.101231	0.850193
ENSRNOG00000011518	134.858	0.549759	0.335559	1.63834	0.101352	0.850193
ENSRNOG00000016509	59.8628	0.59315	0.362411	1.63668	0.101698	0.850196
ENSRNOG00000021839	24.7789	-0.895836	0.547411	-1.6365	0.101736	NA
ENSRNOG00000019948	98.0653	0.522387	0.319355	1.63575	0.101891	0.850196
ENSRNOG00000013804	79.256	-0.550871	0.336785	-1.63568	0.101907	0.850196
ENSRNOG00000018229	63.5354	0.863732	0.529072	1.63254	0.102565	0.850196
ENSRNOG00000021125	370.396	0.533277	0.326753	1.63205	0.102669	0.850196
ENSRNOG00000001889	50.2556	-0.887785	0.544029	-1.63187	0.102706	0.850196
ENSRNOG00000009432	37.2943	-0.588093	0.36043	-1.63164	0.102755	0.850196
ENSRNOG00000010233	217.188	-0.677996	0.415586	-1.63142	0.102802	0.850196
ENSRNOG00000014107	88.7936	-0.66286	0.406386	-1.63111	0.102867	0.850196
ENSRNOG00000018406	44.5577	-0.775161	0.47547	-1.63031	0.103037	0.850196
ENSRNOG00000002914	34.9587	0.774996	0.475425	1.63011	0.103078	0.850196
ENSRNOG00000010265	5.33684	-1.52556	0.936464	-1.62906	0.103299	NA
ENSRNOG00000061129	95.0811	-0.535611	0.328793	-1.62902	0.103308	0.850799
ENSRNOG00000000922	22.3655	-1.00917	0.619509	-1.62898	0.103317	NA
ENSRNOG00000015655	61.8583	-0.678507	0.416922	-1.62742	0.103648	0.852301
ENSRNOG00000020024	40.8688	-0.880242	0.541311	-1.62613	0.103922	0.852686
ENSRNOG00000016036	9.42567	-1.221	0.750878	-1.62609	0.10393	NA
ENSRNOG00000009303	8.85011	-1.4708	0.905151	-1.62492	0.104179	NA
ENSRNOG00000016043	205.61	-0.524751	0.323534	-1.62193	0.104817	0.852686
ENSRNOG00000009001	54.734	-0.581137	0.358322	-1.62183	0.10484	0.852686
ENSRNOG00000006063	82.9684	-0.780795	0.481799	-1.62058	0.105107	0.852686
ENSRNOG00000026178	39.7951	-0.738215	0.455528	-1.62057	0.10511	0.852686
ENSRNOG00000051196	22.7442	-0.85332	0.526595	-1.62045	0.105136	NA
ENSRNOG00000060750	78.1707	-0.644971	0.398098	-1.62013	0.105204	0.852686
ENSRNOG00000009512	47.1268	-0.691894	0.427259	-1.61938	0.105366	0.852686
ENSRNOG00000043095	7.01087	-1.25085	0.772683	-1.61884	0.105481	NA
ENSRNOG00000009700	429.805	0.50324	0.31092	1.61855	0.105544	0.852686
ENSRNOG00000017172	138.315	0.60307	0.372618	1.61847	0.105562	0.852686
ENSRNOG00000034161	107.299	0.612917	0.378721	1.61838	0.10558	0.852686
ENSRNOG00000030877	75.3428	-0.583489	0.360565	-1.61826	0.105607	0.852686
ENSRNOG00000056955	38.9301	-0.758926	0.469132	-1.61772	0.105722	0.852686
ENSRNOG00000019342	94.176	-1.36521	0.843952	-1.61764	0.10574	0.852686
ENSRNOG00000019361	82.4121	0.634031	0.392385	1.61584	0.10613	0.854556
ENSRNOG00000042878	22.4383	0.931422	0.577691	1.61232	0.106893	NA
ENSRNOG00000018129	139.39	-0.733335	0.454835	-1.61231	0.106895	0.857174
ENSRNOG00000023274	19.7491	-0.80339	0.49833	-1.61216	0.106926	NA
ENSRNOG00000001815	498.335	-0.548782	0.340461	-1.61188	0.106988	0.857174
ENSRNOG00000020567	145.301	0.619178	0.384184	1.61167	0.107034	0.857174
ENSRNOG00000006199	10.9178	-1.06702	0.662262	-1.61117	0.107143	NA
ENSRNOG00000020076	81.9596	-0.657549	0.408188	-1.6109	0.107202	0.857174
ENSRNOG00000025648	20.968	-1.23532	0.767174	-1.61022	0.107349	NA
ENSRNOG00000049912	1142.98	0.472017	0.293168	1.61005	0.107386	0.857174
ENSRNOG00000004972	8.25397	-1.20708	0.749976	-1.60949	0.107509	NA
ENSRNOG00000018117	336.745	0.500116	0.310817	1.60904	0.107608	0.857174
ENSRNOG00000001081	19.8723	0.903015	0.561326	1.60872	0.107678	NA
ENSRNOG00000047686	70.9279	-0.609102	0.378639	-1.60866	0.10769	0.857174
ENSRNOG00000022485	16.1841	-0.905766	0.563089	-1.60857	0.107711	NA
ENSRNOG00000018586	284.024	0.554615	0.344797	1.60853	0.10772	0.857174
ENSRNOG00000002516	7.68385	-1.22584	0.762572	-1.60751	0.107942	NA
ENSRNOG00000015292	56.2388	-0.710643	0.442237	-1.60693	0.10807	0.85843
ENSRNOG00000026236	17.5219	-0.868421	0.540444	-1.60687	0.108083	NA
ENSRNOG00000053203	44.6198	-0.887281	0.552498	-1.60594	0.108286	0.85843
ENSRNOG00000011800	12.0186	-0.973039	0.60605	-1.60554	0.108374	NA
ENSRNOG00000013585	14.7871	1.31105	0.816633	1.60544	0.108398	NA
ENSRNOG00000048258	108.361	-0.652267	0.406291	-1.60542	0.108402	0.85843
ENSRNOG00000031138	5.36091	-1.49692	0.932573	-1.60515	0.10846	NA
ENSRNOG00000013236	160.727	-0.558771	0.348334	-1.60413	0.108686	0.85843
ENSRNOG00000012559	47.6726	0.654377	0.408057	1.60364	0.108793	0.85843
ENSRNOG00000031889	23.378	-0.84606	0.527824	-1.60292	0.108952	NA
ENSRNOG00000046330	12.9715	-1.1348	0.708105	-1.60258	0.109027	NA
ENSRNOG00000039076	20.08	-0.827612	0.516682	-1.60178	0.109204	NA
ENSRNOG00000052486	187.173	0.558451	0.348648	1.60176	0.109209	0.85843
ENSRNOG00000030622	8.09018	-1.14919	0.717517	-1.60163	0.109238	NA
ENSRNOG00000002163	94.2718	-0.589907	0.368422	-1.60117	0.109338	0.85843
ENSRNOG00000005753	12.982	1.14077	0.712569	1.60092	0.109395	NA
ENSRNOG00000025695	68.9318	-0.677257	0.423062	-1.60084	0.109411	0.85843
ENSRNOG00000001738	46.4787	-0.74229	0.463897	-1.60012	0.109572	0.85843
ENSRNOG00000016939	44.4524	-0.654235	0.40899	-1.59963	0.10968	0.85843
ENSRNOG00000016777	64.9601	0.750325	0.469142	1.59936	0.109742	0.85843
ENSRNOG00000004234	31.5052	-0.845094	0.528609	-1.59871	0.109884	NA
ENSRNOG00000018639	31.2549	0.776894	0.486031	1.59845	0.109944	NA
ENSRNOG00000011544	59.0552	-0.759028	0.474888	-1.59833	0.109969	0.85843
ENSRNOG00000024539	44.5181	-0.966249	0.604686	-1.59793	0.110057	0.85843
ENSRNOG00000055641	12.6897	-1.08726	0.680837	-1.59695	0.110276	NA
ENSRNOG00000015491	102.663	0.688528	0.431164	1.5969	0.110287	0.85843
ENSRNOG00000012302	97.4803	-0.573473	0.359522	-1.5951	0.11069	0.85843
ENSRNOG00000050205	9.22077	-1.13742	0.713706	-1.59368	0.111009	NA
ENSRNOG00000009724	2.84783	1.45211	0.911611	1.5929	0.111183	NA
ENSRNOG00000005930	8.15646	-1.10944	0.697065	-1.59158	0.111478	NA
ENSRNOG00000021120	119.566	0.482284	0.303057	1.5914	0.11152	0.85843
ENSRNOG00000006030	105.671	-0.590083	0.370819	-1.5913	0.111543	0.85843
ENSRNOG00000008415	34.4027	-0.828926	0.521108	-1.5907	0.111678	0.85843
ENSRNOG00000029813	26.0029	-0.938176	0.590054	-1.58998	0.111838	NA
ENSRNOG00000013336	171.539	0.55869	0.351427	1.58978	0.111885	0.85843
ENSRNOG00000016099	73.6458	-0.549272	0.345516	-1.58971	0.111899	0.85843
ENSRNOG00000032878	216.062	-0.43557	0.274008	-1.58962	0.11192	0.85843
ENSRNOG00000008664	38.5394	-1.44691	0.910226	-1.58961	0.111922	0.85843
ENSRNOG00000007842	157.268	0.713131	0.448657	1.58948	0.111953	0.85843
ENSRNOG00000011294	137.611	-0.445709	0.280524	-1.58885	0.112095	0.85843
ENSRNOG00000007124	86.1069	-0.662332	0.416868	-1.58883	0.112099	0.85843
ENSRNOG00000000796	133.322	-0.509735	0.320906	-1.58843	0.11219	0.85843
ENSRNOG00000003120	34.1149	-0.716844	0.451356	-1.5882	0.112241	0.85843
ENSRNOG00000018668	160.659	-0.478765	0.301512	-1.58788	0.112314	0.85843
ENSRNOG00000007006	11.2059	-1.54721	0.974963	-1.58694	0.112527	NA
ENSRNOG00000010951	11.3551	-1.11762	0.704535	-1.58632	0.112667	NA
ENSRNOG00000025142	9.50404	-1.05207	0.663304	-1.5861	0.112717	NA
ENSRNOG00000021615	6.39502	-1.44023	0.908292	-1.58565	0.112819	NA
ENSRNOG00000002496	18.8151	-0.96164	0.6072	-1.58373	0.113256	NA
ENSRNOG00000010673	21.3852	1.03294	0.652427	1.58322	0.113371	NA
ENSRNOG00000007710	80.6513	0.590228	0.372825	1.58312	0.113394	0.861855
ENSRNOG00000054603	32.2337	-1.09189	0.689741	-1.58305	0.11341	0.861855
ENSRNOG00000017579	12.9203	-1.17471	0.742189	-1.58276	0.113477	NA
ENSRNOG00000024186	535.948	0.42425	0.2682	1.58184	0.113686	0.861855
ENSRNOG00000008523	23.4376	-1.27597	0.807286	-1.58057	0.113976	NA
ENSRNOG00000019630	24.2199	-0.959338	0.60722	-1.57988	0.114133	NA
ENSRNOG00000007920	197.048	-0.462785	0.292952	-1.57973	0.114169	0.861855
ENSRNOG00000009411	63.4576	-0.49645	0.314275	-1.57967	0.114184	0.861855
ENSRNOG00000026589	116.864	-0.582234	0.368656	-1.57934	0.114257	0.861855
ENSRNOG00000007131	22.1667	-0.757194	0.479664	-1.57859	0.11443	NA
ENSRNOG00000056728	102.205	0.685193	0.434111	1.57838	0.114478	0.861855
ENSRNOG00000024786	16.2637	-0.972559	0.616338	-1.57796	0.114574	NA
ENSRNOG00000018536	24.0978	0.906779	0.574689	1.57786	0.114598	NA
ENSRNOG00000012701	70.7688	-0.739526	0.468726	-1.57774	0.114626	0.861855
ENSRNOG00000023453	48.8937	-0.757469	0.480174	-1.57749	0.114683	0.861855
ENSRNOG00000042426	8.60747	-1.28858	0.817111	-1.57699	0.114797	NA
ENSRNOG00000028436	208.248	0.556407	0.352894	1.5767	0.114865	0.861855
ENSRNOG00000027761	120.892	-0.629028	0.39903	-1.57639	0.114935	0.861855
ENSRNOG00000039877	35.3844	-0.755487	0.479598	-1.57525	0.115199	0.861855
ENSRNOG00000001229	30.261	-1.106	0.702371	-1.57467	0.115332	NA
ENSRNOG00000017113	84.4249	-0.533318	0.338697	-1.57462	0.115345	0.861855
ENSRNOG00000007875	71.0069	-0.825774	0.52449	-1.57443	0.115388	0.861855
ENSRNOG00000008519	44.9035	-0.73891	0.469319	-1.57443	0.115388	0.861855
ENSRNOG00000048397	28.1748	-0.822616	0.522575	-1.57416	0.115451	NA
ENSRNOG00000002860	191.869	-0.494398	0.314087	-1.57408	0.11547	0.861855
ENSRNOG00000032813	24.1324	-1.28031	0.813805	-1.57324	0.115664	NA
ENSRNOG00000017097	70.2346	0.667108	0.424101	1.57299	0.11572	0.861855
ENSRNOG00000005825	141.916	-0.668918	0.425556	-1.57187	0.115982	0.861855
ENSRNOG00000029572	42.5868	0.781681	0.49758	1.57097	0.116191	0.861855
ENSRNOG00000023587	13.7266	-1.07281	0.683145	-1.5704	0.116322	NA
ENSRNOG00000020811	3.15049	-1.48997	0.94897	-1.57009	0.116394	NA
ENSRNOG00000024039	34.527	-0.676187	0.430774	-1.5697	0.116484	0.861855
ENSRNOG00000008015	83.828	0.510848	0.325453	1.56965	0.116496	0.861855
ENSRNOG00000020451	376.894	0.530144	0.337792	1.56944	0.116546	0.861855
ENSRNOG00000005129	387.166	0.473895	0.302014	1.56911	0.116621	0.861855
ENSRNOG00000010124	210.57	-0.445723	0.284131	-1.56872	0.116712	0.861855
ENSRNOG00000020587	21.4347	0.911287	0.581396	1.56741	0.117019	NA
ENSRNOG00000019253	31.1306	-0.73565	0.46936	-1.56735	0.117033	NA
ENSRNOG00000002387	31.539	-0.745796	0.475952	-1.56696	0.117125	NA
ENSRNOG00000023851	98.7131	0.580493	0.3705	1.56678	0.117166	0.861855
ENSRNOG00000060367	41.6593	-0.861973	0.550174	-1.56673	0.117179	0.861855
ENSRNOG00000014096	91.1614	-0.579798	0.370157	-1.56636	0.117265	0.861855
ENSRNOG00000003019	331.156	0.440563	0.281306	1.56614	0.117317	0.861855
ENSRNOG00000003256	132.613	-0.423674	0.270564	-1.56589	0.117374	0.861855
ENSRNOG00000033747	12.5591	-0.851698	0.54415	-1.56519	0.117538	NA
ENSRNOG00000003691	27.646	-0.844499	0.540035	-1.56379	0.117868	NA
ENSRNOG00000024272	23.19	-0.793972	0.507856	-1.56338	0.117963	NA
ENSRNOG00000013751	45.929	-0.533382	0.341177	-1.56336	0.117968	0.863046
ENSRNOG00000003712	80.2613	-0.629257	0.402534	-1.56324	0.117996	0.863046
ENSRNOG00000017558	1650.87	0.596849	0.381883	1.56291	0.118074	0.863046
ENSRNOG00000005310	138.443	-0.541523	0.346707	-1.5619	0.118311	0.863046
ENSRNOG00000017854	81.7841	0.533633	0.341675	1.56181	0.118332	0.863046
ENSRNOG00000016974	125.643	0.448824	0.28754	1.56091	0.118545	0.86322
ENSRNOG00000015696	35.8834	0.686694	0.440087	1.56036	0.118675	0.86322
ENSRNOG00000060123	548.394	0.48214	0.309181	1.55941	0.118898	0.863688
ENSRNOG00000005082	6.57552	-1.32034	0.846729	-1.55934	0.118916	NA
ENSRNOG00000018657	12.5578	-0.926151	0.594296	-1.5584	0.119139	NA
ENSRNOG00000056756	237.378	-0.428393	0.275008	-1.55775	0.119293	0.865393
ENSRNOG00000015397	26.5615	0.890631	0.571917	1.55727	0.119406	NA
ENSRNOG00000013886	31.0656	-1.05235	0.675968	-1.5568	0.119518	NA
ENSRNOG00000002949	133.292	0.572094	0.367542	1.55654	0.11958	0.8662
ENSRNOG00000009348	17.7077	1.3023	0.836728	1.55642	0.119608	NA
ENSRNOG00000017552	124.997	0.487255	0.313162	1.55592	0.119727	0.8662
ENSRNOG00000004837	8.66629	-1.12136	0.720821	-1.55567	0.119787	NA
ENSRNOG00000055562	117.026	-0.418287	0.268949	-1.55526	0.119884	0.8662
ENSRNOG00000026636	50.1695	0.626242	0.403044	1.55378	0.120237	0.867518
ENSRNOG00000002079	360.692	0.540359	0.34802	1.55267	0.120503	0.867518
ENSRNOG00000019383	169.204	0.678296	0.43706	1.55195	0.120674	0.867518
ENSRNOG00000011439	32.8943	-0.898265	0.578848	-1.55181	0.120707	0.867518
ENSRNOG00000060175	6.8325	-1.46239	0.942543	-1.55154	0.120774	NA
ENSRNOG00000017093	9.23153	-1.1672	0.75378	-1.54846	0.121513	NA
ENSRNOG00000018251	11.5133	-1.21934	0.787689	-1.548	0.121623	NA
ENSRNOG00000029798	285.528	0.502713	0.324795	1.54779	0.121674	0.870846
ENSRNOG00000016828	107.602	-0.656266	0.424223	-1.54699	0.121867	0.870846
ENSRNOG00000009889	132.914	0.494419	0.319652	1.54674	0.121925	0.870846
ENSRNOG00000014647	17.1826	-0.924899	0.59812	-1.54634	0.122022	NA
ENSRNOG00000003011	66.6335	0.58408	0.377777	1.5461	0.122081	0.870846
ENSRNOG00000033316	49.6866	0.832959	0.538827	1.54587	0.122135	0.870846
ENSRNOG00000029980	42.3855	0.813605	0.526379	1.54566	0.122186	0.870846
ENSRNOG00000005223	6.89743	-1.13662	0.735718	-1.54492	0.122366	NA
ENSRNOG00000050090	245.856	0.488905	0.316609	1.54419	0.122542	0.870846
ENSRNOG00000013907	15.4233	1.28779	0.834006	1.5441	0.122563	NA
ENSRNOG00000003512	242.06	-0.485069	0.314199	-1.54383	0.12263	0.870846
ENSRNOG00000011706	9.85465	-2.41286	1.56336	-1.54337	0.12274	NA
ENSRNOG00000017144	300.001	0.442808	0.286959	1.54311	0.122805	0.870846
ENSRNOG00000012379	78.6496	0.777753	0.504212	1.54251	0.122949	0.870846
ENSRNOG00000049537	10.0599	-1.37667	0.892546	-1.5424	0.122976	NA
ENSRNOG00000006908	44.2393	0.719316	0.466418	1.54221	0.123022	0.870846
ENSRNOG00000018980	12.7791	-0.988326	0.641203	-1.54136	0.123228	NA
ENSRNOG00000021173	99.7912	0.561604	0.36442	1.54109	0.123295	0.870846
ENSRNOG00000007892	171.462	-0.514519	0.333934	-1.54078	0.12337	0.870846
ENSRNOG00000000847	248.866	0.592284	0.384676	1.5397	0.123634	0.870846
ENSRNOG00000053362	1219.67	0.411356	0.26721	1.53945	0.123694	0.870846
ENSRNOG00000012683	316.372	0.673576	0.437759	1.53869	0.12388	0.870846
ENSRNOG00000010512	42.204	0.828586	0.538741	1.538	0.124047	0.870846
ENSRNOG00000012087	100.118	-0.519863	0.338195	-1.53717	0.124252	0.870846
ENSRNOG00000019264	33.3962	0.808725	0.526186	1.53695	0.124304	0.870846
ENSRNOG00000016810	601.786	0.44983	0.293178	1.53432	0.12495	0.870846
ENSRNOG00000003742	42.5395	-0.683777	0.445752	-1.53398	0.125034	0.870846
ENSRNOG00000005931	50.9035	-0.621919	0.405501	-1.5337	0.125103	0.870846
ENSRNOG00000032048	47.6808	-0.561108	0.365922	-1.53341	0.125174	0.870846
ENSRNOG00000006178	92.7465	-0.748579	0.488252	-1.53318	0.125231	0.870846
ENSRNOG00000058003	70.8402	-0.639837	0.41735	-1.53309	0.125253	0.870846
ENSRNOG00000012037	62.0104	-0.783299	0.511056	-1.53271	0.125348	0.870846
ENSRNOG00000030688	19.4136	0.900062	0.587427	1.53221	0.12547	NA
ENSRNOG00000000923	209.92	-0.471802	0.308219	-1.53074	0.125835	0.871665
ENSRNOG00000010241	19.014	-0.837083	0.546983	-1.53037	0.125926	NA
ENSRNOG00000023020	106.885	0.663523	0.433761	1.5297	0.126091	0.871665
ENSRNOG00000001114	26.9075	0.800871	0.523575	1.52962	0.126111	NA
ENSRNOG00000021255	72.1436	0.531616	0.347722	1.52885	0.126301	0.871665
ENSRNOG00000026880	8.54203	-0.973256	0.636837	-1.52826	0.126447	NA
ENSRNOG00000019180	212.167	-0.427766	0.280278	-1.52622	0.126956	0.871665
ENSRNOG00000047505	359.148	0.441676	0.28942	1.52607	0.126992	0.871665
ENSRNOG00000000869	7.17135	-1.40585	0.921345	-1.52586	0.127044	NA
ENSRNOG00000053725	259.595	0.952546	0.624302	1.52578	0.127065	0.871665
ENSRNOG00000011739	53.4023	-0.575505	0.377227	-1.52562	0.127104	0.871665
ENSRNOG00000011573	116.534	-0.692424	0.454096	-1.52484	0.127299	0.871665
ENSRNOG00000015318	20.1187	0.888101	0.582697	1.52412	0.127478	NA
ENSRNOG00000016919	33.6027	-0.763969	0.501282	-1.52403	0.127502	0.871665
ENSRNOG00000030840	42.19	-0.630033	0.413428	-1.52393	0.127527	0.871665
ENSRNOG00000007916	10.2872	-1.11698	0.733071	-1.5237	0.127583	NA
ENSRNOG00000002943	130.949	0.633805	0.416025	1.52348	0.127639	0.871665
ENSRNOG00000012843	7.98468	-1.42376	0.934754	-1.52314	0.127723	NA
ENSRNOG00000048320	268.026	0.543959	0.357151	1.52305	0.127746	0.871665
ENSRNOG00000002473	18.0514	-0.877013	0.575893	-1.52287	0.12779	NA
ENSRNOG00000007174	56.3664	-0.575733	0.378267	-1.52203	0.128003	0.871665
ENSRNOG00000008639	328.371	-0.528963	0.347588	-1.52181	0.128057	0.871665
ENSRNOG00000020151	26.2848	-0.888576	0.584051	-1.5214	0.128159	NA
ENSRNOG00000016064	526.982	0.595537	0.391543	1.521	0.12826	0.871665
ENSRNOG00000024779	81.4017	-0.577344	0.37964	-1.52077	0.128318	0.871665
ENSRNOG00000053659	450.043	0.465685	0.306342	1.52015	0.128474	0.871665
ENSRNOG00000021478	53.9709	-0.606343	0.398886	-1.52009	0.128488	0.871665
ENSRNOG00000015080	15.8487	-0.966476	0.635805	-1.52008	0.12849	NA
ENSRNOG00000014753	14.3119	-0.988827	0.65123	-1.5184	0.128914	NA
ENSRNOG00000009760	136.529	-0.677242	0.446103	-1.51813	0.128982	0.871665
ENSRNOG00000056493	5.74874	-1.38811	0.914403	-1.51806	0.129	NA
ENSRNOG00000031421	20.0651	-0.713638	0.470139	-1.51793	0.129032	NA
ENSRNOG00000002378	88.2172	-0.398065	0.262293	-1.51764	0.129106	0.871665
ENSRNOG00000004695	218.17	-0.584584	0.385245	-1.51743	0.129157	0.871665
ENSRNOG00000005358	421.132	0.599725	0.395708	1.51558	0.129627	0.871665
ENSRNOG00000045764	27.3127	-0.803004	0.529861	-1.5155	0.129646	NA
ENSRNOG00000003905	1070.41	0.473444	0.31242	1.51541	0.129669	0.871665
ENSRNOG00000011400	145.608	0.539465	0.356	1.51535	0.129683	0.871665
ENSRNOG00000007356	185.175	-0.570146	0.376332	-1.51501	0.129771	0.871665
ENSRNOG00000020544	64.4914	0.646517	0.426757	1.51495	0.129784	0.871665
ENSRNOG00000036829	30.3958	-0.832075	0.5493	-1.51479	0.129826	NA
ENSRNOG00000021276	24.4315	-1.15727	0.764041	-1.51467	0.129857	NA
ENSRNOG00000012623	98.7578	-0.601028	0.396828	-1.51458	0.129878	0.871665
ENSRNOG00000043498	30.2067	-0.763016	0.503909	-1.51419	0.129977	NA
ENSRNOG00000055525	16.4302	1.02845	0.67934	1.5139	0.130052	NA
ENSRNOG00000001701	33.3985	-0.806036	0.532446	-1.51384	0.130067	0.871665
ENSRNOG00000010981	14.8839	-0.917374	0.606187	-1.51335	0.130191	NA
ENSRNOG00000034025	112.657	-0.497438	0.328768	-1.51304	0.130271	0.871665
ENSRNOG00000005678	39.3219	-0.748811	0.494953	-1.51289	0.130306	0.871665
ENSRNOG00000027030	10.3338	1.26022	0.83392	1.5112	0.130738	NA
ENSRNOG00000008098	88.3077	-0.661839	0.437963	-1.51117	0.130744	0.871665
ENSRNOG00000024497	121.491	-0.726145	0.480935	-1.50986	0.131079	0.871665
ENSRNOG00000006632	13.8261	-0.931776	0.617412	-1.50916	0.131257	NA
ENSRNOG00000005083	120.913	0.52557	0.348345	1.50876	0.131359	0.871665
ENSRNOG00000018735	52.1021	-0.77959	0.51685	-1.50835	0.131465	0.871665
ENSRNOG00000051989	21.5569	-0.775696	0.51433	-1.50817	0.131512	NA
ENSRNOG00000016244	476.807	0.483833	0.320895	1.50776	0.131616	0.871665
ENSRNOG00000059947	4.40108	-1.71828	1.13992	-1.50736	0.131717	NA
ENSRNOG00000023344	1161.84	-0.343611	0.22797	-1.50726	0.131744	0.871665
ENSRNOG00000009156	63.5816	-0.569053	0.377648	-1.50683	0.131853	0.871665
ENSRNOG00000037478	47.6185	0.661081	0.43886	1.50636	0.131975	0.871665
ENSRNOG00000024411	15.2323	-0.855408	0.567965	-1.50609	0.132044	NA
ENSRNOG00000005264	14.0123	-0.984729	0.654082	-1.50551	0.132192	NA
ENSRNOG00000015780	85.1347	-0.483426	0.321228	-1.50493	0.132342	0.871665
ENSRNOG00000005184	286.943	0.45321	0.301262	1.50437	0.132486	0.871665
ENSRNOG00000019737	60.4224	-0.714258	0.475086	-1.50343	0.132728	0.871665
ENSRNOG00000013506	97.9023	-0.421616	0.280469	-1.50325	0.132774	0.871665
ENSRNOG00000026059	69.7225	1.12278	0.747037	1.50298	0.132845	0.871665
ENSRNOG00000017383	55.4069	-0.769319	0.511919	-1.50281	0.132887	0.871665
ENSRNOG00000012362	232.013	0.512998	0.341561	1.50192	0.133117	0.871665
ENSRNOG00000000780	136.711	0.462127	0.307833	1.50123	0.133296	0.871665
ENSRNOG00000001548	55.9738	-0.737213	0.491079	-1.50121	0.133301	0.871665
ENSRNOG00000013320	27.4521	0.749675	0.499491	1.50088	0.133387	NA
ENSRNOG00000015843	227.328	-0.445394	0.296781	-1.50075	0.13342	0.871665
ENSRNOG00000039815	127.368	0.50233	0.334729	1.50071	0.133432	0.871665
ENSRNOG00000005492	95.5696	0.647293	0.431411	1.50041	0.133508	0.871665
ENSRNOG00000013855	17.531	-0.934647	0.623156	-1.49986	0.13365	NA
ENSRNOG00000009994	16.2823	-0.914672	0.610198	-1.49897	0.13388	NA
ENSRNOG00000051171	8.71607	-1.46292	0.97595	-1.49897	0.133881	NA
ENSRNOG00000059659	47.1111	-0.626991	0.418314	-1.49885	0.133912	0.873215
ENSRNOG00000018391	30.9554	-0.726614	0.484973	-1.49826	0.134066	NA
ENSRNOG00000014230	4643.91	0.466772	0.311545	1.49825	0.134068	0.873215
ENSRNOG00000009997	8.68065	-1.10292	0.736236	-1.49806	0.134118	NA
ENSRNOG00000004118	24.3881	-0.785555	0.524817	-1.49682	0.134441	NA
ENSRNOG00000042261	148.145	-0.543497	0.363186	-1.49647	0.134531	0.873558
ENSRNOG00000010685	5.82009	-1.14746	0.766925	-1.49619	0.134605	NA
ENSRNOG00000004577	25.5719	-0.710117	0.474658	-1.49606	0.134638	NA
ENSRNOG00000003773	183.452	0.546118	0.365048	1.49602	0.134649	0.873558
ENSRNOG00000010584	12.23	-0.968104	0.647245	-1.49573	0.134724	NA
ENSRNOG00000029068	28.3881	-0.809148	0.541057	-1.49549	0.134786	NA
ENSRNOG00000001851	56.3382	0.648084	0.433379	1.49542	0.134805	0.873558
ENSRNOG00000026963	419.531	-0.428371	0.286498	-1.4952	0.134863	0.873558
ENSRNOG00000042740	124.448	0.518401	0.346767	1.49495	0.134927	0.873558
ENSRNOG00000016391	31.3664	-0.934297	0.625467	-1.49376	0.135239	NA
ENSRNOG00000004693	24.9825	-0.796918	0.533543	-1.49363	0.135272	NA
ENSRNOG00000046256	68.2145	-0.572362	0.383482	-1.49254	0.135557	0.874231
ENSRNOG00000007237	216.43	-0.426088	0.285693	-1.49142	0.135852	0.874231
ENSRNOG00000001258	66.4129	0.752224	0.504642	1.49061	0.136064	0.874231
ENSRNOG00000006816	101.823	-0.505192	0.339017	-1.49016	0.136181	0.874231
ENSRNOG00000016968	34.4107	-0.709165	0.475979	-1.48991	0.136249	0.874231
ENSRNOG00000019048	157.541	0.418148	0.280707	1.48962	0.136323	0.874231
ENSRNOG00000004255	19.3695	-1.0047	0.674563	-1.4894	0.136381	NA
ENSRNOG00000018122	180.199	0.502573	0.337685	1.48829	0.136674	0.874231
ENSRNOG00000049244	35.1403	-0.87255	0.586468	-1.4878	0.136802	0.874231
ENSRNOG00000005711	240.908	-0.506593	0.340529	-1.48767	0.136839	0.874231
ENSRNOG00000007869	220.353	0.446667	0.300278	1.48751	0.136879	0.874231
ENSRNOG00000055853	16.0822	-0.898153	0.604033	-1.48693	0.137034	NA
ENSRNOG00000050258	80.8998	0.483864	0.325433	1.48683	0.137059	0.874231
ENSRNOG00000001312	156.036	0.481165	0.323774	1.48611	0.13725	0.874231
ENSRNOG00000015971	172.213	-0.418262	0.281473	-1.48597	0.137286	0.874231
ENSRNOG00000009198	1193	0.426606	0.287091	1.48596	0.137289	0.874231
ENSRNOG00000005708	15.1408	-0.897341	0.604019	-1.48562	0.13738	NA
ENSRNOG00000017020	29.3955	0.755048	0.508482	1.48491	0.137568	NA
ENSRNOG00000011814	131.514	-0.918084	0.618307	-1.48484	0.137587	0.875093
ENSRNOG00000015514	2633.01	0.594936	0.401087	1.48331	0.137992	0.875093
ENSRNOG00000013089	9.68382	-1.35336	0.913334	-1.48178	0.138399	NA
ENSRNOG00000004481	64.0772	-0.625126	0.422074	-1.48108	0.138585	0.875093
ENSRNOG00000051151	30.8986	-0.744323	0.50264	-1.48083	0.138652	NA
ENSRNOG00000016410	293.34	0.509145	0.343976	1.48018	0.138826	0.875093
ENSRNOG00000011726	330.228	0.515966	0.348618	1.48003	0.138865	0.875093
ENSRNOG00000014565	133.765	0.445742	0.301316	1.47931	0.139056	0.875093
ENSRNOG00000019298	20.4266	-0.863876	0.584035	-1.47915	0.1391	NA
ENSRNOG00000012271	29.5202	-0.777972	0.526015	-1.47899	0.139142	NA
ENSRNOG00000017583	57.7029	-0.674212	0.456124	-1.47813	0.139372	0.875093
ENSRNOG00000004725	7.2009	-1.70835	1.15587	-1.47797	0.139415	NA
ENSRNOG00000031816	55.5955	-0.614237	0.415734	-1.47748	0.139548	0.875093
ENSRNOG00000011467	37.7995	0.685211	0.463842	1.47725	0.139608	0.875093
ENSRNOG00000020650	1204.18	0.632397	0.428121	1.47714	0.139637	0.875093
ENSRNOG00000011745	75.2755	-0.594783	0.402664	-1.47712	0.139643	0.875093
ENSRNOG00000016580	330.492	0.498849	0.337784	1.47683	0.139721	0.875093
ENSRNOG00000002262	57.1446	-0.573131	0.388213	-1.47633	0.139855	0.875093
ENSRNOG00000056701	23.4598	-0.756641	0.512631	-1.476	0.139945	NA
ENSRNOG00000006979	779.306	0.500343	0.339009	1.4759	0.139971	0.875093
ENSRNOG00000007756	294.384	0.935242	0.633694	1.47586	0.139982	0.875093
ENSRNOG00000011595	21.238	-0.979015	0.663439	-1.47567	0.140033	NA
ENSRNOG00000009820	314.962	-0.428662	0.290548	-1.47536	0.140116	0.875093
ENSRNOG00000002254	68.4416	-0.562109	0.38138	-1.47388	0.140513	0.875093
ENSRNOG00000020460	58.8775	-0.675469	0.458394	-1.47356	0.140601	0.875093
ENSRNOG00000023375	61.5792	0.506661	0.344172	1.47212	0.14099	0.875093
ENSRNOG00000002811	79.5773	-0.548314	0.372523	-1.47189	0.14105	0.875093
ENSRNOG00000019322	43.5335	-0.580797	0.394612	-1.47182	0.141069	0.875093
ENSRNOG00000032487	24.4099	0.804442	0.546728	1.47137	0.14119	NA
ENSRNOG00000023919	100.479	-0.478393	0.325248	-1.47086	0.14133	0.875093
ENSRNOG00000054838	56.9704	-0.684431	0.465432	-1.47053	0.141418	0.875093
ENSRNOG00000046313	4294.32	0.619659	0.421419	1.47041	0.14145	0.875093
ENSRNOG00000018690	66.3499	-0.65038	0.442555	-1.4696	0.141669	0.875093
ENSRNOG00000009449	138.217	-0.632644	0.430494	-1.46958	0.141676	0.875093
ENSRNOG00000019163	21.1542	-0.820219	0.558191	-1.46942	0.141718	NA
ENSRNOG00000005307	202.366	-0.470969	0.320811	-1.46806	0.142089	0.875093
ENSRNOG00000004006	38.0283	-0.738877	0.503656	-1.46703	0.142369	0.875093
ENSRNOG00000007925	59.4155	-0.53853	0.367187	-1.46664	0.142475	0.875093
ENSRNOG00000014791	516.237	-0.438829	0.299337	-1.466	0.142648	0.875093
ENSRNOG00000028505	382.878	0.416457	0.284086	1.46595	0.142661	0.875093
ENSRNOG00000056984	308.152	-0.83882	0.572332	-1.46562	0.142753	0.875093
ENSRNOG00000017672	20.6677	-1.14052	0.778281	-1.46543	0.142804	NA
ENSRNOG00000020450	30.9202	-1.97428	1.34741	-1.46524	0.142854	NA
ENSRNOG00000012015	81.0237	-0.567858	0.387553	-1.46524	0.142855	0.875093
ENSRNOG00000005123	16.6324	-0.961378	0.656193	-1.46508	0.142898	NA
ENSRNOG00000000168	58.1626	-0.624024	0.425949	-1.46502	0.142915	0.875093
ENSRNOG00000015791	22.3541	-0.741181	0.505922	-1.46501	0.142918	NA
ENSRNOG00000047246	102.673	-0.572682	0.391159	-1.46406	0.143176	0.875702
ENSRNOG00000059480	13.4663	-0.943009	0.644354	-1.46349	0.143332	NA
ENSRNOG00000047052	11.6837	1.01266	0.692676	1.46196	0.143752	NA
ENSRNOG00000018483	27.0563	-0.67953	0.464887	-1.46171	0.143821	NA
ENSRNOG00000010365	859	0.439345	0.300873	1.46024	0.144225	0.879465
ENSRNOG00000002524	68.6646	-0.491586	0.336787	-1.45963	0.144391	0.879465
ENSRNOG00000016611	60.0876	0.527292	0.361255	1.45961	0.144397	0.879465
ENSRNOG00000016544	45.5737	-0.683125	0.468069	-1.45945	0.144441	0.879465
ENSRNOG00000031208	54.8468	0.602695	0.41344	1.45776	0.144907	0.88067
ENSRNOG00000003622	11.8108	-1.21518	0.833655	-1.45765	0.144937	NA
ENSRNOG00000062181	27.9557	-0.731443	0.501842	-1.45752	0.144973	NA
ENSRNOG00000043300	116.687	0.455219	0.312367	1.45732	0.145027	0.88067
ENSRNOG00000016780	13.5308	-1.14913	0.788551	-1.45727	0.145043	NA
ENSRNOG00000016494	8.94968	0.945678	0.649126	1.45685	0.145158	NA
ENSRNOG00000028129	102.87	-0.463408	0.318166	-1.4565	0.145255	0.88067
ENSRNOG00000010607	399.414	0.492268	0.338047	1.45621	0.145334	0.88067
ENSRNOG00000042916	66.4534	-0.608109	0.417952	-1.45497	0.145677	0.88067
ENSRNOG00000060021	8.52718	-1.38316	0.951162	-1.45418	0.145896	NA
ENSRNOG00000008907	12.5626	0.861426	0.592428	1.45406	0.14593	NA
ENSRNOG00000043114	546.68	0.372606	0.256363	1.45343	0.146105	0.88067
ENSRNOG00000046085	137.187	-1.01154	0.696571	-1.45217	0.146455	0.88067
ENSRNOG00000006762	15.5017	0.961248	0.662027	1.45198	0.146508	NA
ENSRNOG00000004917	129.572	-0.550571	0.379228	-1.45182	0.146552	0.88067
ENSRNOG00000025832	220.923	0.557721	0.384172	1.45175	0.146571	0.88067
ENSRNOG00000003243	14.824	-0.921205	0.634629	-1.45156	0.146623	NA
ENSRNOG00000011946	561.714	-0.516028	0.3555	-1.45156	0.146625	0.88067
ENSRNOG00000037540	93.7861	0.447008	0.307965	1.45149	0.146644	0.88067
ENSRNOG00000006655	49.8573	-0.563969	0.388648	-1.45111	0.14675	0.88067
ENSRNOG00000006689	78.744	0.659978	0.454811	1.4511	0.146751	0.88067
ENSRNOG00000014562	11.639	-0.988981	0.681731	-1.45069	0.146866	NA
ENSRNOG00000025025	82.0245	-0.478341	0.330068	-1.44922	0.147276	0.882842
ENSRNOG00000021119	18.5158	-0.854303	0.589707	-1.44869	0.147424	NA
ENSRNOG00000005705	3.41564	-1.24687	0.860743	-1.4486	0.147451	NA
ENSRNOG00000021082	269.359	0.424661	0.293205	1.44834	0.147521	0.883331
ENSRNOG00000009851	12.9021	-0.933157	0.644695	-1.44744	0.147774	NA
ENSRNOG00000017641	95.1564	-0.540481	0.373543	-1.4469	0.147924	0.884768
ENSRNOG00000051487	5.84498	-1.08081	0.747798	-1.44532	0.148368	NA
ENSRNOG00000006943	14.864	0.768146	0.531711	1.44467	0.148551	NA
ENSRNOG00000050997	65.9714	-0.560679	0.388192	-1.44433	0.148645	0.886423
ENSRNOG00000017105	9.3652	-1.41472	0.979714	-1.44402	0.148734	NA
ENSRNOG00000006180	406.783	-0.423796	0.293591	-1.44349	0.148883	0.886423
ENSRNOG00000024022	90.1974	-0.557173	0.38617	-1.44282	0.149071	0.886423
ENSRNOG00000024309	101.997	0.576114	0.399309	1.44278	0.149083	0.886423
ENSRNOG00000007990	22.4207	-0.88698	0.614993	-1.44226	0.149229	NA
ENSRNOG00000003261	138.93	-0.407048	0.282244	-1.44218	0.149251	0.886423
ENSRNOG00000012106	12.3869	-1.00729	0.698787	-1.44148	0.14945	NA
ENSRNOG00000054017	14.5552	-0.879339	0.610183	-1.44111	0.149554	NA
ENSRNOG00000025592	35.8654	-0.643036	0.446226	-1.44106	0.149569	0.886423
ENSRNOG00000028097	35.8384	-0.702046	0.487372	-1.44047	0.149733	0.886423
ENSRNOG00000015459	11.2792	-0.974241	0.67639	-1.44035	0.149767	NA
ENSRNOG00000009745	20.0699	0.813138	0.564816	1.43965	0.149966	NA
ENSRNOG00000034272	42.1274	-0.7203	0.500501	-1.43916	0.150106	0.886423
ENSRNOG00000032780	52.0277	0.591284	0.410911	1.43896	0.150162	0.886423
ENSRNOG00000001199	29.6964	0.739714	0.514918	1.43657	0.150841	NA
ENSRNOG00000021007	20.036	-0.857636	0.597127	-1.43627	0.150925	NA
ENSRNOG00000014272	1517.23	0.499186	0.347567	1.43623	0.150937	0.886423
ENSRNOG00000002106	140.301	-0.48182	0.335607	-1.43567	0.151097	0.886423
ENSRNOG00000015030	33.1464	-0.726067	0.50578	-1.43554	0.151133	0.886423
ENSRNOG00000010918	37.9014	-0.88213	0.614567	-1.43537	0.151182	0.886423
ENSRNOG00000007098	11.5922	-0.897665	0.625434	-1.43527	0.151211	NA
ENSRNOG00000032708	12.6454	-0.999096	0.696201	-1.43507	0.151268	NA
ENSRNOG00000019684	50.0947	0.529101	0.368753	1.43484	0.151333	0.886423
ENSRNOG00000011952	132.545	0.505933	0.352881	1.43372	0.151651	0.886423
ENSRNOG00000023541	28.7132	-0.785492	0.548748	-1.43143	0.152308	NA
ENSRNOG00000018841	47.8532	-0.590984	0.412897	-1.43131	0.152341	0.886423
ENSRNOG00000018623	34.1026	-1.01303	0.708003	-1.43083	0.15248	0.886423
ENSRNOG00000000708	165.547	0.499517	0.349137	1.43072	0.152511	0.886423
ENSRNOG00000002546	34.9578	-0.758851	0.530415	-1.43068	0.152523	0.886423
ENSRNOG00000014368	215.899	-0.455505	0.318533	-1.43001	0.152715	0.886423
ENSRNOG00000016180	43.3228	-0.645175	0.451261	-1.42972	0.152798	0.886423
ENSRNOG00000011528	28.4883	-0.580805	0.406249	-1.42968	0.15281	NA
ENSRNOG00000011667	63.1436	-0.586102	0.409971	-1.42962	0.152826	0.886423
ENSRNOG00000043060	37.1993	0.748522	0.523776	1.42909	0.152979	0.886423
ENSRNOG00000047450	132.296	-0.411141	0.287733	-1.4289	0.153034	0.886423
ENSRNOG00000050857	33.4979	-1.04371	0.730899	-1.42798	0.153298	0.886423
ENSRNOG00000058386	35.94	-0.641616	0.449371	-1.42781	0.153347	0.886423
ENSRNOG00000024705	58.1324	-0.745897	0.522425	-1.42776	0.153362	0.886423
ENSRNOG00000008296	174.288	0.597257	0.41842	1.42741	0.153462	0.886423
ENSRNOG00000018977	857.295	0.364006	0.255069	1.42709	0.153554	0.886423
ENSRNOG00000012147	78.0211	0.504843	0.353866	1.42665	0.153681	0.886423
ENSRNOG00000038489	761.613	0.469919	0.329496	1.42617	0.153818	0.886423
ENSRNOG00000018294	1151.23	0.38327	0.268774	1.426	0.153869	0.886423
ENSRNOG00000019143	159.279	-0.472844	0.331624	-1.42584	0.153914	0.886423
ENSRNOG00000016690	43.3447	-0.659918	0.462885	-1.42566	0.153966	0.886423
ENSRNOG00000001415	86.5288	-0.461441	0.323686	-1.42558	0.153989	0.886423
ENSRNOG00000005988	1264.42	0.446403	0.313214	1.42523	0.154089	0.886423
ENSRNOG00000019376	22.4444	-0.758297	0.532069	-1.42518	0.154104	NA
ENSRNOG00000007325	23.8799	-0.689892	0.48427	-1.4246	0.154272	NA
ENSRNOG00000004442	17.6803	-0.797329	0.559766	-1.4244	0.154332	NA
ENSRNOG00000029185	226.064	-0.42127	0.296018	-1.42312	0.1547	0.886571
ENSRNOG00000018985	23.5598	-0.707543	0.497248	-1.42292	0.15476	NA
ENSRNOG00000003983	240.511	-0.485204	0.341428	-1.4211	0.155286	0.886571
ENSRNOG00000003206	247.394	-0.428024	0.301257	-1.42079	0.155377	0.886571
ENSRNOG00000015158	62.2557	-0.610791	0.429964	-1.42056	0.155444	0.886571
ENSRNOG00000060430	29.0596	-0.836428	0.588888	-1.42035	0.155506	NA
ENSRNOG00000014025	723.29	0.513001	0.361236	1.42012	0.155572	0.886571
ENSRNOG00000009539	121.454	-0.461424	0.324962	-1.41993	0.155627	0.886571
ENSRNOG00000019918	120.112	0.581939	0.409873	1.4198	0.155665	0.886571
ENSRNOG00000006328	31.67	-0.655148	0.461736	-1.41888	0.155934	NA
ENSRNOG00000038228	319.275	0.465944	0.328409	1.41879	0.155959	0.886571
ENSRNOG00000019908	183.197	0.435742	0.307269	1.41811	0.156158	0.886571
ENSRNOG00000012236	46.2532	-0.605069	0.426835	-1.41757	0.156316	0.886571
ENSRNOG00000001368	57.8686	-0.759166	0.535593	-1.41743	0.156357	0.886571
ENSRNOG00000054352	576.907	0.98043	0.691836	1.41714	0.156441	0.886571
ENSRNOG00000011648	32.9909	-1.05774	0.746625	-1.41669	0.156573	0.886571
ENSRNOG00000059276	10.847	-1.4722	1.04004	-1.41553	0.156912	NA
ENSRNOG00000008116	270.282	-0.389629	0.275399	-1.41478	0.157133	0.886571
ENSRNOG00000019891	297.119	0.459917	0.325111	1.41464	0.157173	0.886571
ENSRNOG00000008142	99.1292	0.701069	0.495648	1.41445	0.15723	0.886571
ENSRNOG00000001317	33.7679	-0.623104	0.440585	-1.41427	0.157284	0.886571
ENSRNOG00000020233	512.395	0.414615	0.293245	1.41389	0.157395	0.886571
ENSRNOG00000025384	14.9025	-0.951275	0.672855	-1.41379	0.157424	NA
ENSRNOG00000016364	36.1465	0.590538	0.417768	1.41355	0.157493	0.886571
ENSRNOG00000015221	357.373	0.349302	0.247118	1.4135	0.157508	0.886571
ENSRNOG00000011261	28.6436	-0.756601	0.535366	-1.41324	0.157585	NA
ENSRNOG00000009267	52.1558	-0.54887	0.388467	-1.41291	0.157681	0.886571
ENSRNOG00000016117	14.2255	-0.9404	0.665813	-1.41241	0.15783	NA
ENSRNOG00000006221	25.0602	-0.704049	0.499084	-1.41068	0.158338	NA
ENSRNOG00000033402	27.6723	0.746503	0.529204	1.41061	0.158358	NA
ENSRNOG00000019262	170.376	0.456637	0.32379	1.41029	0.158454	0.886571
ENSRNOG00000009465	14.3879	-1.34726	0.955338	-1.41024	0.158468	NA
ENSRNOG00000018901	310.685	-0.444892	0.315571	-1.4098	0.158598	0.886571
ENSRNOG00000023764	178.113	0.623489	0.44248	1.40908	0.158811	0.886571
ENSRNOG00000001136	875.791	0.394966	0.280306	1.40905	0.158819	0.886571
ENSRNOG00000019729	88.533	0.536005	0.380689	1.40799	0.159134	0.886571
ENSRNOG00000056017	122.777	0.572569	0.406944	1.407	0.159428	0.886571
ENSRNOG00000018567	219.454	0.411706	0.292613	1.407	0.159429	0.886571
ENSRNOG00000000962	61.7379	0.594435	0.422525	1.40686	0.159468	0.886571
ENSRNOG00000012764	847.73	0.570032	0.405227	1.4067	0.159517	0.886571
ENSRNOG00000036852	61.1938	-0.664871	0.473168	-1.40515	0.159978	0.886571
ENSRNOG00000001314	122.609	0.896197	0.638619	1.40333	0.160517	0.886571
ENSRNOG00000032034	156.073	0.432219	0.308131	1.40271	0.160702	0.886571
ENSRNOG00000014382	25.8815	-0.784708	0.559478	-1.40257	0.160744	NA
ENSRNOG00000012604	48.8626	0.583531	0.41606	1.40252	0.160761	0.886571
ENSRNOG00000000640	41.5248	0.900837	0.642591	1.40188	0.16095	0.886571
ENSRNOG00000004004	34.0481	0.667771	0.476706	1.4008	0.161273	0.886571
ENSRNOG00000014226	8.81604	-1.37003	0.978483	-1.40016	0.161465	NA
ENSRNOG00000013217	54.7251	-0.551903	0.394258	-1.39985	0.161557	0.886571
ENSRNOG00000036684	49.7304	0.662021	0.473006	1.3996	0.161632	0.886571
ENSRNOG00000043295	49.0626	0.487009	0.348011	1.39941	0.161691	0.886571
ENSRNOG00000003649	94.2028	0.48047	0.343413	1.3991	0.161782	0.886571
ENSRNOG00000051792	8.64842	-1.38962	0.993271	-1.39903	0.161803	NA
ENSRNOG00000019223	734.977	0.350708	0.250703	1.3989	0.161844	0.886571
ENSRNOG00000001113	219.642	0.475182	0.33971	1.39879	0.161877	0.886571
ENSRNOG00000025768	40.5937	-0.582404	0.416413	-1.39862	0.161927	0.886571
ENSRNOG00000007177	11.1693	-0.992914	0.710268	-1.39794	0.16213	NA
ENSRNOG00000013837	125.985	0.3662	0.262022	1.39759	0.162236	0.886571
ENSRNOG00000018181	52.6329	-0.515096	0.36858	-1.39751	0.162259	0.886571
ENSRNOG00000036601	12.8437	-0.882192	0.631299	-1.39742	0.162286	NA
ENSRNOG00000018823	35.7111	-0.774631	0.554448	-1.39712	0.162377	0.886571
ENSRNOG00000020543	68.9384	0.559975	0.400829	1.39704	0.162401	0.886571
ENSRNOG00000007280	49.2297	0.612247	0.438705	1.39558	0.162841	0.886571
ENSRNOG00000018279	657.004	0.391694	0.280685	1.39549	0.162868	0.886571
ENSRNOG00000016781	75.0578	-0.496106	0.35552	-1.39544	0.162883	0.886571
ENSRNOG00000006839	5.36534	-1.15417	0.827262	-1.39517	0.162964	NA
ENSRNOG00000010912	267.092	0.342604	0.245785	1.39392	0.163342	0.886571
ENSRNOG00000014079	27.4337	-0.769738	0.552464	-1.39328	0.163534	NA
ENSRNOG00000000041	8.34714	-1.23309	0.88505	-1.39324	0.163547	NA
ENSRNOG00000018456	125.854	-0.426649	0.306327	-1.39279	0.163683	0.886571
ENSRNOG00000022764	34.8998	-0.589169	0.423068	-1.39261	0.163737	0.886571
ENSRNOG00000045743	31.9514	-0.783613	0.562725	-1.39253	0.163761	0.886571
ENSRNOG00000001436	1934.43	0.421501	0.30274	1.39229	0.163836	0.886571
ENSRNOG00000005063	126.352	-0.516858	0.37124	-1.39225	0.163848	0.886571
ENSRNOG00000014109	175.293	0.499947	0.359184	1.3919	0.163953	0.886571
ENSRNOG00000011227	117.89	-0.619428	0.445053	-1.39181	0.16398	0.886571
ENSRNOG00000037165	5.32777	-1.1759	0.844906	-1.39176	0.163996	NA
ENSRNOG00000001632	36.8791	-0.544291	0.391375	-1.39071	0.164312	0.886571
ENSRNOG00000001518	42.5669	-0.55153	0.396625	-1.39056	0.16436	0.886571
ENSRNOG00000023896	413.806	0.468219	0.336779	1.39029	0.164442	0.886571
ENSRNOG00000024144	204.219	0.468878	0.337281	1.39017	0.164477	0.886571
ENSRNOG00000008703	369.891	0.515864	0.371194	1.38974	0.164608	0.886571
ENSRNOG00000018345	47.6761	-0.560559	0.403441	-1.38944	0.164698	0.886571
ENSRNOG00000011148	168.608	-0.414617	0.298488	-1.38906	0.164816	0.886571
ENSRNOG00000017833	16.0704	-0.809874	0.58309	-1.38893	0.164853	NA
ENSRNOG00000014795	425.392	0.326735	0.235275	1.38874	0.164913	0.886571
ENSRNOG00000036676	160.1	0.456131	0.328855	1.38703	0.165433	0.88838
ENSRNOG00000051960	21.1312	-0.930433	0.671251	-1.38612	0.165711	NA
ENSRNOG00000000921	176.466	-0.393586	0.28408	-1.38547	0.165908	0.88838
ENSRNOG00000018410	34.9898	0.622462	0.449314	1.38536	0.165942	0.88838
ENSRNOG00000020916	47.5276	0.625054	0.451255	1.38514	0.166008	0.88838
ENSRNOG00000020658	163.011	0.483639	0.349211	1.38495	0.166069	0.88838
ENSRNOG00000014190	7.01843	-1.06583	0.76959	-1.38493	0.166074	NA
ENSRNOG00000005496	21.6061	-0.720226	0.520066	-1.38487	0.166091	NA
ENSRNOG00000009878	7.3113	-1.09792	0.792893	-1.3847	0.166144	NA
ENSRNOG00000016266	26.8391	-0.643488	0.464815	-1.3844	0.166237	NA
ENSRNOG00000011315	68.9771	0.526622	0.380409	1.38436	0.166249	0.888464
ENSRNOG00000006684	12.154	-1.12463	0.812988	-1.38333	0.166563	NA
ENSRNOG00000001428	15.654	0.969127	0.701014	1.38246	0.166829	NA
ENSRNOG00000015756	70.7043	-0.557879	0.403563	-1.38238	0.166854	0.889568
ENSRNOG00000013707	33.434	-0.689519	0.498812	-1.38232	0.166872	0.889568
ENSRNOG00000020038	323.063	0.428341	0.309964	1.38191	0.167	0.889568
ENSRNOG00000001642	29.5353	-0.654021	0.473488	-1.38128	0.167192	NA
ENSRNOG00000036695	112.084	0.531103	0.384519	1.38121	0.167213	0.889568
ENSRNOG00000006472	25.8336	0.679877	0.492289	1.38105	0.167263	NA
ENSRNOG00000002693	254.909	0.380072	0.275494	1.3796	0.16771	0.889568
ENSRNOG00000001657	74.7307	-0.573401	0.416066	-1.37815	0.168157	0.889568
ENSRNOG00000033615	17416	0.406748	0.295175	1.37799	0.168207	0.889568
ENSRNOG00000012795	79.573	0.554659	0.4026	1.37769	0.168298	0.889568
ENSRNOG00000007838	26.1617	-0.735529	0.533976	-1.37746	0.168371	NA
ENSRNOG00000003767	70.5189	0.519778	0.377474	1.37699	0.168514	0.889568
ENSRNOG00000021660	59.9662	0.449901	0.326786	1.37674	0.168591	0.889568
ENSRNOG00000019228	162.712	0.460682	0.334626	1.37671	0.168603	0.889568
ENSRNOG00000056853	601.719	0.389009	0.282575	1.37666	0.168618	0.889568
ENSRNOG00000000968	18.7259	-0.778682	0.565934	-1.37592	0.168845	NA
ENSRNOG00000008393	230.724	-0.371587	0.27009	-1.37579	0.168887	0.889568
ENSRNOG00000009719	417.152	0.503615	0.366145	1.37545	0.168992	0.889568
ENSRNOG00000032776	30.2724	-0.700583	0.509535	-1.37495	0.169148	NA
ENSRNOG00000012791	5.69533	-1.19921	0.872323	-1.37473	0.169215	NA
ENSRNOG00000001090	12.696	-1.07317	0.780645	-1.37472	0.169219	NA
ENSRNOG00000032327	6.84008	-1.1281	0.820741	-1.37448	0.169291	NA
ENSRNOG00000019861	152.693	-0.522665	0.38027	-1.37446	0.1693	0.889568
ENSRNOG00000054751	60.3751	-0.595414	0.433454	-1.37365	0.169551	0.889568
ENSRNOG00000000012	25.8777	0.829287	0.603829	1.37338	0.169635	NA
ENSRNOG00000030308	33.8073	-0.636289	0.463416	-1.37304	0.16974	0.889568
ENSRNOG00000007477	8.24052	-1.0933	0.796603	-1.37246	0.169921	NA
ENSRNOG00000018818	87.0727	-0.455479	0.331912	-1.37229	0.169974	0.889568
ENSRNOG00000009928	78.7744	0.500923	0.365209	1.37161	0.170186	0.889568
ENSRNOG00000019544	42.8392	-0.86145	0.628246	-1.3712	0.170313	0.889568
ENSRNOG00000054420	7.1421	-1.45263	1.05974	-1.37074	0.170457	NA
ENSRNOG00000008845	198.952	0.453499	0.330972	1.3702	0.170624	0.889568
ENSRNOG00000018795	1494.39	0.402164	0.293594	1.36979	0.170751	0.889568
ENSRNOG00000015845	52.2382	-0.584585	0.426845	-1.36955	0.170827	0.889568
ENSRNOG00000014916	24.5025	-0.700616	0.511583	-1.36951	0.170841	NA
ENSRNOG00000023463	23.7168	-0.975571	0.712379	-1.36945	0.170857	NA
ENSRNOG00000012965	12.5809	-2.02569	1.47937	-1.36929	0.170909	NA
ENSRNOG00000014078	470.797	0.349413	0.255179	1.36929	0.17091	0.889568
ENSRNOG00000001156	45.3105	-0.746621	0.545316	-1.36915	0.170952	0.889568
ENSRNOG00000003853	369.287	-0.313464	0.229036	-1.36863	0.171116	0.889568
ENSRNOG00000019710	4.82401	-1.15016	0.841254	-1.3672	0.171563	NA
ENSRNOG00000006048	57.476	-1.30913	0.957912	-1.36665	0.171735	0.889568
ENSRNOG00000009761	66.5487	0.478814	0.350415	1.36642	0.171808	0.889568
ENSRNOG00000008224	10.1227	-1.00822	0.738132	-1.36591	0.171967	NA
ENSRNOG00000004621	758.833	-0.325773	0.238541	-1.36569	0.172038	0.889568
ENSRNOG00000000246	143.888	0.442947	0.324476	1.36511	0.172217	0.889568
ENSRNOG00000022812	20.0891	-0.775836	0.568475	-1.36477	0.172326	NA
ENSRNOG00000012228	12.5178	-0.906801	0.664503	-1.36463	0.17237	NA
ENSRNOG00000057855	9.42359	-1.26331	0.926449	-1.36361	0.172691	NA
ENSRNOG00000015294	61.8665	0.602454	0.441849	1.36348	0.17273	0.889568
ENSRNOG00000050828	34.4858	-0.640936	0.470144	-1.36328	0.172795	0.889568
ENSRNOG00000017673	39.9297	-0.592102	0.434477	-1.36279	0.172948	0.889568
ENSRNOG00000012684	37.8405	-0.589832	0.432994	-1.36222	0.173129	0.889568
ENSRNOG00000019725	219.145	0.480767	0.353074	1.36166	0.173305	0.889568
ENSRNOG00000010428	35.079	-0.596555	0.438316	-1.36101	0.173509	0.889568
ENSRNOG00000007485	37.4485	-0.592742	0.435576	-1.36082	0.17357	0.889568
ENSRNOG00000031789	604.802	0.412304	0.303031	1.3606	0.173641	0.889568
ENSRNOG00000006800	107.425	0.522948	0.384706	1.35934	0.174037	0.889568
ENSRNOG00000031814	465.448	0.418196	0.307708	1.35907	0.174125	0.889568
ENSRNOG00000017990	206.145	0.438563	0.322851	1.3584	0.174335	0.889568
ENSRNOG00000000283	9.23174	1.12183	0.826093	1.358	0.174465	NA
ENSRNOG00000014029	48.3186	-0.530232	0.390642	-1.35734	0.174675	0.889568
ENSRNOG00000022386	44.0498	-0.601002	0.442866	-1.35707	0.174757	0.889568
ENSRNOG00000004532	223.491	0.539648	0.397842	1.35644	0.17496	0.889568
ENSRNOG00000016723	325.1	0.390732	0.288129	1.3561	0.175068	0.889568
ENSRNOG00000027194	101.671	0.402455	0.296803	1.35597	0.17511	0.889568
ENSRNOG00000010258	100.741	0.47637	0.351465	1.35538	0.175296	0.889568
ENSRNOG00000017511	9.43995	-1.12175	0.828005	-1.35476	0.175494	NA
ENSRNOG00000018163	12.7617	-1.05192	0.776544	-1.35462	0.175538	NA
ENSRNOG00000022343	22.7602	-0.700124	0.516865	-1.35456	0.175558	NA
ENSRNOG00000019850	170.405	0.40889	0.302036	1.35378	0.175806	0.889568
ENSRNOG00000005905	219.685	-0.347354	0.256582	-1.35378	0.175808	0.889568
ENSRNOG00000020202	79.7316	0.578731	0.427601	1.35344	0.175915	0.889568
ENSRNOG00000061108	45.8361	-0.463454	0.342503	-1.35314	0.176012	0.889568
ENSRNOG00000013579	16.4655	-0.874542	0.646322	-1.35311	0.176022	NA
ENSRNOG00000000842	89.1029	0.43885	0.324414	1.35275	0.176137	0.889568
ENSRNOG00000001730	19.7856	-0.82657	0.611262	-1.35224	0.1763	NA
ENSRNOG00000013290	395.515	0.428549	0.316936	1.35216	0.176324	0.889568
ENSRNOG00000006490	15.0845	-0.813088	0.601609	-1.35152	0.176528	NA
ENSRNOG00000010065	17.3956	-1.05835	0.783446	-1.3509	0.176729	NA
ENSRNOG00000001254	57.2882	-1.04579	0.774176	-1.35085	0.176745	0.889568
ENSRNOG00000046053	32.9897	-0.610183	0.451955	-1.3501	0.176985	0.889568
ENSRNOG00000047386	41.3499	-0.677831	0.502097	-1.35	0.177016	0.889568
ENSRNOG00000048282	41.8129	0.649259	0.481088	1.34956	0.177156	0.889568
ENSRNOG00000016846	25.5716	-0.709392	0.525707	-1.34941	0.177206	NA
ENSRNOG00000024632	60.2053	-0.7833	0.580598	-1.34913	0.177297	0.889568
ENSRNOG00000025715	419.843	-0.391753	0.290385	-1.34908	0.177311	0.889568
ENSRNOG00000017074	59.9186	-0.544593	0.403692	-1.34903	0.177327	0.889568
ENSRNOG00000042111	6.77162	-1.57412	1.16711	-1.34873	0.177423	NA
ENSRNOG00000042276	81.1104	-0.491488	0.364898	-1.34692	0.178006	0.889568
ENSRNOG00000043503	76.1801	0.431017	0.320011	1.34688	0.178018	0.889568
ENSRNOG00000015417	183.945	0.510335	0.378951	1.34671	0.178075	0.889568
ENSRNOG00000030954	15.8599	-0.749564	0.556749	-1.34632	0.178199	NA
ENSRNOG00000011980	91.0803	-0.438842	0.325961	-1.3463	0.178205	0.889568
ENSRNOG00000047194	54.8011	-0.659778	0.490238	-1.34583	0.178356	0.889568
ENSRNOG00000021232	284.179	0.367955	0.273491	1.3454	0.178495	0.889568
ENSRNOG00000013180	97.3506	-0.40574	0.301735	-1.34469	0.178725	0.889568
ENSRNOG00000007905	28.545	-0.897859	0.667779	-1.34455	0.178772	NA
ENSRNOG00000001506	91.9182	-0.549155	0.40845	-1.34448	0.178792	0.889568
ENSRNOG00000014277	13.142	-0.842062	0.626476	-1.34412	0.178908	NA
ENSRNOG00000012264	18.3256	-0.781021	0.581528	-1.34305	0.179256	NA
ENSRNOG00000018399	242.294	0.417389	0.310877	1.34262	0.179395	0.889568
ENSRNOG00000010038	784.809	0.509753	0.380043	1.3413	0.179823	0.889568
ENSRNOG00000053450	23.2539	-0.756951	0.56464	-1.34059	0.180053	NA
ENSRNOG00000012928	18.3912	0.831483	0.620329	1.34039	0.180119	NA
ENSRNOG00000039297	108.948	0.397467	0.296547	1.34032	0.180142	0.889568
ENSRNOG00000006197	119.437	-0.425975	0.317961	-1.33971	0.18034	0.889568
ENSRNOG00000018198	140.046	-0.484148	0.361452	-1.33945	0.180423	0.889568
ENSRNOG00000026055	92.5874	-0.447205	0.334049	-1.33874	0.180655	0.889568
ENSRNOG00000006623	34.6135	-0.67716	0.505919	-1.33847	0.180742	0.889568
ENSRNOG00000020230	32.9915	-0.608646	0.454756	-1.3384	0.180766	0.889568
ENSRNOG00000032700	18.9972	-0.729641	0.545206	-1.33829	0.180803	NA
ENSRNOG00000020417	327.094	0.438759	0.327877	1.33818	0.180837	0.889568
ENSRNOG00000005776	261.538	-0.52159	0.38981	-1.33806	0.180876	0.889568
ENSRNOG00000007213	123.431	0.45566	0.340677	1.33751	0.181055	0.889568
ENSRNOG00000013733	6.22563	0.9522	0.712493	1.33644	0.181407	NA
ENSRNOG00000015999	133.079	0.473801	0.354849	1.33522	0.181805	0.889568
ENSRNOG00000046405	9.16921	-1.07894	0.808105	-1.33515	0.181828	NA
ENSRNOG00000003881	36.7149	-0.681408	0.510435	-1.33496	0.181891	0.889568
ENSRNOG00000022368	28.669	0.6765	0.506762	1.33495	0.181894	NA
ENSRNOG00000019482	640.381	-0.550245	0.412254	-1.33472	0.181967	0.889568
ENSRNOG00000016794	62.5902	-1.09728	0.82251	-1.33407	0.182182	0.889568
ENSRNOG00000003923	49.3861	-0.486335	0.364585	-1.33394	0.182222	0.889568
ENSRNOG00000009808	11.9406	-0.881157	0.660808	-1.33345	0.182383	NA
ENSRNOG00000004411	6.42048	-0.976843	0.732884	-1.33287	0.182573	NA
ENSRNOG00000016789	391.106	0.37221	0.279442	1.33198	0.182868	0.889568
ENSRNOG00000045989	32.4214	-0.778688	0.584758	-1.33164	0.182978	0.889568
ENSRNOG00000001003	147.238	0.446424	0.335251	1.33161	0.182987	0.889568
ENSRNOG00000009372	20.3868	-0.812251	0.610309	-1.33089	0.183227	NA
ENSRNOG00000006400	36.2665	-0.627204	0.471452	-1.33037	0.183397	0.889568
ENSRNOG00000047053	80.0145	0.532551	0.400502	1.32971	0.183614	0.889568
ENSRNOG00000047988	58.9349	0.456893	0.343604	1.32971	0.183614	0.889568
ENSRNOG00000014275	19.897	-0.79799	0.600235	-1.32946	0.183696	NA
ENSRNOG00000026023	14.726	-0.774598	0.582776	-1.32915	0.183798	NA
ENSRNOG00000020793	37.379	0.60022	0.451607	1.32908	0.183823	0.889568
ENSRNOG00000005615	24.5586	-0.89129	0.670742	-1.32881	0.18391	NA
ENSRNOG00000021153	268.8	0.396344	0.298281	1.32876	0.183927	0.889568
ENSRNOG00000015733	366.288	0.372288	0.280269	1.32833	0.18407	0.889568
ENSRNOG00000017291	68.9862	-0.594565	0.448015	-1.32711	0.184472	0.889568
ENSRNOG00000016368	15.2309	-0.729246	0.549668	-1.3267	0.184607	NA
ENSRNOG00000009318	50.6843	-0.622896	0.469594	-1.32646	0.184688	0.889568
ENSRNOG00000017326	54.1181	0.563477	0.424836	1.32634	0.184727	0.889568
ENSRNOG00000031849	24.7733	-0.918579	0.692615	-1.32625	0.184758	NA
ENSRNOG00000020161	414.832	0.750722	0.56628	1.32571	0.184937	0.889568
ENSRNOG00000007034	268.479	0.399684	0.301498	1.32566	0.184953	0.889568
ENSRNOG00000025910	22.5386	-0.803065	0.605792	-1.32565	0.184957	NA
ENSRNOG00000012722	138.098	0.428775	0.323492	1.32546	0.18502	0.889568
ENSRNOG00000011111	73.5236	-0.421917	0.318378	-1.32521	0.185101	0.889568
ENSRNOG00000003131	29.4892	0.75969	0.573362	1.32498	0.185179	NA
ENSRNOG00000013078	50.1045	-0.725163	0.54732	-1.32493	0.185193	0.889568
ENSRNOG00000029941	933.827	0.502919	0.379683	1.32458	0.185312	0.889568
ENSRNOG00000002618	245.861	-0.43978	0.332159	-1.324	0.185501	0.889568
ENSRNOG00000030475	7.89266	-1.09912	0.830455	-1.32352	0.185664	NA
ENSRNOG00000004786	31.8544	-0.94855	0.717362	-1.32227	0.186077	0.889568
ENSRNOG00000060561	63.0049	0.592611	0.448462	1.32143	0.186357	0.889568
ENSRNOG00000029886	2361.5	0.41338	0.31284	1.32138	0.186374	0.889568
ENSRNOG00000047080	92.3623	0.615007	0.465812	1.32029	0.186738	0.889568
ENSRNOG00000050655	74.3853	-0.534986	0.405206	-1.32028	0.18674	0.889568
ENSRNOG00000018454	8715.98	0.424282	0.321456	1.31988	0.186876	0.889568
ENSRNOG00000011669	8.68337	-1.0454	0.792198	-1.31961	0.186964	NA
ENSRNOG00000046535	10.4021	-0.971636	0.736557	-1.31916	0.187116	NA
ENSRNOG00000040120	13.906	-1.24987	0.948601	-1.31759	0.187641	NA
ENSRNOG00000009946	101.395	0.469227	0.356275	1.31703	0.187827	0.889568
ENSRNOG00000007967	319.473	0.36558	0.277672	1.31659	0.187977	0.889568
ENSRNOG00000011823	52.6341	-1.36782	1.03895	-1.31654	0.187994	0.889568
ENSRNOG00000016265	56.4816	-0.468289	0.355765	-1.31629	0.188077	0.889568
ENSRNOG00000055661	6.77959	-1.16147	0.882623	-1.31593	0.188196	NA
ENSRNOG00000000244	32.7575	0.746667	0.567429	1.31588	0.188215	0.889568
ENSRNOG00000001050	85.1533	-0.386332	0.293597	-1.31586	0.188222	0.889568
ENSRNOG00000006388	7.53686	-0.945691	0.718861	-1.31554	0.188328	NA
ENSRNOG00000006859	13.2115	-0.853169	0.648737	-1.31512	0.188469	NA
ENSRNOG00000058393	29.8069	-0.685907	0.521713	-1.31472	0.188604	NA
ENSRNOG00000056207	253.834	-0.405781	0.308648	-1.3147	0.18861	0.889568
ENSRNOG00000008989	20.8404	-0.749625	0.570206	-1.31466	0.188626	NA
ENSRNOG00000001185	993.804	0.465304	0.354164	1.31381	0.18891	0.889568
ENSRNOG00000038933	54.8133	-0.617311	0.469891	-1.31373	0.188937	0.889568
ENSRNOG00000028685	14.0477	0.820193	0.624362	1.31365	0.188964	NA
ENSRNOG00000010204	85.5446	-0.474582	0.361371	-1.31328	0.189089	0.889568
ENSRNOG00000054065	70.0693	-1.70685	1.29971	-1.31325	0.1891	0.889568
ENSRNOG00000051952	48.0924	-0.714595	0.544233	-1.31303	0.189172	0.889568
ENSRNOG00000019834	9472.88	0.539571	0.41098	1.31289	0.189221	0.889568
ENSRNOG00000016467	148.464	-0.43338	0.330127	-1.31277	0.189261	0.889568
ENSRNOG00000025815	39.5904	0.515222	0.392482	1.31273	0.189275	0.889568
ENSRNOG00000002419	1550.78	-0.404373	0.308106	-1.31245	0.18937	0.889568
ENSRNOG00000004160	150.301	-0.393786	0.300076	-1.31229	0.189424	0.889568
ENSRNOG00000055330	16.0766	-0.814064	0.620351	-1.31226	0.189431	NA
ENSRNOG00000025702	122.256	-1.06054	0.808501	-1.31174	0.189608	0.889568
ENSRNOG00000003065	98.9856	-0.494987	0.377396	-1.31158	0.189661	0.889568
ENSRNOG00000001072	90.2761	-0.434523	0.331369	-1.3113	0.189757	0.889568
ENSRNOG00000008895	11.0558	-1.38322	1.05509	-1.311	0.189857	NA
ENSRNOG00000036661	26.6049	-0.681599	0.520075	-1.31058	0.190001	NA
ENSRNOG00000013172	7.95784	1.02393	0.781289	1.31056	0.190006	NA
ENSRNOG00000018425	78.3967	0.549935	0.419864	1.3098	0.190265	0.889568
ENSRNOG00000010934	23.092	-0.951843	0.726843	-1.30956	0.190345	NA
ENSRNOG00000003014	13.2611	-0.877048	0.669743	-1.30953	0.190355	NA
ENSRNOG00000010910	27.4529	-0.657937	0.502795	-1.30856	0.190683	NA
ENSRNOG00000013578	25.736	0.814847	0.622705	1.30856	0.190684	NA
ENSRNOG00000011138	253.634	0.330279	0.252539	1.30784	0.190929	0.889568
ENSRNOG00000018797	240.585	0.404923	0.309646	1.30769	0.190977	0.889568
ENSRNOG00000017119	19.4776	-0.721241	0.551688	-1.30734	0.191099	NA
ENSRNOG00000034102	13.5725	0.807627	0.617951	1.30694	0.191232	NA
ENSRNOG00000047137	132.675	-0.418436	0.320268	-1.30652	0.191377	0.889568
ENSRNOG00000014665	133.49	0.45466	0.348001	1.30649	0.191385	0.889568
ENSRNOG00000056098	39.4566	0.662211	0.506889	1.30642	0.191409	0.889568
ENSRNOG00000020970	143.086	0.373004	0.285531	1.30635	0.191434	0.889568
ENSRNOG00000011382	52.0962	-0.575926	0.441007	-1.30593	0.191575	0.889568
ENSRNOG00000014520	215.607	0.33481	0.256387	1.30588	0.191594	0.889568
ENSRNOG00000005796	21.0191	-0.734046	0.562228	-1.3056	0.191688	NA
ENSRNOG00000018781	99.4632	0.429688	0.329168	1.30538	0.191764	0.889568
ENSRNOG00000000879	154.636	-0.468191	0.358757	-1.30504	0.19188	0.889568
ENSRNOG00000009521	37.5342	0.695597	0.533099	1.30482	0.191955	0.889568
ENSRNOG00000011825	371.209	0.397783	0.304932	1.3045	0.192064	0.889568
ENSRNOG00000017744	8.0184	-1.43185	1.09789	-1.30419	0.192169	NA
ENSRNOG00000013481	28.0587	-0.680357	0.521713	-1.30408	0.192205	NA
ENSRNOG00000022245	56.3139	-0.523002	0.401111	-1.30388	0.192273	0.889568
ENSRNOG00000002345	9.27252	-0.991561	0.760583	-1.30369	0.192341	NA
ENSRNOG00000053814	88.9964	-0.402619	0.308957	-1.30315	0.192522	0.889568
ENSRNOG00000013438	27.0806	-0.58264	0.447159	-1.30298	0.192581	NA
ENSRNOG00000020005	170.647	0.526291	0.403924	1.30295	0.192593	0.889568
ENSRNOG00000050321	38.6381	-0.552539	0.424264	-1.30235	0.192798	0.889568
ENSRNOG00000021017	310.533	0.416415	0.31999	1.30134	0.193142	0.889568
ENSRNOG00000004686	416.151	-0.306665	0.23568	-1.30119	0.193193	0.889568
ENSRNOG00000001417	31.1612	0.589164	0.45283	1.30107	0.193234	NA
ENSRNOG00000019140	32.8737	-0.630934	0.485024	-1.30083	0.193317	0.889568
ENSRNOG00000005365	68.1735	0.449823	0.345881	1.30051	0.193425	0.889568
ENSRNOG00000013895	230.25	0.405456	0.311772	1.30049	0.193433	0.889568
ENSRNOG00000002625	103.893	-0.415113	0.319202	-1.30047	0.193439	0.889568
ENSRNOG00000026171	25.2184	-0.66199	0.509049	-1.30044	0.193449	NA
ENSRNOG00000006534	34.5769	-0.543498	0.418096	-1.29993	0.193623	0.889568
ENSRNOG00000027015	133.051	0.408254	0.31422	1.29926	0.193854	0.889568
ENSRNOG00000036686	274.665	0.315537	0.242892	1.29908	0.193916	0.889568
ENSRNOG00000011202	73.3117	0.497052	0.382625	1.29906	0.193924	0.889568
ENSRNOG00000008666	181.216	-0.327809	0.252354	-1.299	0.193942	0.889568
ENSRNOG00000039859	55.8591	0.507264	0.390517	1.29895	0.19396	0.889568
ENSRNOG00000000490	15.3389	0.791382	0.609648	1.2981	0.194255	NA
ENSRNOG00000001228	41.9114	0.504395	0.388566	1.29809	0.194256	0.889568
ENSRNOG00000013981	147.761	-0.366155	0.282145	-1.29775	0.194372	0.889568
ENSRNOG00000010418	26.2988	-0.629097	0.48483	-1.29756	0.194438	NA
ENSRNOG00000004104	12.7874	0.918906	0.708237	1.29746	0.194475	NA
ENSRNOG00000020086	35.747	0.539295	0.415664	1.29743	0.194484	0.889568
ENSRNOG00000004524	64.1109	-0.447828	0.345318	-1.29686	0.194681	0.889568
ENSRNOG00000010286	63.9319	-0.549636	0.423827	-1.29684	0.194686	0.889568
ENSRNOG00000028236	119.655	-0.476306	0.367346	-1.29661	0.194764	0.889568
ENSRNOG00000020167	1172.88	0.398127	0.307109	1.29637	0.194848	0.889568
ENSRNOG00000020915	169.729	-0.384121	0.296343	-1.2962	0.194905	0.889568
ENSRNOG00000014946	21.6117	-0.64534	0.497956	-1.29598	0.194983	NA
ENSRNOG00000019713	24.8743	0.68293	0.527013	1.29585	0.195027	NA
ENSRNOG00000015668	21.9182	0.750831	0.579445	1.29578	0.195053	NA
ENSRNOG00000018704	354.101	0.354471	0.273607	1.29555	0.195131	0.889568
ENSRNOG00000003815	44.0401	0.487556	0.376682	1.29434	0.195547	0.889568
ENSRNOG00000013533	151.186	-0.389419	0.300866	-1.29433	0.195552	0.889568
ENSRNOG00000017795	173.538	0.551606	0.426177	1.29431	0.195558	0.889568
ENSRNOG00000048891	49.9538	-0.519448	0.401368	-1.29419	0.195598	0.889568
ENSRNOG00000003359	83.9551	-0.458251	0.354172	-1.29387	0.195711	0.889568
ENSRNOG00000059589	20.4745	-0.628974	0.48614	-1.29381	0.19573	NA
ENSRNOG00000001980	6.69515	-1.54422	1.19368	-1.29366	0.195784	NA
ENSRNOG00000006957	122.385	-0.378244	0.292487	-1.2932	0.195942	0.889568
ENSRNOG00000028255	158.653	0.428702	0.331527	1.29312	0.195971	0.889568
ENSRNOG00000022500	48.9686	0.521887	0.403597	1.29309	0.19598	0.889568
ENSRNOG00000017536	34.1139	-0.508765	0.393501	-1.29292	0.196039	0.889568
ENSRNOG00000014876	73.2184	0.513402	0.397158	1.29269	0.196118	0.889568
ENSRNOG00000003833	154.71	0.494367	0.382523	1.29238	0.196224	0.889568
ENSRNOG00000019474	27.2608	0.750479	0.58085	1.29204	0.196345	NA
ENSRNOG00000009271	327.908	0.312738	0.242095	1.2918	0.196427	0.889568
ENSRNOG00000009649	85.4249	-0.41833	0.323845	-1.29176	0.19644	0.889568
ENSRNOG00000017352	611.979	0.397773	0.308001	1.29147	0.196542	0.889568
ENSRNOG00000003205	163.39	-0.448632	0.347551	-1.29084	0.19676	0.889568
ENSRNOG00000010795	20.3798	0.694932	0.538509	1.29047	0.196886	NA
ENSRNOG00000012552	22.4432	-0.658177	0.510159	-1.29014	0.197001	NA
ENSRNOG00000058522	20.7719	-0.756935	0.586723	-1.29011	0.197014	NA
ENSRNOG00000000613	47.9516	-0.526548	0.408164	-1.29004	0.197037	0.889568
ENSRNOG00000003185	38.7096	-0.532078	0.412603	-1.28956	0.197202	0.889568
ENSRNOG00000002863	152.08	0.407693	0.316217	1.28928	0.1973	0.889568
ENSRNOG00000049880	34.0938	-0.682226	0.529214	-1.28913	0.197353	0.889568
ENSRNOG00000018262	39.8981	-0.563853	0.437506	-1.28879	0.197471	0.889568
ENSRNOG00000010257	19.7165	0.629436	0.488721	1.28792	0.197773	NA
ENSRNOG00000004776	9.56838	-0.889355	0.690792	-1.28744	0.19794	NA
ENSRNOG00000018485	42.8752	-0.444059	0.344936	-1.28737	0.197966	0.889568
ENSRNOG00000013911	15.9921	-0.755796	0.587101	-1.28734	0.197977	NA
ENSRNOG00000003988	240.012	0.312717	0.242918	1.28733	0.197978	0.889568
ENSRNOG00000020392	17.6573	-0.806337	0.626379	-1.2873	0.19799	NA
ENSRNOG00000032660	52.0433	-0.546841	0.424945	-1.28685	0.198146	0.889568
ENSRNOG00000008620	36.2722	-0.576027	0.447701	-1.28663	0.198222	0.889568
ENSRNOG00000004048	20.722	-0.827404	0.643091	-1.28661	0.198232	NA
ENSRNOG00000042340	121.841	-0.594491	0.462088	-1.28653	0.198258	0.889568
ENSRNOG00000001223	59.3069	-0.455043	0.35375	-1.28634	0.198324	0.889568
ENSRNOG00000017874	15.2971	-0.838078	0.651756	-1.28588	0.198487	NA
ENSRNOG00000029212	19.6032	-0.712009	0.553971	-1.28528	0.198694	NA
ENSRNOG00000017976	67.5727	-0.530096	0.412519	-1.28502	0.198785	0.889568
ENSRNOG00000005592	84.7673	0.597303	0.464968	1.28461	0.198928	0.889568
ENSRNOG00000053200	25.2852	-0.651696	0.50737	-1.28446	0.198982	NA
ENSRNOG00000021103	1063.2	0.397033	0.309137	1.28433	0.199028	0.889568
ENSRNOG00000005614	85.3469	0.508437	0.395896	1.28427	0.199048	0.889568
ENSRNOG00000000105	582.905	-0.340545	0.265177	-1.28422	0.199067	0.889568
ENSRNOG00000020615	371.706	0.366981	0.285798	1.28405	0.199123	0.889568
ENSRNOG00000037167	19.9063	-2.0078	1.56474	-1.28315	0.199441	NA
ENSRNOG00000057756	42.267	0.542875	0.423295	1.2825	0.199668	0.889755
ENSRNOG00000016272	255.057	0.404537	0.315558	1.28197	0.199853	0.889755
ENSRNOG00000019550	30.4833	0.590656	0.460762	1.28191	0.199874	NA
ENSRNOG00000021032	112.186	0.510604	0.398342	1.28182	0.199905	0.889755
ENSRNOG00000013360	161.165	0.57762	0.450665	1.28171	0.199946	0.889755
ENSRNOG00000017758	120.939	0.451956	0.352652	1.28159	0.199985	0.889755
ENSRNOG00000033913	12.6177	-1.79821	1.40389	-1.28087	0.200239	NA
ENSRNOG00000009782	4.21392	-1.42183	1.11033	-1.28055	0.200351	NA
ENSRNOG00000029773	28.766	-0.604629	0.47222	-1.2804	0.200405	NA
ENSRNOG00000004339	56.7747	-0.594931	0.464962	-1.27953	0.200712	0.890595
ENSRNOG00000013919	42.0461	0.531306	0.415297	1.27934	0.200777	0.890595
ENSRNOG00000030118	133.026	-0.798773	0.624754	-1.27854	0.201059	0.890595
ENSRNOG00000014615	101.857	0.393204	0.307869	1.27718	0.201539	0.890595
ENSRNOG00000014982	7.17333	-0.993832	0.778228	-1.27705	0.201586	NA
ENSRNOG00000037563	5.1585	-1.15956	0.908226	-1.27673	0.201699	NA
ENSRNOG00000042838	143.136	0.451103	0.35358	1.27582	0.20202	0.890595
ENSRNOG00000054468	63.9921	0.480787	0.376964	1.27542	0.202161	0.890595
ENSRNOG00000002840	1148.89	0.336121	0.26357	1.27526	0.202217	0.890595
ENSRNOG00000003234	2.71286	-1.2121	0.950886	-1.2747	0.202414	NA
ENSRNOG00000030232	190.659	-0.349764	0.274437	-1.27448	0.202495	0.890595
ENSRNOG00000008049	119.12	-0.475369	0.373094	-1.27413	0.202619	0.890595
ENSRNOG00000010185	24.1258	-0.845172	0.663415	-1.27397	0.202673	NA
ENSRNOG00000029205	19.3413	-0.670164	0.526333	-1.27327	0.202922	NA
ENSRNOG00000042753	152.951	-0.414217	0.325323	-1.27325	0.20293	0.890595
ENSRNOG00000031368	23.3604	-0.786579	0.617946	-1.27289	0.203056	NA
ENSRNOG00000045931	32.0997	-0.60362	0.47438	-1.27244	0.203216	0.890595
ENSRNOG00000010729	92.6535	-0.462091	0.363545	-1.27107	0.203703	0.890595
ENSRNOG00000043419	53.4117	-0.641086	0.504499	-1.27074	0.203822	0.890595
ENSRNOG00000010048	795.735	0.384833	0.302877	1.27059	0.203875	0.890595
ENSRNOG00000007584	81.4892	0.382802	0.301366	1.27022	0.204006	0.890595
ENSRNOG00000048169	39.5678	0.678132	0.53395	1.27003	0.204074	0.890595
ENSRNOG00000013780	39.0593	-0.613855	0.483431	-1.26979	0.204161	0.890595
ENSRNOG00000037967	32.9283	0.652902	0.514226	1.26968	0.204199	0.890595
ENSRNOG00000002697	28.3859	0.727995	0.573681	1.26899	0.204445	NA
ENSRNOG00000011052	253.673	0.412196	0.324869	1.26881	0.204509	0.890595
ENSRNOG00000001865	6.95127	-1.43618	1.13319	-1.26738	0.20502	NA
ENSRNOG00000014624	68.1856	-0.412677	0.325656	-1.26722	0.205078	0.890595
ENSRNOG00000019333	140.876	-0.376592	0.297233	-1.26699	0.205158	0.890595
ENSRNOG00000007051	401.38	0.403726	0.318685	1.26685	0.205209	0.890595
ENSRNOG00000006972	24.4862	-0.812403	0.641482	-1.26645	0.205353	NA
ENSRNOG00000005673	320.024	-0.3024	0.238801	-1.26633	0.205396	0.890595
ENSRNOG00000019634	29.8796	0.618139	0.488218	1.26611	0.205473	NA
ENSRNOG00000015003	26.4646	0.591391	0.467272	1.26562	0.205648	NA
ENSRNOG00000018847	43.6532	0.583839	0.461694	1.26456	0.206029	0.890595
ENSRNOG00000019778	89.3797	-0.635214	0.502382	-1.26441	0.206085	0.890595
ENSRNOG00000050509	15.2002	-0.75051	0.593754	-1.26401	0.206227	NA
ENSRNOG00000018047	80.4859	0.578369	0.45762	1.26386	0.206279	0.890595
ENSRNOG00000016088	105.585	0.535935	0.424063	1.26381	0.206298	0.890595
ENSRNOG00000004193	62.6892	-0.529143	0.419082	-1.26262	0.206725	0.890595
ENSRNOG00000017824	36.9882	-0.591103	0.468227	-1.26243	0.206795	0.890595
ENSRNOG00000019458	5.87046	-1.0545	0.835325	-1.26238	0.206812	NA
ENSRNOG00000013023	284.267	0.423749	0.335747	1.26211	0.206909	0.890595
ENSRNOG00000011705	727.267	0.389417	0.308605	1.26186	0.206999	0.890595
ENSRNOG00000054563	26.11	0.635413	0.503594	1.26176	0.207036	NA
ENSRNOG00000047513	54.983	-0.679972	0.538914	-1.26174	0.207041	0.890595
ENSRNOG00000042499	709.725	-0.392135	0.310803	-1.26169	0.207062	0.890595
ENSRNOG00000010947	20.8061	-0.744559	0.590407	-1.26109	0.207275	NA
ENSRNOG00000010008	21.0182	-0.663294	0.526271	-1.26037	0.207537	NA
ENSRNOG00000023130	43.1048	0.514544	0.408339	1.26009	0.207636	0.890595
ENSRNOG00000004740	21.8272	-0.750661	0.595811	-1.2599	0.207707	NA
ENSRNOG00000028227	78.2752	-0.496257	0.393998	-1.25954	0.207835	0.890595
ENSRNOG00000014153	101.669	-0.521151	0.413778	-1.25949	0.207852	0.890595
ENSRNOG00000010830	2034.85	0.37164	0.295109	1.25933	0.207911	0.890595
ENSRNOG00000018929	7.65472	-0.923926	0.733672	-1.25932	0.207915	NA
ENSRNOG00000006126	37.4137	-0.505863	0.401889	-1.25871	0.208133	0.890595
ENSRNOG00000002851	80.2035	0.402116	0.319542	1.25841	0.208242	0.890595
ENSRNOG00000029260	487.314	0.394896	0.313826	1.25833	0.208273	0.890595
ENSRNOG00000033722	5.37226	-1.22413	0.9731	-1.25797	0.208403	NA
ENSRNOG00000006770	577.664	0.435202	0.345975	1.2579	0.208428	0.890595
ENSRNOG00000013589	96.4119	0.420646	0.334462	1.25768	0.208508	0.890595
ENSRNOG00000042114	7.43918	0.835222	0.66428	1.25733	0.208633	NA
ENSRNOG00000009170	110.655	-0.373167	0.296849	-1.25709	0.208721	0.890595
ENSRNOG00000020730	88.7605	-0.471754	0.375283	-1.25706	0.208731	0.890595
ENSRNOG00000021689	28.2483	0.671123	0.53396	1.25688	0.208797	NA
ENSRNOG00000011979	114.064	0.422606	0.336312	1.25659	0.208902	0.890595
ENSRNOG00000037627	140.98	0.396917	0.315969	1.25619	0.209047	0.890595
ENSRNOG00000012014	132.269	0.573646	0.456734	1.25597	0.209126	0.890595
ENSRNOG00000008237	40.2676	-0.481982	0.383828	-1.25572	0.209217	0.890595
ENSRNOG00000003835	48.3779	-0.479915	0.382266	-1.25545	0.209316	0.890595
ENSRNOG00000013938	103.851	-0.425866	0.339298	-1.25514	0.209429	0.890595
ENSRNOG00000061763	35.5417	-1.26752	1.00996	-1.25503	0.209469	0.890595
ENSRNOG00000014201	33.0974	-0.571023	0.455025	-1.25493	0.209506	0.890595
ENSRNOG00000028156	12.9354	-0.731773	0.583164	-1.25483	0.20954	NA
ENSRNOG00000020642	66.9531	0.663011	0.528376	1.25481	0.209548	0.890595
ENSRNOG00000001350	47.6836	-0.410211	0.326948	-1.25467	0.2096	0.890595
ENSRNOG00000039024	10.7473	-0.894234	0.712832	-1.25448	0.209667	NA
ENSRNOG00000025430	46.8789	0.519102	0.413916	1.25413	0.209796	0.890595
ENSRNOG00000014303	189.639	-0.338719	0.270142	-1.25385	0.209896	0.890595
ENSRNOG00000004537	15.3304	-0.728367	0.580946	-1.25376	0.209929	NA
ENSRNOG00000015701	13.0104	-0.926887	0.739324	-1.25369	0.209953	NA
ENSRNOG00000047574	113.099	-0.497378	0.396742	-1.25366	0.209967	0.890595
ENSRNOG00000004292	58.1731	-0.541023	0.431631	-1.25344	0.210046	0.890595
ENSRNOG00000006500	197.43	0.439911	0.351051	1.25313	0.21016	0.890595
ENSRNOG00000023312	133.547	-0.452662	0.361231	-1.25311	0.210165	0.890595
ENSRNOG00000032677	65.691	0.5869	0.468522	1.25266	0.210328	0.890595
ENSRNOG00000020704	12.057	-1.18434	0.945705	-1.25233	0.210449	NA
ENSRNOG00000007781	58.6915	-0.448594	0.35823	-1.25225	0.210478	0.890595
ENSRNOG00000010133	152.66	0.395395	0.315781	1.25211	0.210528	0.890595
ENSRNOG00000009227	3.69192	-1.08043	0.863264	-1.25156	0.21073	NA
ENSRNOG00000058643	20.188	-0.721813	0.576793	-1.25143	0.210779	NA
ENSRNOG00000057774	101.929	0.389562	0.311302	1.2514	0.210789	0.8906
ENSRNOG00000021663	366.391	-0.41728	0.333501	-1.25121	0.210858	0.8906
ENSRNOG00000016695	4.56475	-1.08234	0.865101	-1.25111	0.210894	NA
ENSRNOG00000017225	28.6879	-0.950421	0.759855	-1.25079	0.21101	NA
ENSRNOG00000016488	25.941	0.609728	0.487645	1.25035	0.21117	NA
ENSRNOG00000042501	60.941	-0.466444	0.373149	-1.25002	0.211292	0.891164
ENSRNOG00000014686	116.831	0.389088	0.31131	1.24984	0.211358	0.891164
ENSRNOG00000027906	1032.24	0.350664	0.280645	1.24949	0.211485	0.891164
ENSRNOG00000001758	9.92671	-0.896378	0.717403	-1.24948	0.211491	NA
ENSRNOG00000003536	52.9122	0.456742	0.366107	1.24756	0.212191	0.892264
ENSRNOG00000059593	140.21	-0.361976	0.290171	-1.24746	0.21223	0.892264
ENSRNOG00000000824	6.70954	-1.06949	0.85734	-1.24745	0.212232	NA
ENSRNOG00000017568	120.385	-0.440867	0.353434	-1.24738	0.212257	0.892264
ENSRNOG00000048277	40.9912	0.581693	0.466618	1.24661	0.212539	0.892264
ENSRNOG00000008226	32.4211	-0.598712	0.480355	-1.24639	0.21262	0.892264
ENSRNOG00000013781	124.945	-0.421114	0.33795	-1.24608	0.212734	0.892264
ENSRNOG00000002433	27.0508	-0.69212	0.555709	-1.24547	0.212958	NA
ENSRNOG00000022971	19.4502	-0.777187	0.624122	-1.24525	0.21304	NA
ENSRNOG00000050424	27.1774	-0.813261	0.653149	-1.24514	0.213081	NA
ENSRNOG00000008842	5.61519	-1.18566	0.95276	-1.24445	0.213333	NA
ENSRNOG00000001052	6.20198	-1.04708	0.841482	-1.24432	0.21338	NA
ENSRNOG00000011697	7.2976	-1.14779	0.923005	-1.24353	0.213671	NA
ENSRNOG00000004891	27.6573	-0.573921	0.462032	-1.24217	0.214174	NA
ENSRNOG00000046864	12.3475	0.872406	0.702328	1.24216	0.214177	NA
ENSRNOG00000013468	97.4654	0.421337	0.33924	1.242	0.214235	0.896209
ENSRNOG00000033090	9.77185	-1.03628	0.835348	-1.24054	0.214775	NA
ENSRNOG00000009660	5.80049	-1.08925	0.878053	-1.24053	0.214778	NA
ENSRNOG00000018441	17.5128	0.788193	0.635389	1.24049	0.214795	NA
ENSRNOG00000012192	16.5169	-0.691628	0.557736	-1.24007	0.214951	NA
ENSRNOG00000023458	109.136	-0.48764	0.393246	-1.24004	0.214961	0.896209
ENSRNOG00000023404	8.78097	-0.895826	0.722569	-1.23978	0.215057	NA
ENSRNOG00000003795	46.1388	-0.743301	0.599679	-1.2395	0.215161	0.896209
ENSRNOG00000025053	147.643	-0.392125	0.316475	-1.23904	0.21533	0.896209
ENSRNOG00000017621	131.416	0.550508	0.444532	1.2384	0.215568	0.896209
ENSRNOG00000005618	78.76	0.468556	0.378769	1.23705	0.216069	0.896209
ENSRNOG00000001115	13.0354	0.824028	0.666186	1.23693	0.216112	NA
ENSRNOG00000008696	20.6126	0.819398	0.662642	1.23656	0.21625	NA
ENSRNOG00000004823	7.50725	-1.00981	0.816821	-1.23627	0.216359	NA
ENSRNOG00000021025	212.256	0.470606	0.380714	1.23611	0.216416	0.896209
ENSRNOG00000003241	57.0001	-0.754747	0.610608	-1.23606	0.216437	0.896209
ENSRNOG00000032828	229.116	0.4261	0.344742	1.236	0.21646	0.896209
ENSRNOG00000001762	14.6136	-0.709446	0.574026	-1.23591	0.216491	NA
ENSRNOG00000020474	316.994	0.399807	0.323511	1.23584	0.216519	0.896209
ENSRNOG00000018387	123.345	-0.396477	0.320988	-1.23518	0.216765	0.896209
ENSRNOG00000015441	19.0826	0.717428	0.580849	1.23514	0.21678	NA
ENSRNOG00000011241	24.3336	-0.690164	0.558784	-1.23512	0.216786	NA
ENSRNOG00000031004	1.65039	-1.21883	0.987287	-1.23452	0.217008	NA
ENSRNOG00000011981	25.8742	-0.623873	0.505459	-1.23427	0.217102	NA
ENSRNOG00000006052	108.98	-0.422504	0.34244	-1.2338	0.217276	0.896209
ENSRNOG00000023338	82.3367	-0.413022	0.334769	-1.23375	0.217296	0.896209
ENSRNOG00000010090	37.7409	0.638631	0.51774	1.2335	0.21739	0.896209
ENSRNOG00000048205	158.095	-0.341799	0.277106	-1.23346	0.217404	0.896209
ENSRNOG00000056767	6.39844	-0.974091	0.789819	-1.23331	0.21746	NA
ENSRNOG00000017780	34.2278	-0.636718	0.51631	-1.23321	0.217498	0.896209
ENSRNOG00000013971	384.854	0.3551	0.288059	1.23273	0.217676	0.896209
ENSRNOG00000003928	111.508	-0.345197	0.280161	-1.23214	0.217896	0.896209
ENSRNOG00000010748	35.8042	-0.704805	0.572029	-1.23211	0.217906	0.896209
ENSRNOG00000016776	63.325	0.491464	0.398944	1.23191	0.217982	0.896209
ENSRNOG00000000609	48.5757	-0.485831	0.394524	-1.23144	0.21816	0.896209
ENSRNOG00000010284	171.002	0.298621	0.242518	1.23134	0.218196	0.896209
ENSRNOG00000010477	44.921	0.49988	0.405988	1.23127	0.218223	0.896209
ENSRNOG00000016496	9.26391	-1.40151	1.13831	-1.23123	0.218237	NA
ENSRNOG00000013379	34.2909	-0.614218	0.498961	-1.23099	0.218325	0.896209
ENSRNOG00000007141	53.3052	0.480998	0.39077	1.2309	0.218361	0.896209
ENSRNOG00000028196	4.10621	-0.964212	0.783346	-1.23089	0.218364	NA
ENSRNOG00000029047	5.36811	-1.21396	0.98642	-1.23067	0.218445	NA
[truncated: 6,355 more rows]

## Sheet: ZDF Adipose
	baseMean	log2FoldChange	lfcSE	stat	pvalue	padj
ENSRNOG00000049911	51.7172	4.32947	0.501484	8.63331	5.96015e-18	3.89377e-14
ENSRNOG00000045636	610.362	3.24934	0.482875	6.72916	1.70645e-11	5.5741e-08
ENSRNOG00000019914	34.3473	2.46842	0.396569	6.22444	4.83278e-10	1.05242e-06
ENSRNOG00000040108	147.642	-2.64749	0.514984	-5.14092	2.73401e-07	0.000446533
ENSRNOG00000049115	66.8959	-1.89429	0.374634	-5.05638	4.273e-07	0.00055831
ENSRNOG00000032546	20.5072	-2.11852	0.445056	-4.76011	1.93489e-06	0.0018915
ENSRNOG00000009715	350.029	2.12624	0.447559	4.75074	2.02671e-06	0.0018915
ENSRNOG00000012404	4291.29	2.43053	0.515694	4.71313	2.43944e-06	0.0019921
ENSRNOG00000006946	9.71215	-2.48712	0.529467	-4.6974	2.63494e-06	NA
ENSRNOG00000013526	199.573	-1.60499	0.34415	-4.66363	3.10684e-06	0.00225522
ENSRNOG00000002579	47.1575	1.88739	0.419992	4.49388	6.99378e-06	0.00440849
ENSRNOG00000006715	18.6182	-2.3899	0.533318	-4.48119	7.42284e-06	0.00440849
ENSRNOG00000019412	15.9131	2.12165	0.486654	4.35967	1.30259e-05	0.00709154
ENSRNOG00000001989	118.932	-1.57073	0.362812	-4.32932	1.49572e-05	0.00751658
ENSRNOG00000011039	7.90488	-2.70786	0.637141	-4.25002	2.13755e-05	NA
ENSRNOG00000013917	42.634	-1.90623	0.450813	-4.22844	2.3532e-05	0.010981
ENSRNOG00000001001	1289.24	1.95247	0.468115	4.17092	3.03367e-05	0.0132126
ENSRNOG00000019077	478.755	-1.51487	0.367609	-4.12087	3.77441e-05	0.0154114
ENSRNOG00000017012	40.7916	1.55909	0.382208	4.07918	4.51944e-05	0.0164019
ENSRNOG00000009331	48.044	-1.29536	0.317962	-4.07393	4.62255e-05	0.0164019
ENSRNOG00000011946	34.8009	-1.73785	0.427346	-4.06661	4.77019e-05	0.0164019
ENSRNOG00000015895	32.0084	-1.83696	0.453542	-4.05025	5.11631e-05	0.0167124
ENSRNOG00000026644	70.2617	-1.77445	0.443903	-3.99738	6.40483e-05	0.0199251
ENSRNOG00000034230	11.7918	-2.09283	0.525907	-3.97946	6.90715e-05	NA
ENSRNOG00000046858	59.4823	1.51784	0.389268	3.89923	9.65005e-05	0.0286563
ENSRNOG00000011024	15.9617	-2.49011	0.646181	-3.85358	0.000116404	0.0320941
ENSRNOG00000019283	29.3811	-2.06772	0.537008	-3.85045	0.000117903	0.0320941
ENSRNOG00000003835	39.5529	-1.51907	0.401639	-3.78218	0.000155459	0.0391281
ENSRNOG00000021524	43.5551	1.68923	0.446848	3.78033	0.000156619	0.0391281
ENSRNOG00000008615	19.3651	2.08629	0.553047	3.77236	0.000161711	0.0391281
ENSRNOG00000010208	185.361	-1.20207	0.320373	-3.7521	0.00017536	0.0401744
ENSRNOG00000017226	86.4474	1.87418	0.500601	3.74387	0.00018121	0.0401744
ENSRNOG00000061379	16.4192	-1.82225	0.487316	-3.73937	0.000184484	0.0401744
ENSRNOG00000010389	377.479	1.29842	0.349379	3.71636	0.000202116	0.0408802
ENSRNOG00000009347	33.3968	-1.48577	0.400542	-3.7094	0.00020775	0.0408802
ENSRNOG00000021316	45.4706	1.48162	0.399876	3.7052	0.000211225	0.0408802
ENSRNOG00000020479	39.9424	-1.82633	0.493878	-3.69794	0.00021736	0.0408802
ENSRNOG00000015072	77.6535	1.14615	0.310104	3.69601	0.000219012	0.0408802
ENSRNOG00000011927	24.5712	-1.8157	0.493019	-3.68282	0.000230667	0.0409686
ENSRNOG00000037446	163.834	1.30028	0.35321	3.68132	0.000232028	0.0409686
ENSRNOG00000008465	629.872	-1.23003	0.334771	-3.67425	0.000238552	0.0410121
ENSRNOG00000010183	215.169	-1.25601	0.344408	-3.64687	0.00026545	0.0432478
ENSRNOG00000012616	56.0834	-1.4054	0.385799	-3.64283	0.000269654	0.0432478
ENSRNOG00000013922	38.4501	-1.60603	0.441473	-3.63789	0.000274885	0.0432478
ENSRNOG00000000257	87.5256	-1.47216	0.405001	-3.63495	0.000278036	0.0432478
ENSRNOG00000016643	37.1306	-1.52343	0.420272	-3.62486	0.000289115	0.0439253
ENSRNOG00000002896	383.714	1.3654	0.378547	3.60695	0.00030982	0.0449253
ENSRNOG00000022975	27.4118	-1.91714	0.531639	-3.6061	0.000310837	0.0449253
ENSRNOG00000017022	81.9096	-1.25262	0.3478	-3.60155	0.000316327	0.0449253
ENSRNOG00000019328	49.2715	1.45234	0.405267	3.58367	0.000338805	0.0470938
ENSRNOG00000024848	15.2997	-2.61396	0.734427	-3.55918	0.000372016	0.0506329
ENSRNOG00000020776	52.2393	1.35733	0.383986	3.53483	0.000408032	0.0544014
ENSRNOG00000003745	57.2588	-1.44481	0.409601	-3.52737	0.000419714	0.0548399
ENSRNOG00000022239	770.288	1.20044	0.341803	3.51208	0.000444616	0.0559773
ENSRNOG00000021243	36.0321	-1.76633	0.503011	-3.51152	0.000445556	0.0559773
ENSRNOG00000016924	195.037	1.4755	0.42253	3.49206	0.000479315	0.0590823
ENSRNOG00000010997	22.1934	-2.0059	0.57575	-3.48397	0.000494037	0.0596807
ENSRNOG00000003797	234.679	1.042	0.299648	3.47742	0.000506257	0.0596807
ENSRNOG00000004101	331.594	1.11394	0.321023	3.46998	0.000520495	0.0596807
ENSRNOG00000014603	87.1711	1.28865	0.371382	3.46987	0.00052071	0.0596807
ENSRNOG00000022268	55.13	1.52104	0.440375	3.45396	0.000552412	0.0622226
ENSRNOG00000047988	67.9584	-1.29652	0.376394	-3.44457	0.000571968	0.0624018
ENSRNOG00000013313	18.1339	-1.54494	0.448775	-3.44257	0.000576213	0.0624018
ENSRNOG00000061348	29.8578	1.70401	0.495414	3.43956	0.000582658	0.0624018
ENSRNOG00000007437	31.125	-1.33065	0.388709	-3.42325	0.000618768	0.0652002
ENSRNOG00000006033	92.1951	-1.22369	0.35867	-3.41175	0.00064547	0.0669342
ENSRNOG00000037113	69.127	-1.33453	0.392467	-3.40036	0.000672979	0.0686964
ENSRNOG00000015085	45.6385	1.17841	0.347455	3.39154	0.000695005	0.069156
ENSRNOG00000042411	37.8725	-1.7829	0.525912	-3.39011	0.000698652	0.069156
ENSRNOG00000026605	125.019	-1.29829	0.385806	-3.36514	0.000765044	0.0745975
ENSRNOG00000026235	39.8405	-1.60896	0.479141	-3.35801	0.00078505	0.0754226
ENSRNOG00000008736	24.7281	-1.84505	0.551093	-3.34798	0.000814027	0.077073
ENSRNOG00000034254	1073.45	-1.98321	0.595172	-3.33217	0.000861727	0.0804238
ENSRNOG00000009951	41.382	1.35562	0.408901	3.31529	0.000915495	0.0842385
ENSRNOG00000016117	75.5898	-1.13939	0.34426	-3.30967	0.000934058	0.0847528
ENSRNOG00000020394	16.5499	-1.41365	0.428144	-3.3018	0.000960651	0.0859717
ENSRNOG00000004057	122.156	-1.25064	0.380691	-3.28518	0.00101917	0.0882223
ENSRNOG00000015717	30.0015	-1.42992	0.435316	-3.28478	0.00102061	0.0882223
ENSRNOG00000014051	560.999	1.17942	0.359228	3.28321	0.00102631	0.0882223
ENSRNOG00000037815	25.3081	1.5665	0.478025	3.27702	0.00104909	0.0884322
ENSRNOG00000008074	53.4338	1.16502	0.355708	3.27521	0.00105583	0.0884322
ENSRNOG00000019810	101.289	-1.27883	0.392038	-3.262	0.00110628	0.0914848
ENSRNOG00000014791	111.017	-1.76271	0.542352	-3.25012	0.00115356	0.0942024
ENSRNOG00000010438	48.8615	1.50446	0.464538	3.23861	0.00120113	0.096392
ENSRNOG00000014610	79.5502	-1.25044	0.386464	-3.23559	0.0012139	0.096392
ENSRNOG00000025811	159.766	-1.31289	0.406501	-3.22974	0.00123902	0.096392
ENSRNOG00000019154	77.6908	-0.834912	0.258514	-3.22966	0.00123939	0.096392
ENSRNOG00000005807	39.8865	-1.5533	0.482997	-3.21597	0.00130004	0.0999196
ENSRNOG00000013152	52.6059	-1.2094	0.377614	-3.20274	0.00136128	0.101835
ENSRNOG00000026059	85.7679	1.61886	0.505564	3.2021	0.00136432	0.101835
ENSRNOG00000029855	52.0779	1.14046	0.356529	3.1988	0.00138002	0.101835
ENSRNOG00000000164	311.78	-0.919134	0.287474	-3.19728	0.00138731	0.101835
ENSRNOG00000006767	62.9235	-1.45592	0.457864	-3.1798	0.00147375	0.105656
ENSRNOG00000012160	38.33	-1.53729	0.483859	-3.17715	0.00148731	0.105656
ENSRNOG00000003253	137.551	0.734314	0.231132	3.17704	0.00148788	0.105656
ENSRNOG00000010815	25.7698	-1.48741	0.469549	-3.16775	0.00153624	0.10712
ENSRNOG00000002841	19.9477	-1.96358	0.620052	-3.1668	0.00154129	0.10712
ENSRNOG00000047606	152.52	-1.6774	0.53162	-3.15526	0.00160358	0.109887
ENSRNOG00000010947	185.732	-1.04754	0.332213	-3.15323	0.00161474	0.109887
ENSRNOG00000024346	74.6336	-1.45175	0.461097	-3.14848	0.00164122	0.110537
ENSRNOG00000027024	11.635	-2.03809	0.648014	-3.14513	0.00166014	NA
ENSRNOG00000015558	18.2493	1.57756	0.502259	3.14094	0.00168408	0.111059
ENSRNOG00000010512	75.0542	-1.17779	0.375156	-3.13947	0.00169256	0.111059
ENSRNOG00000055089	115.856	-0.902248	0.287506	-3.13819	0.00169996	0.111059
ENSRNOG00000002625	32.6565	-1.34394	0.428844	-3.13388	0.00172514	0.111449
ENSRNOG00000005877	120.181	1.23674	0.39519	3.12949	0.00175111	0.111449
ENSRNOG00000029079	56.2965	1.30125	0.416299	3.12576	0.00177348	0.111449
ENSRNOG00000015986	34.1023	-1.42859	0.457191	-3.12472	0.00177977	0.111449
ENSRNOG00000005358	159.673	0.875182	0.280253	3.12283	0.00179124	0.111449
ENSRNOG00000017803	103.569	-1.16663	0.374767	-3.11295	0.0018523	0.114161
ENSRNOG00000021815	27.5259	-1.26771	0.408648	-3.10221	0.00192083	0.116472
ENSRNOG00000018747	60.8486	-1.05572	0.340536	-3.10018	0.00193404	0.116472
ENSRNOG00000001224	42.7673	-1.75527	0.56644	-3.09877	0.00194328	0.116472
ENSRNOG00000013794	93.3001	-0.950425	0.307144	-3.0944	0.00197214	0.117127
ENSRNOG00000004710	21.0278	1.22854	0.398686	3.08147	0.00205983	0.120481
ENSRNOG00000011751	37.5776	1.56147	0.507574	3.07634	0.00209558	0.120481
ENSRNOG00000017703	84.966	-1.50603	0.490495	-3.07043	0.00213749	0.120481
ENSRNOG00000011774	32.9644	-1.33828	0.43621	-3.06798	0.00215513	0.120481
ENSRNOG00000024930	80.4602	0.867719	0.282838	3.06791	0.00215564	0.120481
ENSRNOG00000059330	98.5716	-2.81344	0.917289	-3.06713	0.00216128	0.120481
ENSRNOG00000019638	337.031	-0.920633	0.30023	-3.06642	0.00216638	0.120481
ENSRNOG00000016047	168.896	-0.9281	0.303136	-3.06166	0.00220114	0.120481
ENSRNOG00000013443	14.6784	-1.84119	0.601515	-3.06092	0.0022066	0.120481
ENSRNOG00000009664	9.44025	-2.12106	0.693251	-3.05959	0.00221643	NA
ENSRNOG00000031995	45.0179	-1.04853	0.342858	-3.05821	0.00222663	0.120481
ENSRNOG00000000158	627.922	0.801789	0.26234	3.0563	0.00224086	0.120481
ENSRNOG00000001101	35.8802	-1.2103	0.396418	-3.05308	0.00226504	0.120481
ENSRNOG00000012014	71.9865	1.19957	0.39296	3.05264	0.00226836	0.120481
ENSRNOG00000016231	6.84406	-2.40496	0.789303	-3.04694	0.00231181	NA
ENSRNOG00000013660	21.9996	-1.72879	0.567492	-3.04636	0.0023163	0.122036
ENSRNOG00000039567	25.3007	-1.27201	0.418142	-3.04206	0.00234962	0.122801
ENSRNOG00000016834	30.9017	-1.14421	0.376541	-3.03873	0.0023758	0.123015
ENSRNOG00000015619	57.772	-0.974726	0.321084	-3.03574	0.0023995	0.123015
ENSRNOG00000054890	279.452	-0.883349	0.291239	-3.03307	0.00242079	0.123015
ENSRNOG00000006828	96.7118	-1.03934	0.34298	-3.03032	0.00244291	0.123015
ENSRNOG00000019949	94.7276	1.01061	0.333567	3.02969	0.00244803	0.123015
ENSRNOG00000004367	48.4981	-1.2747	0.421054	-3.0274	0.00246669	0.123015
ENSRNOG00000012084	79.4942	-1.00577	0.3325	-3.02487	0.00248744	0.123109
ENSRNOG00000030127	24.3832	1.32202	0.43778	3.01983	0.00252917	0.124234
ENSRNOG00000002721	217.425	0.956801	0.317734	3.01133	0.00260106	0.126811
ENSRNOG00000002396	23.873	-1.37119	0.456082	-3.00646	0.00264311	0.127907
ENSRNOG00000058940	31.2375	-1.24232	0.414296	-2.99864	0.00271186	0.129437
ENSRNOG00000038881	74.5738	-1.18278	0.394517	-2.99803	0.00271727	0.129437
ENSRNOG00000009893	34.2233	1.01543	0.338913	2.99614	0.00273417	0.129437
ENSRNOG00000021161	29.1774	-1.54139	0.516591	-2.98377	0.00284723	0.132817
ENSRNOG00000018289	114.981	0.905896	0.303769	2.98219	0.00286193	0.132817
ENSRNOG00000020551	59.8278	1.12937	0.379225	2.97809	0.00290049	0.132817
ENSRNOG00000006956	32.5469	-1.46913	0.493325	-2.97802	0.00290113	0.132817
ENSRNOG00000007545	459.941	-0.910228	0.305714	-2.97738	0.00290721	0.132817
ENSRNOG00000001242	97.8982	1.12239	0.378949	2.96186	0.00305791	0.138368
ENSRNOG00000013013	50.0729	-1.39332	0.471111	-2.95752	0.00310125	0.138368
ENSRNOG00000007679	41.8636	-1.41195	0.47757	-2.95654	0.00311117	0.138368
ENSRNOG00000017165	74.0954	0.917109	0.310364	2.95495	0.00312722	0.138368
ENSRNOG00000001701	306.688	1.27885	0.432889	2.95422	0.00313462	0.138368
ENSRNOG00000058484	35.9668	1.56884	0.532469	2.94635	0.0032155	0.140986
ENSRNOG00000015353	10.0269	1.8037	0.612676	2.94397	0.00324033	NA
ENSRNOG00000003973	104.072	1.16399	0.395531	2.94286	0.00325199	0.141635
ENSRNOG00000045924	63.7372	-1.43062	0.487206	-2.93638	0.00332066	0.143668
ENSRNOG00000018168	19.0056	1.47474	0.503592	2.92844	0.00340668	0.14642
ENSRNOG00000010653	24.6368	-1.23796	0.42532	-2.91065	0.00360683	0.153842
ENSRNOG00000021027	96.0001	1.19675	0.411402	2.90895	0.00362646	0.153842
ENSRNOG00000013252	41.6711	-1.03925	0.358066	-2.90239	0.00370323	0.156085
ENSRNOG00000017467	51.3112	0.941156	0.324615	2.8993	0.00374001	0.156625
ENSRNOG00000007133	81.1532	-0.934696	0.322838	-2.89525	0.00378859	0.15678
ENSRNOG00000000701	381.431	0.835747	0.288895	2.89291	0.00381695	0.15678
ENSRNOG00000026573	10.7533	-1.39448	0.482705	-2.88889	0.00386605	NA
ENSRNOG00000036711	131.146	-1.38446	0.479758	-2.88575	0.00390479	0.15678
ENSRNOG00000027914	16.7312	1.40779	0.487884	2.88549	0.00390799	0.15678
ENSRNOG00000006209	27.017	-1.10842	0.384184	-2.88513	0.00391255	0.15678
ENSRNOG00000057817	60.412	1.11131	0.385274	2.88446	0.00392084	0.15678
ENSRNOG00000051118	19.5981	3.09924	1.07474	2.88372	0.00393011	0.15678
ENSRNOG00000006989	152.402	1.02687	0.356146	2.88327	0.00393569	0.15678
ENSRNOG00000008409	41.4923	-1.22619	0.425777	-2.87989	0.00397819	0.157251
ENSRNOG00000020716	374.224	-0.917667	0.3188	-2.8785	0.00399567	0.157251
ENSRNOG00000000459	48.7454	-1.16809	0.40643	-2.87402	0.00405281	0.158545
ENSRNOG00000019995	17.0657	-1.19715	0.417172	-2.86968	0.00410883	0.15978
ENSRNOG00000020546	4418.54	1.41187	0.492536	2.86654	0.00414987	0.160421
ENSRNOG00000001314	105.999	-0.981605	0.342673	-2.86455	0.00417604	0.160483
ENSRNOG00000050404	1623.04	-1.26599	0.443414	-2.85509	0.0043025	0.163885
ENSRNOG00000012965	43.8393	-0.991162	0.347266	-2.85418	0.00431475	0.163885
ENSRNOG00000010882	109.771	1.04703	0.367543	2.84874	0.00438929	0.165753
ENSRNOG00000046984	33.1112	0.983215	0.345439	2.84627	0.00442341	0.166081
ENSRNOG00000050697	243.012	-1.08898	0.383241	-2.84151	0.00449001	0.167313
ENSRNOG00000002408	37.6127	-1.36606	0.480961	-2.84028	0.00450744	0.167313
ENSRNOG00000012415	304.108	1.31329	0.463365	2.83425	0.00459334	0.16873
ENSRNOG00000007351	165.118	-1.70324	0.601008	-2.83398	0.00459726	0.16873
ENSRNOG00000016538	8.26612	-2.0814	0.73657	-2.8258	0.00471622	NA
ENSRNOG00000021276	35.5287	-1.02826	0.364645	-2.81991	0.00480372	0.173386
ENSRNOG00000020182	349.348	1.12573	0.399209	2.8199	0.00480393	0.173386
ENSRNOG00000011956	90.6074	0.865074	0.306966	2.81815	0.00483019	0.173386
ENSRNOG00000003827	77.2949	0.935987	0.332129	2.81814	0.00483029	0.173386
ENSRNOG00000008057	10.5916	1.67084	0.595704	2.80482	0.00503449	NA
ENSRNOG00000017960	72.7632	1.22636	0.439158	2.79252	0.00522996	0.18484
ENSRNOG00000014997	105.179	-0.990137	0.35499	-2.7892	0.00528392	0.18484
ENSRNOG00000015896	37.368	1.07479	0.385488	2.78813	0.00530138	0.18484
ENSRNOG00000020351	17.2415	-1.73058	0.620929	-2.78709	0.00531843	0.18484
ENSRNOG00000001889	175.501	-1.54936	0.556169	-2.78576	0.00534016	0.18484
ENSRNOG00000029330	173.366	1.02572	0.368251	2.78537	0.00534666	0.18484
ENSRNOG00000018231	66.2078	1.14736	0.411929	2.78532	0.00534742	0.18484
ENSRNOG00000032133	12.7826	-1.87558	0.674028	-2.78264	0.00539182	NA
ENSRNOG00000012698	39.6528	-1.19651	0.430093	-2.78197	0.00540305	0.18578
ENSRNOG00000002278	20.2263	-1.75183	0.630174	-2.77991	0.00543741	0.185982
ENSRNOG00000001623	8.42172	-1.62932	0.586192	-2.7795	0.00544419	NA
ENSRNOG00000008048	19.3162	-1.34172	0.483062	-2.77752	0.00547748	0.186377
ENSRNOG00000003388	28.6074	-1.28104	0.461893	-2.77345	0.00554653	0.186982
ENSRNOG00000010353	117.221	0.985616	0.35542	2.7731	0.0055525	0.186982
ENSRNOG00000048958	9.1668	-1.56458	0.564372	-2.77225	0.00556705	NA
ENSRNOG00000003946	41.2384	-1.19782	0.43276	-2.76785	0.00564268	0.189044
ENSRNOG00000019675	70.0417	-0.942371	0.341082	-2.76288	0.00572932	0.190636
ENSRNOG00000036827	92.1333	0.900034	0.325916	2.76155	0.00575275	0.190636
ENSRNOG00000042426	24.7892	-1.32821	0.481212	-2.76014	0.00577774	0.190636
ENSRNOG00000007286	7.54043	-1.89802	0.688537	-2.75659	0.00584069	NA
ENSRNOG00000008892	18.9812	-1.51559	0.549823	-2.75651	0.00584226	0.190915
ENSRNOG00000047708	94.7887	0.906378	0.32883	2.75637	0.00584464	0.190915
ENSRNOG00000005229	5.59763	-1.77244	0.643113	-2.75604	0.00585066	NA
ENSRNOG00000013055	20.0395	-1.2889	0.468347	-2.75202	0.0059228	0.192426
ENSRNOG00000021100	84.6686	-1.01298	0.368431	-2.74945	0.00596962	0.192426
ENSRNOG00000062127	142.079	-1.22972	0.448035	-2.7447	0.00605665	0.192426
ENSRNOG00000009341	17.4189	-1.38631	0.505141	-2.7444	0.0060621	0.192426
ENSRNOG00000002757	65.2118	0.960431	0.349967	2.74434	0.00606318	0.192426
ENSRNOG00000006947	89.353	0.916941	0.334149	2.7441	0.00606763	0.192426
ENSRNOG00000023764	34.8193	1.25097	0.457237	2.73594	0.00622021	0.195277
ENSRNOG00000032487	80.927	1.03004	0.376535	2.73558	0.00622713	0.195277
ENSRNOG00000016413	15.0409	-1.27008	0.464572	-2.73387	0.00625945	0.195277
ENSRNOG00000010888	14.343	-1.63356	0.598371	-2.73002	0.00633305	0.195277
ENSRNOG00000031685	117.935	1.28498	0.470744	2.72968	0.00633967	0.195277
ENSRNOG00000046168	115.764	-1.1667	0.427415	-2.72967	0.00633974	0.195277
ENSRNOG00000016573	1393.95	1.03467	0.37924	2.72827	0.00636675	0.195277
ENSRNOG00000006399	70.7319	0.820219	0.301184	2.72332	0.00646298	0.197183
ENSRNOG00000016700	17.006	-1.88761	0.693546	-2.72168	0.00649505	0.197183
ENSRNOG00000016789	139.623	0.921926	0.339019	2.7194	0.00654014	0.197183
ENSRNOG00000016906	22.1031	-1.22449	0.450641	-2.71721	0.00658346	0.197183
ENSRNOG00000003206	281.916	-0.946837	0.348471	-2.71712	0.00658535	0.197183
ENSRNOG00000020264	54.6845	0.871425	0.320968	2.715	0.00662768	0.197183
ENSRNOG00000019143	111.637	-1.05769	0.389664	-2.71437	0.00664017	0.197183
ENSRNOG00000058568	115.187	-1.04116	0.383916	-2.71195	0.00668889	0.197731
ENSRNOG00000000082	12.297	-1.68996	0.624441	-2.70636	0.00680252	NA
ENSRNOG00000003496	21.9111	-1.49025	0.551609	-2.70164	0.00689976	0.202108
ENSRNOG00000008045	84.5097	-1.08433	0.401544	-2.7004	0.00692559	0.202108
ENSRNOG00000045961	16.0379	1.42309	0.527031	2.7002	0.00692979	0.202108
ENSRNOG00000046327	92.2049	-0.983539	0.364564	-2.69785	0.00697894	0.202637
ENSRNOG00000000614	22.544	-1.42433	0.52852	-2.69494	0.00704013	0.20351
ENSRNOG00000021057	11.8165	-1.70493	0.633114	-2.69292	0.00708286	NA
ENSRNOG00000019087	21.0708	-1.42216	0.529035	-2.68821	0.00718362	0.205395
ENSRNOG00000017513	26.1051	1.22038	0.45402	2.68795	0.00718927	0.205395
ENSRNOG00000038001	109.209	1.1841	0.440602	2.68747	0.00719966	0.205395
ENSRNOG00000011047	8.46105	-1.45023	0.541499	-2.67818	0.00740226	NA
ENSRNOG00000018939	258.42	0.97284	0.36334	2.67749	0.00741761	0.210692
ENSRNOG00000022429	4.29396	1.86325	0.696192	2.67635	0.00744294	NA
ENSRNOG00000024207	141.528	0.86357	0.323068	2.67303	0.00751692	0.212589
ENSRNOG00000037563	349.883	-1.21392	0.454617	-2.6702	0.00758067	0.212942
ENSRNOG00000006148	43.8616	-1.41159	0.528768	-2.66958	0.00759461	0.212942
ENSRNOG00000057102	62.4458	0.903022	0.338763	2.66564	0.00768411	0.214531
ENSRNOG00000048771	104.841	-0.891256	0.334943	-2.66092	0.00779269	0.215769
ENSRNOG00000049783	40.6802	-1.02373	0.38474	-2.66084	0.00779465	0.215769
ENSRNOG00000015713	145.028	0.78103	0.294154	2.65517	0.00792674	0.215769
ENSRNOG00000002177	11.2088	-1.68535	0.634967	-2.65423	0.00794893	NA
ENSRNOG00000027936	17.6029	1.42574	0.537454	2.65276	0.00798363	0.215769
ENSRNOG00000031053	2281.33	-2.77336	1.04644	-2.65028	0.00804242	0.215769
ENSRNOG00000006283	259.404	-1.03091	0.38923	-2.6486	0.00808258	0.215769
ENSRNOG00000017188	25.9437	-1.66346	0.628517	-2.64664	0.00812958	0.215769
ENSRNOG00000038489	259.65	1.09298	0.413006	2.6464	0.00813529	0.215769
ENSRNOG00000005393	19.8789	-1.6373	0.618703	-2.64633	0.00813694	0.215769
ENSRNOG00000033915	143.444	0.922736	0.348694	2.64626	0.00813861	0.215769
ENSRNOG00000020431	22.5406	-1.33716	0.505329	-2.64613	0.00814197	0.215769
ENSRNOG00000016653	22.3315	1.45162	0.548622	2.64594	0.00814636	0.215769
ENSRNOG00000016625	28.4194	1.74617	0.660061	2.64547	0.00815782	0.215769
ENSRNOG00000000663	24.7215	1.1364	0.43002	2.64267	0.0082254	0.216504
ENSRNOG00000018092	93.7951	-1.07696	0.407694	-2.64159	0.00825187	0.216504
ENSRNOG00000002175	30.9666	-1.30914	0.496504	-2.63672	0.00837126	0.217657
ENSRNOG00000016321	28.837	1.11143	0.421521	2.63671	0.00837141	0.217657
ENSRNOG00000055721	32.1662	-1.30637	0.49564	-2.63572	0.00839578	0.217657
ENSRNOG00000045989	163.925	-1.13434	0.431185	-2.63076	0.00851949	0.219617
ENSRNOG00000028236	28.0859	-1.34217	0.510423	-2.62953	0.00855032	0.219617
ENSRNOG00000013321	48.2253	-1.00107	0.380837	-2.6286	0.00857374	0.219617
ENSRNOG00000018279	660.209	0.884236	0.336553	2.62733	0.00860584	0.219617
ENSRNOG00000013011	38.0196	-1.25824	0.479174	-2.62586	0.00864309	0.219709
ENSRNOG00000012183	98.5443	-1.10147	0.419683	-2.62453	0.00867678	0.219711
ENSRNOG00000010319	494.839	-1.19747	0.456846	-2.62117	0.00876291	0.221035
ENSRNOG00000003600	8.42071	-2.1199	0.810083	-2.61689	0.00887355	NA
ENSRNOG00000055641	29.5676	-1.0393	0.397295	-2.61593	0.00889857	0.222766
ENSRNOG00000015332	23.8129	-1.07837	0.412238	-2.61588	0.00889972	0.222766
ENSRNOG00000008921	120.637	0.656692	0.251458	2.61154	0.00901354	0.224754
ENSRNOG00000001727	13.7698	-1.23823	0.474348	-2.61037	0.0090443	NA
ENSRNOG00000031269	116.994	-1.12792	0.432532	-2.60772	0.00911478	0.226414
ENSRNOG00000042915	9.67389	-1.48055	0.568862	-2.60265	0.00925072	NA
ENSRNOG00000013000	419.092	0.840768	0.323065	2.60247	0.00925548	0.229038
ENSRNOG00000028548	93.1371	-1.15701	0.445086	-2.59952	0.00933547	0.229406
ENSRNOG00000000075	16.4911	-1.7652	0.679096	-2.59933	0.00934059	0.229406
ENSRNOG00000010027	8.82629	-1.31861	0.508538	-2.59294	0.00951592	NA
ENSRNOG00000020694	5.56223	-1.74205	0.67259	-2.59006	0.00959588	NA
ENSRNOG00000001201	371.927	-1.50115	0.579986	-2.58826	0.00964619	0.236025
ENSRNOG00000004234	55.2381	-1.08669	0.420602	-2.58365	0.00977608	0.236388
ENSRNOG00000012274	33.477	-0.921467	0.356899	-2.58187	0.00982675	0.236388
ENSRNOG00000000012	42.2305	1.20591	0.467402	2.58003	0.00987905	0.236388
ENSRNOG00000024632	14.4413	-1.27754	0.495229	-2.57969	0.00988894	0.236388
ENSRNOG00000036918	44.1208	0.94028	0.364675	2.5784	0.00992578	0.236388
ENSRNOG00000016064	714.771	0.983088	0.381363	2.57783	0.00994237	0.236388
ENSRNOG00000005256	152.8	0.888839	0.344933	2.57684	0.00997067	0.236388
ENSRNOG00000013506	104.683	-0.721259	0.280002	-2.57591	0.0099976	0.236388
ENSRNOG00000020845	868.815	-1.10265	0.428197	-2.5751	0.010021	0.236388
ENSRNOG00000008572	60.1506	0.979882	0.380793	2.57327	0.0100743	0.236388
ENSRNOG00000025691	19.0876	-1.03666	0.402925	-2.57282	0.0100872	0.236388
ENSRNOG00000055408	22.1088	1.20091	0.466817	2.57255	0.0100953	0.236388
ENSRNOG00000006369	26.1712	1.22243	0.475776	2.56935	0.0101891	0.237262
ENSRNOG00000018483	24.1334	-1.06908	0.416178	-2.5688	0.0102052	0.237262
ENSRNOG00000054863	98.9501	-0.920144	0.358461	-2.56693	0.0102604	0.237699
ENSRNOG00000010892	39.8401	-0.942235	0.367924	-2.56095	0.0104386	0.240974
ENSRNOG00000018815	8.70487	-1.56949	0.613134	-2.55979	0.0104735	NA
ENSRNOG00000033316	59.6868	1.21348	0.47418	2.55911	0.010494	0.241132
ENSRNOG00000006119	29.6568	1.13484	0.443595	2.55827	0.0105193	0.241132
ENSRNOG00000007644	20.3879	-1.32143	0.516844	-2.55673	0.0105662	0.24136
ENSRNOG00000001300	84.7243	-0.952129	0.372825	-2.55382	0.0106547	0.241848
ENSRNOG00000003149	76.8757	1.12183	0.439315	2.5536	0.0106616	0.241848
ENSRNOG00000007921	78.2248	-1.04498	0.409551	-2.55154	0.0107249	0.242265
ENSRNOG00000015633	88.3969	-0.780878	0.306186	-2.55034	0.0107617	0.242265
ENSRNOG00000008529	16.0316	-1.15138	0.45163	-2.54939	0.0107912	0.242265
ENSRNOG00000016516	126.045	1.24159	0.487349	2.54764	0.0108455	0.24265
ENSRNOG00000022356	19.1123	-1.29237	0.508305	-2.5425	0.0110062	0.245132
ENSRNOG00000059480	22.7859	-1.28758	0.506664	-2.54129	0.0110445	0.245132
ENSRNOG00000024671	28.9447	-1.39583	0.5495	-2.54017	0.0110797	0.245132
ENSRNOG00000004345	85.3177	-0.85833	0.338253	-2.53754	0.0111634	0.245132
ENSRNOG00000019136	91.0015	-0.743198	0.292947	-2.53697	0.0111816	0.245132
ENSRNOG00000019276	77.6595	0.877068	0.345855	2.53594	0.0112146	0.245132
ENSRNOG00000001584	26.6495	0.993569	0.391817	2.5358	0.0112191	0.245132
ENSRNOG00000054352	162.298	0.981909	0.3882	2.52939	0.0114262	0.248514
ENSRNOG00000008639	1050.71	-1.30584	0.516417	-2.52866	0.01145	0.248514
ENSRNOG00000032307	29.5534	-1.2413	0.491892	-2.52351	0.0116189	0.251346
ENSRNOG00000060168	20.7974	-1.14057	0.452464	-2.52079	0.0117091	0.25246
ENSRNOG00000000596	98.8076	-1.04605	0.415719	-2.51625	0.0118613	0.254093
ENSRNOG00000059500	71.4746	0.796006	0.316432	2.51557	0.0118842	0.254093
ENSRNOG00000020822	19.0692	-1.47622	0.587424	-2.51305	0.0119694	0.254093
ENSRNOG00000017298	22.6167	1.2466	0.496109	2.51276	0.0119792	0.254093
ENSRNOG00000047513	25.1284	-1.25079	0.497779	-2.51275	0.0119795	0.254093
ENSRNOG00000013663	65.5194	-1.21878	0.48562	-2.50974	0.012082	0.254093
ENSRNOG00000047225	53.7394	-1.15685	0.461072	-2.50905	0.0121056	0.254093
ENSRNOG00000038366	74.1024	0.917017	0.365513	2.50885	0.0121126	0.254093
ENSRNOG00000011619	94.8473	-0.753653	0.300476	-2.5082	0.0121348	0.254093
ENSRNOG00000020485	15.6428	-1.20825	0.48244	-2.50446	0.0122638	0.255496
ENSRNOG00000014613	33.8788	1.39053	0.55558	2.50284	0.0123201	0.255496
ENSRNOG00000024886	140.993	-0.876455	0.350242	-2.50243	0.0123345	0.255496
ENSRNOG00000009152	50.1028	-1.00208	0.400591	-2.50149	0.0123672	0.255496
ENSRNOG00000004794	137.788	0.836059	0.334449	2.49981	0.012426	0.255496
ENSRNOG00000010775	16.2061	-1.24869	0.499575	-2.49951	0.0124365	0.255496
ENSRNOG00000003691	55.4623	-1.22505	0.49061	-2.49698	0.0125255	0.255497
ENSRNOG00000005012	32.7616	-1.11736	0.447826	-2.49507	0.0125932	0.255497
ENSRNOG00000017787	20.7993	-1.25277	0.502194	-2.4946	0.0126101	0.255497
ENSRNOG00000021062	55.4327	-0.99946	0.400707	-2.49424	0.0126226	0.255497
ENSRNOG00000055564	58.1083	-1.26849	0.508623	-2.49398	0.0126321	0.255497
ENSRNOG00000054508	13.7095	-1.66378	0.667295	-2.49333	0.0126553	NA
ENSRNOG00000001420	85.5729	1.01545	0.407675	2.49083	0.0127444	0.256973
ENSRNOG00000019830	11.1847	-1.50929	0.609301	-2.47708	0.0132462	NA
ENSRNOG00000013806	10.4722	-1.31926	0.532742	-2.47637	0.0132727	NA
ENSRNOG00000014659	86.3833	1.02039	0.413294	2.46892	0.0135521	0.272419
ENSRNOG00000039971	175.932	-1.13984	0.461931	-2.46755	0.0136042	0.272627
ENSRNOG00000020626	43.5588	0.954933	0.387383	2.46509	0.0136978	0.273664
ENSRNOG00000012002	70.4501	-1.24678	0.506012	-2.46393	0.0137421	0.273711
ENSRNOG00000000804	136.648	0.75969	0.308741	2.46061	0.0138702	0.274161
ENSRNOG00000014647	37.2618	-1.1089	0.450743	-2.46015	0.0138878	0.274161
ENSRNOG00000009550	27.8716	-1.12223	0.456435	-2.45868	0.0139448	0.274161
ENSRNOG00000009471	48.8111	-0.859795	0.349899	-2.45726	0.014	0.274161
ENSRNOG00000002141	30.3632	-1.16839	0.475704	-2.45613	0.0140443	0.274161
ENSRNOG00000013874	289.489	-1.38589	0.5645	-2.45507	0.0140857	0.274161
ENSRNOG00000005144	14.2245	-1.2382	0.50447	-2.45445	0.01411	0.274161
ENSRNOG00000023485	26.7381	1.06191	0.432731	2.45398	0.0141284	0.274161
ENSRNOG00000000648	71.6141	-0.82394	0.335866	-2.45318	0.0141599	0.274161
ENSRNOG00000021013	19.283	-1.26159	0.514423	-2.45244	0.0141892	0.274161
ENSRNOG00000054063	13.6776	1.35911	0.554206	2.45235	0.0141928	NA
ENSRNOG00000006545	101.149	-1.1042	0.450457	-2.4513	0.0142343	0.274161
ENSRNOG00000057754	19.7959	-1.8188	0.742234	-2.45044	0.0142683	0.274161
ENSRNOG00000029260	38.1122	0.862784	0.352591	2.44699	0.0144057	0.275989
ENSRNOG00000009630	279.098	0.847502	0.347315	2.44015	0.0146812	0.279351
ENSRNOG00000013971	169.473	0.920318	0.377178	2.44001	0.014687	0.279351
ENSRNOG00000016690	37.0389	-1.32885	0.544935	-2.43854	0.0147467	0.279351
ENSRNOG00000001138	61.3108	-1.09961	0.451076	-2.43775	0.0147789	0.279351
ENSRNOG00000020937	76.313	-0.953778	0.391417	-2.43673	0.0148206	0.279351
ENSRNOG00000000655	119.539	-1.01581	0.416998	-2.43601	0.0148502	0.279351
ENSRNOG00000062261	16.4654	-1.66423	0.683385	-2.43528	0.0148805	0.279351
ENSRNOG00000002320	129.483	0.847558	0.348183	2.43423	0.0149233	0.279353
ENSRNOG00000013933	35.4735	0.931596	0.383179	2.43123	0.0150477	0.280553
ENSRNOG00000019430	90.4533	-0.993072	0.408569	-2.43061	0.0150734	0.280553
ENSRNOG00000014548	53.6911	-0.817478	0.336478	-2.42951	0.0151191	0.280606
ENSRNOG00000026989	10.0606	-1.44333	0.594767	-2.42671	0.0152364	NA
ENSRNOG00000012035	63.5437	-0.886085	0.365511	-2.42423	0.0153407	0.282765
ENSRNOG00000010428	18.2726	-1.17267	0.483829	-2.42373	0.015362	0.282765
ENSRNOG00000011054	502.122	-1.13976	0.470367	-2.42314	0.015387	0.282765
ENSRNOG00000053766	77.5502	-0.977964	0.403738	-2.42227	0.0154237	0.282765
ENSRNOG00000017372	131.772	0.880414	0.363566	2.42161	0.0154519	0.282765
ENSRNOG00000004893	22.3565	1.08473	0.44846	2.41879	0.0155724	0.284174
ENSRNOG00000017114	55.722	-0.926945	0.383492	-2.41711	0.0156441	0.284365
ENSRNOG00000003300	82.7988	-1.01316	0.419267	-2.41651	0.0156699	0.284365
ENSRNOG00000003650	15.7871	-1.49708	0.619863	-2.41519	0.0157272	0.284614
ENSRNOG00000043866	91323.4	-2.03509	0.843305	-2.41323	0.0158119	0.284843
ENSRNOG00000023463	38.5014	-0.944777	0.391556	-2.41288	0.015827	0.284843
ENSRNOG00000017628	100.408	-1.28011	0.531842	-2.40694	0.0160869	0.288725
ENSRNOG00000013167	47.5316	-0.841466	0.349953	-2.40451	0.0161943	0.289405
ENSRNOG00000018021	51.2904	-0.969743	0.403374	-2.40408	0.0162134	0.289405
ENSRNOG00000020150	17.8139	-1.28045	0.533382	-2.40062	0.0163674	0.291358
ENSRNOG00000048961	21.6007	-1.50447	0.62776	-2.39657	0.0165494	0.293797
ENSRNOG00000000768	10.9875	-1.68728	0.704796	-2.394	0.0166659	NA
ENSRNOG00000049507	73.8654	-0.802255	0.33515	-2.39372	0.0166784	0.295284
ENSRNOG00000006833	91.3541	-0.952004	0.397969	-2.39215	0.0167498	0.295747
ENSRNOG00000048309	36.2229	0.816943	0.341895	2.38946	0.0168733	0.297124
ENSRNOG00000017286	48.5583	0.770963	0.322906	2.38758	0.0169597	0.297293
ENSRNOG00000011535	166.54	0.782363	0.327813	2.38661	0.0170043	0.297293
ENSRNOG00000018211	96.8827	0.616391	0.258305	2.38629	0.0170194	0.297293
ENSRNOG00000011467	72.0262	0.816268	0.343378	2.37717	0.0174461	0.303268
ENSRNOG00000000826	58.9786	0.741005	0.31174	2.377	0.0174542	0.303268
ENSRNOG00000018159	266.421	-0.926058	0.38992	-2.375	0.0175491	0.304107
ENSRNOG00000007955	40.4085	0.88428	0.372564	2.3735	0.0176204	0.304367
ENSRNOG00000007738	113.852	0.582001	0.245368	2.37195	0.0176946	0.304367
ENSRNOG00000010038	280.295	0.597893	0.252089	2.37175	0.0177039	0.304367
ENSRNOG00000001738	18.4595	-1.11095	0.468869	-2.36942	0.0178158	0.305487
ENSRNOG00000013972	16.3374	-1.27441	0.53821	-2.36787	0.0178909	0.305972
ENSRNOG00000060538	68.5439	-0.80795	0.341636	-2.36494	0.0180328	0.306755
ENSRNOG00000015615	20.3141	-1.03872	0.439283	-2.36458	0.0180508	0.306755
ENSRNOG00000006237	16.1834	2.94824	1.24713	2.36403	0.0180776	0.306755
ENSRNOG00000013763	5.22216	-1.54653	0.655114	-2.3607	0.0182403	NA
ENSRNOG00000055049	53.3442	1.10876	0.470071	2.35871	0.0183386	0.310079
ENSRNOG00000005620	40.0972	-0.743605	0.315459	-2.35722	0.0184125	0.310079
ENSRNOG00000049083	47.066	0.823387	0.349315	2.35715	0.0184158	0.310079
ENSRNOG00000016122	66.5927	-1.18595	0.503347	-2.35612	0.018467	0.310141
ENSRNOG00000005292	45.8535	-1.10344	0.468737	-2.35407	0.0185692	0.311057
ENSRNOG00000013309	29.1323	-1.25759	0.534549	-2.35261	0.018642	0.311479
ENSRNOG00000008857	30.1248	0.969324	0.412294	2.35105	0.0187206	0.311994
ENSRNOG00000020058	9.13255	1.55571	0.661813	2.35069	0.0187389	NA
ENSRNOG00000024998	14.9343	-1.42021	0.605338	-2.34615	0.0189685	0.315321
ENSRNOG00000010077	11.2443	-2.07469	0.884654	-2.3452	0.0190167	NA
ENSRNOG00000023588	10.3563	2.25278	0.96122	2.34367	0.0190949	NA
ENSRNOG00000013578	182.215	-0.887257	0.378836	-2.34206	0.0191777	0.316256
ENSRNOG00000011648	260.004	0.962245	0.410893	2.34184	0.0191891	0.316256
ENSRNOG00000047374	121.402	-1.40894	0.60166	-2.34175	0.0191936	0.316256
ENSRNOG00000023786	302.428	-1.07531	0.459284	-2.34127	0.0192184	0.316256
ENSRNOG00000002051	55.88	-0.696771	0.297941	-2.33862	0.0193549	0.317151
ENSRNOG00000058866	27.3525	-1.46097	0.624957	-2.33772	0.019402	0.317151
ENSRNOG00000007892	430.567	-0.823924	0.352496	-2.3374	0.0194184	0.317151
ENSRNOG00000001205	138.863	0.71038	0.304222	2.33507	0.0195398	0.317656
ENSRNOG00000007895	198.17	0.766711	0.328364	2.33494	0.0195466	0.317656
ENSRNOG00000000581	23.1038	-1.31991	0.566046	-2.33181	0.0197108	0.319531
ENSRNOG00000015277	1725.29	-0.821177	0.352328	-2.33072	0.0197682	0.319667
ENSRNOG00000003873	54.5617	-1.36466	0.585861	-2.32933	0.0198417	0.320063
ENSRNOG00000023209	11.8722	1.45043	0.623505	2.32625	0.020005	NA
ENSRNOG00000018212	81.5073	-0.870276	0.374223	-2.32555	0.0200425	0.321892
ENSRNOG00000007371	30.9349	-1.21586	0.523027	-2.32466	0.0200903	0.321892
ENSRNOG00000051952	65.8836	-0.807805	0.347529	-2.32442	0.0201029	0.321892
ENSRNOG00000003244	19.838	1.18157	0.50952	2.31898	0.0203963	0.32527
ENSRNOG00000017441	56.3457	-1.19309	0.514601	-2.31847	0.0204239	0.32527
ENSRNOG00000006460	33.156	-0.862156	0.37202	-2.3175	0.0204766	0.32527
ENSRNOG00000048861	11.9728	-1.29446	0.558657	-2.31709	0.0204989	NA
ENSRNOG00000021103	36.6268	-1.02625	0.443106	-2.31603	0.0205564	0.32527
ENSRNOG00000011189	34.53	1.28646	0.555558	2.31562	0.020579	0.32527
ENSRNOG00000014341	26.4014	-1.2122	0.523629	-2.31501	0.0206125	0.32527
ENSRNOG00000025075	11.6417	-1.3723	0.593549	-2.31203	0.0207761	NA
ENSRNOG00000004725	122.894	-1.05724	0.457647	-2.31016	0.0208793	0.327732
ENSRNOG00000019740	29.9697	-1.30193	0.563653	-2.30981	0.0208989	0.327732
ENSRNOG00000048812	1301.55	-0.816631	0.353636	-2.30924	0.02093	0.327732
ENSRNOG00000007567	34.2601	-0.862271	0.373581	-2.30812	0.0209923	0.327732
ENSRNOG00000005695	1007.07	-0.936105	0.405855	-2.3065	0.0210827	0.327732
ENSRNOG00000027962	28.1085	1.27529	0.553115	2.30566	0.0211298	0.327732
ENSRNOG00000012216	197.966	0.846868	0.367347	2.30536	0.0211461	0.327732
ENSRNOG00000005903	20.6377	-1.22237	0.530461	-2.30435	0.0212029	0.327732
ENSRNOG00000057623	74.3293	-0.773793	0.335847	-2.304	0.0212225	0.327732
ENSRNOG00000016454	47.2402	-0.720616	0.313015	-2.30218	0.0213251	0.327732
ENSRNOG00000010538	14.3414	-1.18474	0.514746	-2.3016	0.0213579	0.327732
ENSRNOG00000004219	19.7908	0.931056	0.404566	2.30137	0.0213706	0.327732
ENSRNOG00000008816	1626.11	-1.28062	0.55706	-2.2989	0.0215106	0.329108
ENSRNOG00000014066	89.6783	-0.789487	0.34398	-2.29515	0.0217243	0.331396
ENSRNOG00000021560	20.4969	-1.18145	0.514904	-2.2945	0.0217617	0.331396
ENSRNOG00000014160	48.0821	0.90937	0.396862	2.2914	0.0219402	0.331673
ENSRNOG00000018951	19.0274	-1.35861	0.592928	-2.29136	0.0219425	0.331673
ENSRNOG00000052802	1565.7	1.08666	0.474408	2.29057	0.0219885	0.331673
ENSRNOG00000004019	33.7593	-0.901597	0.393811	-2.28942	0.0220551	0.331673
ENSRNOG00000004402	84.9036	-1.03501	0.452126	-2.28921	0.0220673	0.331673
ENSRNOG00000015496	72.2132	-1.33792	0.584523	-2.28891	0.0220845	0.331673
ENSRNOG00000042855	44.64	0.669121	0.292495	2.28763	0.0221589	0.332028
ENSRNOG00000014665	44.1519	0.756972	0.331052	2.28656	0.0222214	0.332202
ENSRNOG00000011308	30.1672	-0.812912	0.356055	-2.28311	0.0224241	0.332946
ENSRNOG00000025209	43.8193	-1.18965	0.521272	-2.2822	0.0224775	0.332946
ENSRNOG00000003967	97.0415	-0.737586	0.323371	-2.28093	0.0225527	0.332946
ENSRNOG00000050258	168.399	0.696872	0.305532	2.28085	0.0225574	0.332946
ENSRNOG00000013728	7.38464	-1.68239	0.737887	-2.28001	0.0226073	NA
ENSRNOG00000010793	63.3257	0.863296	0.378652	2.27992	0.0226127	0.332946
ENSRNOG00000016265	62.9337	-0.632353	0.277442	-2.27923	0.0226536	0.332946
ENSRNOG00000018421	12.2117	1.19247	0.523234	2.27904	0.022665	NA
ENSRNOG00000016467	40.9943	-0.75296	0.330393	-2.27898	0.022668	0.332946
ENSRNOG00000052376	13.9886	-1.23076	0.540093	-2.2788	0.0226789	0.332946
ENSRNOG00000011411	17.0867	-1.10057	0.483395	-2.27675	0.0228012	0.333992
ENSRNOG00000012486	15.4842	1.48792	0.653918	2.27539	0.0228825	0.334433
ENSRNOG00000015866	132.802	0.763518	0.335809	2.27367	0.0229858	0.334686
ENSRNOG00000017254	99.3961	1.00013	0.440074	2.27264	0.0230476	0.334686
ENSRNOG00000039350	10.7423	1.54968	0.682075	2.27202	0.0230855	NA
ENSRNOG00000001448	155.981	-1.0166	0.447668	-2.27087	0.0231546	0.334686
ENSRNOG00000019105	12.2618	-1.11213	0.489848	-2.27035	0.0231863	NA
ENSRNOG00000001336	32.4081	-1.30072	0.572977	-2.2701	0.0232012	0.334686
ENSRNOG00000000853	152.499	-0.761348	0.335481	-2.26942	0.0232428	0.334686
ENSRNOG00000007372	40.2282	-0.851241	0.375157	-2.26903	0.0232667	0.334686
ENSRNOG00000013484	430.805	0.945128	0.416592	2.26871	0.0232858	0.334686
ENSRNOG00000006803	154.249	-0.698198	0.307804	-2.26832	0.0233097	0.334686
ENSRNOG00000007814	32.9346	-0.935656	0.412754	-2.26686	0.0233985	0.335225
ENSRNOG00000054017	97.0061	-0.824273	0.36417	-2.26343	0.0236091	0.335364
ENSRNOG00000008668	13.7872	-1.34073	0.592345	-2.26343	0.0236094	NA
ENSRNOG00000037198	20.4932	-1.0158	0.449069	-2.26201	0.0236966	0.335364
ENSRNOG00000002643	63.7968	-0.971858	0.429753	-2.26144	0.0237323	0.335364
ENSRNOG00000017784	21.6923	-0.950708	0.420589	-2.26042	0.0237951	0.335364
ENSRNOG00000049075	536.518	-1.04753	0.463452	-2.26028	0.0238038	0.335364
ENSRNOG00000002319	245.116	0.912194	0.403646	2.25989	0.0238283	0.335364
ENSRNOG00000014251	24.6049	-0.861016	0.381255	-2.25838	0.0239222	0.335364
ENSRNOG00000018053	47.3726	0.849901	0.376348	2.25829	0.0239278	0.335364
ENSRNOG00000060750	47.2121	-0.868551	0.384653	-2.25801	0.0239448	0.335364
ENSRNOG00000003183	74.0558	1.15748	0.512681	2.25771	0.0239636	0.335364
ENSRNOG00000016257	495.565	-0.914255	0.405101	-2.25685	0.0240172	0.335364
ENSRNOG00000012808	43.0323	1.01653	0.450441	2.25674	0.0240242	0.335364
ENSRNOG00000040287	59.5799	-1.15875	0.514311	-2.25301	0.0242582	0.337741
ENSRNOG00000001251	124.327	0.822677	0.365247	2.25239	0.0242979	0.337741
ENSRNOG00000021174	15.1745	1.38108	0.613992	2.24935	0.0244901	0.338447
ENSRNOG00000006228	16.5696	-1.46322	0.650525	-2.2493	0.0244934	0.338447
ENSRNOG00000033693	26.3777	-1.05368	0.468653	-2.24831	0.0245563	0.338447
ENSRNOG00000013061	43.6423	-1.25161	0.556886	-2.24751	0.0246073	0.338447
ENSRNOG00000027756	27.1993	-1.0468	0.465829	-2.24717	0.0246289	0.338447
ENSRNOG00000006336	27.245	-0.84239	0.374946	-2.2467	0.0246595	0.338447
ENSRNOG00000023068	291.699	-1.0955	0.487802	-2.24579	0.0247176	0.338533
ENSRNOG00000022101	12.218	-1.71282	0.76504	-2.23887	0.0251645	NA
ENSRNOG00000002373	22.7343	-1.11004	0.495919	-2.23835	0.0251982	0.344288
ENSRNOG00000018364	6.42658	-1.71573	0.766725	-2.23774	0.0252381	NA
ENSRNOG00000049270	7.78765	-1.58122	0.706626	-2.2377	0.0252406	NA
ENSRNOG00000021794	25.4173	0.851265	0.380426	2.23766	0.0252432	0.344288
ENSRNOG00000046005	27.1414	-1.12931	0.50497	-2.23639	0.0253263	0.344701
ENSRNOG00000007946	12.8088	1.20697	0.539786	2.23602	0.0253507	NA
ENSRNOG00000011490	90.9839	0.920334	0.412038	2.23362	0.0255083	0.346169
ENSRNOG00000011678	43.1714	-0.888197	0.39781	-2.23272	0.0255676	0.346169
ENSRNOG00000007726	540.124	0.867698	0.388696	2.23233	0.0255931	0.346169
ENSRNOG00000004245	11.9323	-1.41359	0.63326	-2.23224	0.0255991	NA
ENSRNOG00000003506	109.688	0.786756	0.353197	2.22753	0.025912	0.349758
ENSRNOG00000007756	114.719	0.746191	0.335379	2.22492	0.0260866	0.35139
ENSRNOG00000022372	12.9905	-1.27008	0.570871	-2.22481	0.0260937	NA
ENSRNOG00000019440	19.2833	-1.04066	0.467957	-2.22383	0.0261596	0.351647
ENSRNOG00000016846	67.492	-1.04946	0.472151	-2.22273	0.0262342	0.351926
ENSRNOG00000017753	16.8082	-1.32167	0.594839	-2.2219	0.0262899	0.35195
ENSRNOG00000019342	433.282	0.63148	0.284393	2.22045	0.0263881	0.352227
ENSRNOG00000022635	36.1724	1.37579	0.619724	2.22001	0.0264184	0.352227
ENSRNOG00000056678	12.6582	1.42154	0.640706	2.21872	0.0265059	NA
ENSRNOG00000047459	40.5502	-1.48721	0.670525	-2.21798	0.026556	0.352631
ENSRNOG00000001187	19.0897	-1.30763	0.589561	-2.21797	0.0265566	0.352631
ENSRNOG00000029449	12.1256	-1.09825	0.495621	-2.21591	0.0266975	NA
ENSRNOG00000014908	22.9869	-1.27279	0.574433	-2.21574	0.0267096	0.353943
ENSRNOG00000008180	78.3816	-0.953836	0.430882	-2.21368	0.0268507	0.354709
ENSRNOG00000018569	143.555	-0.686835	0.31032	-2.21331	0.026876	0.354709
ENSRNOG00000004494	63.326	-0.926907	0.418982	-2.21229	0.0269468	0.354912
ENSRNOG00000002662	32.8764	-0.906969	0.410112	-2.21152	0.0270001	0.354912
ENSRNOG00000022565	9.47238	-1.47651	0.667965	-2.21046	0.027073	NA
ENSRNOG00000027498	13.1045	-1.09164	0.494116	-2.20928	0.0271549	NA
ENSRNOG00000004925	194.748	-0.959032	0.43423	-2.20858	0.0272038	0.356872
ENSRNOG00000019649	74.1983	0.683919	0.309887	2.20699	0.0273145	0.357606
ENSRNOG00000015133	39.8865	-1.12652	0.510997	-2.20456	0.0274853	0.358509
ENSRNOG00000003011	71.8144	-0.833734	0.37836	-2.20355	0.0275561	0.358509
ENSRNOG00000020063	41.6815	0.831432	0.377346	2.20337	0.027569	0.358509
ENSRNOG00000011245	58.2203	-1.01013	0.458586	-2.2027	0.0276159	0.358509
ENSRNOG00000014025	13.4578	1.83274	0.832241	2.20217	0.0276533	NA
ENSRNOG00000025892	19.7068	-1.04221	0.47328	-2.20211	0.0276578	0.358509
ENSRNOG00000017146	32.3077	0.992616	0.451319	2.19936	0.027852	0.359702
ENSRNOG00000013320	16.5398	-1.61911	0.736207	-2.19925	0.02786	0.359702
ENSRNOG00000004442	36.4472	0.91473	0.416511	2.19617	0.0280797	0.361224
ENSRNOG00000030213	37.0937	-1.01947	0.464396	-2.19527	0.0281444	0.361224
ENSRNOG00000043503	278.928	0.669355	0.305059	2.19418	0.0282224	0.361224
ENSRNOG00000001769	39.8983	1.24692	0.568562	2.19312	0.0282988	0.361224
ENSRNOG00000014368	124.959	-0.877469	0.400258	-2.19226	0.028361	0.361224
ENSRNOG00000017509	40.5816	-1.17391	0.535674	-2.19146	0.0284187	0.361224
ENSRNOG00000026742	111.799	0.638217	0.291239	2.19139	0.0284236	0.361224
ENSRNOG00000023529	718.325	-0.884009	0.403524	-2.19073	0.0284717	0.361224
ENSRNOG00000020417	61.9855	0.744872	0.34002	2.19067	0.0284755	0.361224
ENSRNOG00000013223	127.097	0.761483	0.348299	2.18629	0.0287941	0.364558
ENSRNOG00000060349	63.9638	-0.987494	0.452407	-2.18275	0.0290539	0.367135
ENSRNOG00000046050	6.38887	-1.6138	0.739466	-2.18238	0.0290812	NA
ENSRNOG00000008713	16.7373	1.60928	0.737606	2.18177	0.0291268	0.367346
ENSRNOG00000032660	13.9186	-0.970855	0.445341	-2.18003	0.0292553	NA
ENSRNOG00000009826	188.484	0.772824	0.35462	2.1793	0.0293094	0.368937
ENSRNOG00000022932	33.4002	1.00997	0.463643	2.17833	0.0293816	0.369134
ENSRNOG00000005982	91.998	0.775443	0.356311	2.17631	0.029532	0.370244
ENSRNOG00000038365	77.4977	-0.618553	0.28431	-2.17563	0.0295833	0.370244
ENSRNOG00000003018	29.6751	-1.03765	0.477138	-2.17474	0.0296494	0.370362
ENSRNOG00000028062	265.325	-0.877272	0.403543	-2.17392	0.029711	0.370424
ENSRNOG00000061100	80.32	-1.07213	0.493354	-2.17315	0.0297688	0.370437
ENSRNOG00000017306	13.2158	1.57455	0.725354	2.17073	0.0299518	NA
ENSRNOG00000046996	384.88	0.629814	0.290211	2.17019	0.0299921	0.372507
ENSRNOG00000042261	94.4608	-0.952796	0.43927	-2.16904	0.0300793	0.372881
ENSRNOG00000018456	109.926	-0.795224	0.366799	-2.16801	0.0301582	0.37315
ENSRNOG00000016486	122.113	-0.663784	0.306431	-2.16618	0.0302978	0.374169
ENSRNOG00000001962	7.36564	-1.30415	0.602789	-2.16353	0.0305006	NA
ENSRNOG00000003229	70.5672	0.916364	0.42357	2.16343	0.0305083	0.375358
ENSRNOG00000015894	41.0573	-1.13234	0.523401	-2.16342	0.030509	0.375358
ENSRNOG00000011498	120.417	-0.709061	0.327945	-2.16213	0.0306078	0.375866
ENSRNOG00000008103	728.932	0.935297	0.433072	2.15968	0.0307976	0.376759
ENSRNOG00000006000	35.919	-1.19255	0.552324	-2.15915	0.0308386	0.376759
ENSRNOG00000051620	40.0979	0.843017	0.390474	2.15896	0.0308535	0.376759
ENSRNOG00000049771	63.646	0.846523	0.392417	2.1572	0.0309898	0.377718
ENSRNOG00000008064	52.6435	-0.779335	0.361768	-2.15424	0.0312213	0.379146
ENSRNOG00000012264	15.2298	-1.33715	0.620981	-2.15328	0.0312966	0.379146
ENSRNOG00000020904	106.27	0.822443	0.382102	2.15242	0.0313646	0.379146
ENSRNOG00000031173	89.054	0.697835	0.324249	2.15216	0.0313848	0.379146
ENSRNOG00000006426	46.1245	1.91421	0.889607	2.15175	0.0314173	0.379146
ENSRNOG00000024159	918.362	-1.09323	0.508281	-2.15084	0.0314886	0.379146
ENSRNOG00000048981	127.512	0.860669	0.400225	2.15046	0.0315185	0.379146
ENSRNOG00000014436	43.7425	0.880771	0.4097	2.1498	0.0315713	0.379146
ENSRNOG00000023334	7.03165	-1.75107	0.815653	-2.14683	0.0318066	NA
ENSRNOG00000011951	13.6971	-1.20733	0.562454	-2.14654	0.0318301	NA
ENSRNOG00000002545	46.4574	-0.868455	0.40466	-2.14614	0.031862	0.381935
ENSRNOG00000007839	10.5694	-0.967507	0.451077	-2.14488	0.0319624	NA
ENSRNOG00000000640	36.3447	-1.03443	0.482728	-2.14288	0.0321224	0.384351
ENSRNOG00000004672	7.62364	-1.46698	0.684679	-2.14259	0.0321461	NA
ENSRNOG00000026177	14.0316	2.54614	1.18966	2.14023	0.0323359	0.385852
ENSRNOG00000020642	20.0205	0.980429	0.458174	2.13986	0.0323659	0.385852
ENSRNOG00000047537	101.48	1.8593	0.869578	2.13816	0.032504	0.386387
ENSRNOG00000024482	27.8326	-1.38081	0.646193	-2.13683	0.0326118	0.386387
ENSRNOG00000051889	63.3622	-1.06327	0.497817	-2.13587	0.0326898	0.386387
ENSRNOG00000004344	13.0049	-1.33843	0.626794	-2.13535	0.0327321	NA
ENSRNOG00000010539	17.459	-1.49031	0.697939	-2.13531	0.0327359	0.386387
ENSRNOG00000003121	16.4193	-1.16793	0.546974	-2.13526	0.0327398	0.386387
ENSRNOG00000002121	25.8345	0.807839	0.378418	2.13478	0.0327789	0.386387
ENSRNOG00000023116	64.273	0.893995	0.419095	2.13316	0.032912	0.386387
ENSRNOG00000028211	115.023	0.992474	0.465396	2.13254	0.0329626	0.386387
ENSRNOG00000042340	34.4378	-0.817668	0.383516	-2.13203	0.0330044	0.386387
ENSRNOG00000017832	151.398	-0.654314	0.306922	-2.13186	0.0330183	0.386387
ENSRNOG00000000528	26.9697	-1.06319	0.498839	-2.13134	0.0330614	0.386387
ENSRNOG00000011653	83.6824	-0.649724	0.305057	-2.12984	0.0331846	0.387133
ENSRNOG00000029571	20.4501	1.02606	0.482182	2.12795	0.0333411	0.387836
ENSRNOG00000007743	2206.86	0.726268	0.34157	2.12626	0.0334815	0.387836
ENSRNOG00000017731	63.5978	0.64128	0.301606	2.12622	0.0334851	0.387836
ENSRNOG00000030021	428.089	-0.898905	0.422877	-2.12569	0.0335291	0.387836
ENSRNOG00000009811	154.126	0.56287	0.264892	2.1249	0.033595	0.387836
ENSRNOG00000020994	160.846	0.788442	0.371061	2.12483	0.033601	0.387836
ENSRNOG00000010308	41.7897	-0.886666	0.417805	-2.1222	0.033821	0.389687
ENSRNOG00000047137	142.664	-0.641094	0.302416	-2.11991	0.034014	0.390478
ENSRNOG00000038074	12.3588	1.23238	0.581464	2.11945	0.0340523	NA
ENSRNOG00000012019	48.2093	-0.965321	0.455459	-2.11945	0.0340527	0.390478
ENSRNOG00000004959	252.489	-1.12551	0.531176	-2.11891	0.0340982	0.390478
ENSRNOG00000029178	27.5538	-0.940807	0.444364	-2.1172	0.0342428	0.390478
ENSRNOG00000011700	33.4599	-0.875457	0.413545	-2.11696	0.0342633	0.390478
ENSRNOG00000021264	44.8835	-0.913129	0.431381	-2.11676	0.0342804	0.390478
ENSRNOG00000005360	109.916	0.847883	0.400619	2.11643	0.0343081	0.390478
ENSRNOG00000013149	7.61921	1.10886	0.524105	2.11573	0.0343681	NA
ENSRNOG00000034198	116.398	-0.629608	0.297633	-2.11538	0.0343975	0.390814
ENSRNOG00000013480	36.3859	-0.718851	0.339933	-2.11468	0.0344572	0.390814
ENSRNOG00000016497	82.1411	0.675132	0.319366	2.11398	0.0345171	0.390815
ENSRNOG00000019208	16.6562	1.25784	0.595316	2.1129	0.0346092	0.391139
ENSRNOG00000000122	186.192	0.679318	0.321658	2.11192	0.034693	0.391139
ENSRNOG00000013967	18.8717	-0.979482	0.463869	-2.11155	0.0347253	0.391139
ENSRNOG00000003185	31.4181	-0.781339	0.370249	-2.11031	0.0348319	0.391291
ENSRNOG00000059968	44.3291	-0.686513	0.325362	-2.11	0.0348586	0.391291
ENSRNOG00000036934	145.488	-0.852436	0.404647	-2.10662	0.0351508	0.393343
ENSRNOG00000010727	27.093	-1.02382	0.486033	-2.10649	0.0351619	0.393343
ENSRNOG00000014480	43.7871	-0.716919	0.340481	-2.10561	0.0352385	0.393526
ENSRNOG00000018668	119.28	-0.637876	0.303155	-2.10413	0.0353675	0.394293
ENSRNOG00000026649	14.8901	-1.33272	0.633643	-2.10326	0.035443	0.394462
ENSRNOG00000007629	24.3624	-1.11468	0.530299	-2.10198	0.0355553	0.39495
ENSRNOG00000001493	23.8425	0.986527	0.469548	2.10101	0.0356398	0.39495
ENSRNOG00000011745	101.252	-0.877094	0.417527	-2.10069	0.0356683	0.39495
ENSRNOG00000001964	162.117	-0.744763	0.354911	-2.09845	0.0358654	0.396462
ENSRNOG00000061039	12.2925	1.36293	0.649501	2.09842	0.0358676	NA
ENSRNOG00000010262	5.01855	1.60115	0.763363	2.09749	0.0359502	NA
ENSRNOG00000010552	73.2584	-0.890301	0.424841	-2.09561	0.0361167	0.398184
ENSRNOG00000012147	78.4784	-0.817158	0.389993	-2.09531	0.0361431	0.398184
ENSRNOG00000003386	16.6402	1.17696	0.562257	2.09327	0.036325	0.399344
ENSRNOG00000019725	112.639	0.558055	0.26666	2.09276	0.0363707	0.399344
ENSRNOG00000028640	74.6545	-0.916437	0.438161	-2.09155	0.0364785	0.399423
ENSRNOG00000019926	203.723	-0.848219	0.405592	-2.09131	0.0365002	0.399423
ENSRNOG00000012879	84.1326	-1.21082	0.579273	-2.09024	0.0365964	0.399806
ENSRNOG00000013783	39.0752	-0.700427	0.335607	-2.08704	0.0368841	0.402277
ENSRNOG00000020811	10.3953	-1.28153	0.614091	-2.08688	0.0368991	NA
ENSRNOG00000019704	15.3084	1.05316	0.504903	2.08586	0.0369916	0.402777
ENSRNOG00000002218	29.9027	0.919204	0.440877	2.08494	0.0370746	0.403009
ENSRNOG00000006467	46.2999	0.730251	0.350485	2.08355	0.0372014	0.403716
ENSRNOG00000016978	12.9893	-1.13658	0.545965	-2.08179	0.0373618	NA
ENSRNOG00000002748	19.8844	-0.865047	0.41584	-2.08024	0.0375033	0.406317
ENSRNOG00000021269	11.5206	2.77616	1.33479	2.07986	0.0375386	NA
ENSRNOG00000006987	15.9188	-1.21312	0.583447	-2.07923	0.037596	0.406587
ENSRNOG00000021143	17.7649	-1.00079	0.481471	-2.07862	0.0376527	0.406587
ENSRNOG00000000586	32.4768	-0.88072	0.424059	-2.07688	0.0378125	0.407639
ENSRNOG00000015991	24.2757	1.1648	0.561136	2.07578	0.0379141	0.408061
ENSRNOG00000009076	18.8027	-0.950436	0.458276	-2.07394	0.0380849	0.409225
ENSRNOG00000002227	7.27256	-1.16878	0.563772	-2.07314	0.0381588	NA
ENSRNOG00000011060	20.1471	-1.4434	0.696765	-2.07157	0.0383051	0.410915
ENSRNOG00000012302	26.8056	-1.21939	0.588933	-2.07051	0.0384044	0.411305
ENSRNOG00000017605	19.0186	-0.964763	0.466206	-2.06939	0.0385094	0.411754
ENSRNOG00000001821	2371.07	0.723175	0.349641	2.06834	0.0386085	0.411863
ENSRNOG00000007990	58.3004	-1.29522	0.626334	-2.06794	0.0386457	0.411863
ENSRNOG00000002749	121.142	-0.712079	0.344748	-2.06551	0.038875	0.413365
ENSRNOG00000011739	19.6695	-1.09031	0.52797	-2.0651	0.0389131	0.413365
ENSRNOG00000001190	26.037	-1.01042	0.489632	-2.06364	0.0390517	0.41361
ENSRNOG00000006137	78.9348	-0.79986	0.387618	-2.06352	0.0390628	0.41361
ENSRNOG00000051056	7.77401	-1.13738	0.551252	-2.06327	0.0390874	NA
ENSRNOG00000022921	31.0558	1.00556	0.487573	2.06237	0.0391725	0.413986
ENSRNOG00000023589	42.524	0.944094	0.457894	2.06182	0.0392251	0.413986
ENSRNOG00000014405	27.1545	-0.923451	0.448247	-2.06014	0.0393855	0.41448
ENSRNOG00000008415	22.6369	-1.15174	0.559133	-2.05987	0.039411	0.41448
ENSRNOG00000032297	43.5072	-0.895664	0.434929	-2.05933	0.0394622	0.41448
ENSRNOG00000008165	11.8971	-1.20025	0.583078	-2.05847	0.0395446	NA
ENSRNOG00000012716	129.85	-0.839421	0.408129	-2.05675	0.03971	0.416413
ENSRNOG00000014645	135.935	0.664127	0.323194	2.05489	0.0398896	0.41761
ENSRNOG00000019721	322.929	0.762568	0.371216	2.05424	0.039952	0.41761
ENSRNOG00000015750	2.13369	2.03327	0.990099	2.05361	0.0400138	NA
ENSRNOG00000011784	90.9026	0.677522	0.329969	2.05329	0.0400443	0.417906
ENSRNOG00000014333	133.646	-0.714286	0.348444	-2.04993	0.0403712	0.420328
ENSRNOG00000038720	20.5407	-1.44799	0.706541	-2.04941	0.0404223	0.420328
ENSRNOG00000020304	33.1471	-0.789795	0.385467	-2.04893	0.0404693	0.420328
ENSRNOG00000049221	11.7298	1.15562	0.56428	2.04796	0.0405639	NA
ENSRNOG00000015857	564.4	-0.821943	0.401694	-2.04619	0.0407372	0.422438
ENSRNOG00000010235	30.5703	1.06145	0.518951	2.04537	0.0408185	0.422611
ENSRNOG00000004448	33.8259	0.950971	0.466145	2.04007	0.041343	0.426969
ENSRNOG00000060087	16.7345	-1.37586	0.674571	-2.0396	0.0413899	0.426969
ENSRNOG00000008566	91.387	0.594304	0.2916	2.03808	0.0415417	0.426969
ENSRNOG00000008133	38.1186	0.737582	0.362004	2.0375	0.0416004	0.426969
ENSRNOG00000030183	22.5855	-1.27717	0.626884	-2.03734	0.0416163	0.426969
ENSRNOG00000011636	35.9745	-1.03064	0.505916	-2.03718	0.0416316	0.426969
ENSRNOG00000002454	20.5052	-1.15275	0.566218	-2.03587	0.0417633	0.427649
ENSRNOG00000016334	6.8258	-1.83088	0.899518	-2.0354	0.0418102	NA
ENSRNOG00000016227	313.671	0.6119	0.300757	2.03453	0.0418983	0.427804
ENSRNOG00000013659	16.4171	1.47637	0.725797	2.03413	0.0419383	0.427804
ENSRNOG00000006388	67.8955	0.876229	0.43084	2.03377	0.041975	0.427804
ENSRNOG00000030763	73.0079	0.924937	0.455151	2.03216	0.0421379	0.428796
ENSRNOG00000005963	49.007	-0.846421	0.416677	-2.03136	0.0422186	0.428949
ENSRNOG00000013804	44.0392	-0.700233	0.344975	-2.02981	0.0423763	0.429883
ENSRNOG00000001785	42.5754	-0.699225	0.344604	-2.02907	0.0424512	0.429975
ENSRNOG00000021004	113.082	0.922921	0.455022	2.0283	0.0425297	0.430103
ENSRNOG00000031162	77.2736	0.951263	0.4694	2.02655	0.0427083	0.431242
ENSRNOG00000023576	13.1589	-1.25426	0.618967	-2.02637	0.0427266	NA
ENSRNOG00000049780	42.5672	-0.753986	0.372424	-2.02454	0.0429149	0.431832
ENSRNOG00000017071	45.079	0.689327	0.340547	2.02418	0.0429518	0.431832
ENSRNOG00000003201	182.499	-0.885314	0.437398	-2.02405	0.0429651	0.431832
ENSRNOG00000017737	64.0634	-0.931128	0.460665	-2.02127	0.0432521	0.433514
ENSRNOG00000017635	71.1457	0.607552	0.300598	2.02114	0.0432651	0.433514
ENSRNOG00000058271	75.304	0.691534	0.342259	2.0205	0.0433319	0.433518
ENSRNOG00000006800	13.0303	0.972813	0.48195	2.0185	0.0435396	NA
ENSRNOG00000007706	6.41938	-1.21747	0.603314	-2.01797	0.0435944	NA
ENSRNOG00000053258	13.7761	1.82972	0.906961	2.01742	0.0436518	NA
ENSRNOG00000009766	53.1232	0.813292	0.403231	2.01694	0.0437018	0.435275
ENSRNOG00000015411	65.2329	-0.545309	0.270483	-2.01606	0.0437939	0.435275
ENSRNOG00000025539	16.6171	-1.12424	0.557663	-2.01598	0.0438019	0.435275
ENSRNOG00000009832	23.5881	-1.05934	0.525482	-2.01594	0.0438065	0.435275
ENSRNOG00000053406	6.60132	-1.56285	0.775506	-2.01526	0.0438769	NA
ENSRNOG00000000264	15.312	1.07836	0.535203	2.01485	0.0439201	0.435275
ENSRNOG00000017191	29.6878	-0.831118	0.412521	-2.01473	0.0439331	0.435275
ENSRNOG00000011557	8.20296	1.57725	0.783011	2.01434	0.0439736	NA
ENSRNOG00000013878	21.9094	-0.951728	0.472521	-2.01415	0.043994	0.435275
ENSRNOG00000028166	24.4843	0.837197	0.41575	2.0137	0.0440405	0.435275
ENSRNOG00000038012	50.428	-0.76972	0.382428	-2.01272	0.0441446	0.435644
ENSRNOG00000013813	17.6338	-1.11652	0.555722	-2.00914	0.0445227	0.438006
ENSRNOG00000018649	10.7316	-1.01492	0.505157	-2.00912	0.0445241	NA
ENSRNOG00000048320	237.844	0.778969	0.387821	2.00858	0.0445821	0.438006
ENSRNOG00000003486	182.631	-0.871124	0.433735	-2.00842	0.0445984	0.438006
ENSRNOG00000056524	11.683	1.23362	0.614388	2.00788	0.0446557	NA
ENSRNOG00000042962	29.2166	0.947413	0.471847	2.00788	0.0446559	0.438006
ENSRNOG00000003625	254.277	-0.743085	0.370194	-2.00729	0.0447192	0.438006
ENSRNOG00000010418	13.846	-0.968588	0.482987	-2.00541	0.0449189	NA
ENSRNOG00000008658	82.8111	-0.688551	0.34337	-2.00528	0.0449336	0.438907
ENSRNOG00000016156	55.3827	1.20953	0.603352	2.00469	0.0449963	0.438907
ENSRNOG00000016234	32.8067	0.849177	0.423707	2.00416	0.0450526	0.438907
ENSRNOG00000018709	15.0785	1.05619	0.527133	2.00366	0.0451068	0.438907
ENSRNOG00000047246	73.9019	1.04362	0.520955	2.00328	0.045147	0.438907
ENSRNOG00000033916	118.896	-0.77201	0.385801	-2.00106	0.0453864	0.440024
ENSRNOG00000021206	1457.05	0.839332	0.419465	2.00096	0.0453967	0.440024
ENSRNOG00000018697	14.7123	0.980867	0.490782	1.99858	0.0456541	0.440399
ENSRNOG00000026542	40.1522	-0.700901	0.350705	-1.99855	0.0456573	0.440399
ENSRNOG00000015983	15.5456	-1.05137	0.526123	-1.99833	0.0456806	0.440399
ENSRNOG00000018657	15.5642	-1.22771	0.614438	-1.99811	0.045705	0.440399
ENSRNOG00000021207	16.9888	0.908191	0.454703	1.99733	0.0457895	0.440564
ENSRNOG00000001628	13.964	2.49568	1.25036	1.99596	0.045938	NA
ENSRNOG00000012881	268.27	-0.807254	0.404608	-1.99515	0.0460263	0.441587
ENSRNOG00000059947	51.0429	-0.798051	0.400022	-1.99502	0.046041	0.441587
ENSRNOG00000011603	22.3122	0.875213	0.438816	1.99449	0.0460987	0.441587
ENSRNOG00000000809	13.45	-1.01147	0.507322	-1.99375	0.0461799	NA
ENSRNOG00000020288	78.6734	-0.611391	0.306881	-1.99227	0.0463411	0.441978
ENSRNOG00000001239	130.299	0.661432	0.332039	1.99203	0.0463677	0.441978
ENSRNOG00000056907	129.471	-0.712836	0.357919	-1.99161	0.0464133	0.441978
ENSRNOG00000011416	15.3508	-1.03815	0.521337	-1.99132	0.0464454	0.441978
ENSRNOG00000010688	116.746	1.60314	0.805249	1.99086	0.0464962	0.441978
ENSRNOG00000061779	50.1611	-0.780368	0.39216	-1.98992	0.0465995	0.441978
ENSRNOG00000016001	74.0011	0.762882	0.383491	1.98931	0.0466669	0.441978
ENSRNOG00000003228	39.531	-1.06338	0.534578	-1.98919	0.0466806	0.441978
ENSRNOG00000009994	30.1333	1.25145	0.62935	1.98848	0.0467585	0.442074
ENSRNOG00000001232	11.3232	1.313	0.660801	1.98698	0.0469243	NA
ENSRNOG00000014584	25.4996	-1.10357	0.555726	-1.98582	0.047053	0.444216
ENSRNOG00000036692	24.8652	-1.04946	0.529413	-1.98231	0.0474446	0.446508
ENSRNOG00000018390	103.089	-0.819962	0.413654	-1.98224	0.0474522	0.446508
ENSRNOG00000028521	40.16	0.79616	0.401734	1.98181	0.0475008	0.446508
ENSRNOG00000004864	169.887	-0.834544	0.42125	-1.98112	0.0475784	0.446594
ENSRNOG00000021025	24.6938	0.986346	0.498816	1.97737	0.0479993	0.449899
ENSRNOG00000005858	151.854	2.17405	1.09993	1.97653	0.0480946	0.450146
ENSRNOG00000001884	57.697	-0.750697	0.379944	-1.97581	0.0481764	0.450267
ENSRNOG00000019070	108.714	0.580681	0.294027	1.97492	0.048277	0.450329
ENSRNOG00000022576	18.0752	1.00017	0.506533	1.97454	0.0483209	0.450329
ENSRNOG00000005825	4639.78	-1.03842	0.526713	-1.97152	0.0486645	0.452593
ENSRNOG00000033299	2248.99	-1.21601	0.616893	-1.97119	0.0487025	0.452593
ENSRNOG00000027245	78.1653	0.686886	0.348836	1.96908	0.048944	0.454192
ENSRNOG00000001427	12.3269	-1.03303	0.524669	-1.96892	0.0489627	NA
ENSRNOG00000004214	39.2971	0.824378	0.419275	1.9662	0.0492756	0.455959
ENSRNOG00000053583	154.944	0.66123	0.336399	1.96561	0.0493435	0.455959
ENSRNOG00000050585	566.34	0.70718	0.359776	1.96561	0.0493438	0.455959
ENSRNOG00000009887	52.3295	-0.76439	0.389228	-1.96386	0.0495463	0.456588
ENSRNOG00000053991	18.7892	-0.788197	0.40136	-1.96381	0.0495517	0.456588
ENSRNOG00000019940	95.5296	-0.682823	0.348267	-1.96063	0.0499224	0.459121
ENSRNOG00000015967	190.867	-0.759882	0.38772	-1.95987	0.0500106	0.459121
ENSRNOG00000053239	770.631	0.75269	0.384095	1.95964	0.0500373	0.459121
ENSRNOG00000014948	15.6111	1.13246	0.578279	1.95832	0.0501923	0.459565
ENSRNOG00000054695	38.9717	-0.797577	0.407336	-1.95803	0.0502264	0.459565
ENSRNOG00000004917	20.0458	-1.21434	0.620554	-1.95687	0.0503626	0.459832
ENSRNOG00000012236	14.5585	0.805231	0.411592	1.95638	0.0504202	0.459832
ENSRNOG00000014777	14.1702	-0.974957	0.498617	-1.95532	0.0505452	0.459832
ENSRNOG00000032699	28.7886	1.88549	0.964337	1.95522	0.050557	0.459832
ENSRNOG00000004099	52.1375	-0.721927	0.369399	-1.95433	0.050662	0.459832
ENSRNOG00000014139	17.759	-1.19715	0.613158	-1.95243	0.0508874	0.459832
ENSRNOG00000005083	94.6689	0.60582	0.310352	1.95204	0.0509336	0.459832
ENSRNOG00000056474	57.8978	-0.999125	0.51188	-1.95187	0.0509532	0.459832
ENSRNOG00000015948	348.634	0.818163	0.419263	1.95143	0.0510055	0.459832
ENSRNOG00000028703	24.5709	-0.996154	0.510602	-1.95094	0.0510644	0.459832
ENSRNOG00000020660	672.902	-0.725496	0.371889	-1.95084	0.051076	0.459832
ENSRNOG00000018468	21.9392	-1.34258	0.688324	-1.9505	0.0511162	0.459832
ENSRNOG00000006094	72.4488	-0.905011	0.464097	-1.95005	0.0511707	0.459832
ENSRNOG00000046452	37.0432	-0.917029	0.47051	-1.94901	0.0512944	0.460311
ENSRNOG00000016246	9.94637	-1.48811	0.764266	-1.94711	0.0515219	NA
ENSRNOG00000003013	3.85037	-1.71047	0.87897	-1.94599	0.0516557	NA
ENSRNOG00000026488	25.5886	-1.15407	0.593627	-1.9441	0.051883	0.464558
ENSRNOG00000015334	75.627	-0.810767	0.417087	-1.94388	0.0519099	0.464558
ENSRNOG00000002470	40.4348	-0.867267	0.446342	-1.94306	0.0520093	0.464811
ENSRNOG00000015655	89.256	-0.852768	0.439086	-1.94214	0.05212	0.465164
ENSRNOG00000012207	275.54	-0.658009	0.339054	-1.94072	0.0522925	0.466067
ENSRNOG00000015630	117.548	0.603724	0.311503	1.9381	0.0526109	0.46815
ENSRNOG00000006975	56.3855	-0.591666	0.305357	-1.93762	0.0526696	0.46815
ENSRNOG00000010575	23.8489	-1.06255	0.549005	-1.9354	0.0529408	0.469921
ENSRNOG00000057934	9.20356	-1.25319	0.647607	-1.93511	0.0529765	NA
ENSRNOG00000023494	10.2148	-1.4948	0.772808	-1.93425	0.0530825	NA
ENSRNOG00000018046	3.84333	-1.70969	0.885251	-1.93131	0.0534451	NA
ENSRNOG00000047506	61.4086	-0.993595	0.514527	-1.93108	0.0534727	0.473613
ENSRNOG00000008517	49.1101	0.555657	0.287779	1.93085	0.0535017	0.473613
ENSRNOG00000007128	5.60532	1.55161	0.80381	1.93032	0.0535674	NA
ENSRNOG00000011987	16.096	-1.24301	0.64421	-1.92951	0.0536674	0.473748
ENSRNOG00000004067	15.4293	-1.16581	0.604352	-1.92902	0.053728	0.473748
ENSRNOG00000018996	22.2582	-1.30818	0.678537	-1.92794	0.0538622	0.473748
ENSRNOG00000014156	8.06432	-1.16997	0.606849	-1.92794	0.0538631	NA
ENSRNOG00000019302	14.2022	-1.34997	0.700321	-1.92765	0.0538991	0.473748
ENSRNOG00000026157	9.15772	1.19916	0.622123	1.92753	0.0539131	NA
ENSRNOG00000000729	23.2067	1.00995	0.523989	1.92742	0.0539267	0.473748
ENSRNOG00000031232	52.0551	-0.812086	0.421568	-1.92635	0.0540612	0.473748
ENSRNOG00000046493	21.6154	0.940542	0.488333	1.92603	0.054101	0.473748
ENSRNOG00000020602	70.9176	0.659144	0.342238	1.92598	0.0541068	0.473748
ENSRNOG00000001842	84.1394	0.624744	0.324462	1.92548	0.0541695	0.473748
ENSRNOG00000045765	71.2644	0.739929	0.384634	1.92372	0.0543893	0.474416
ENSRNOG00000010529	76.2725	-0.695377	0.361574	-1.9232	0.0544555	0.474416
ENSRNOG00000015869	99.1397	0.623069	0.324013	1.92297	0.0544834	0.474416
ENSRNOG00000012428	32.1408	0.96057	0.499633	1.92255	0.0545364	0.474416
ENSRNOG00000020906	11.3834	-1.04931	0.546143	-1.9213	0.0546936	NA
ENSRNOG00000019299	17.3016	-1.11475	0.580375	-1.92074	0.054765	0.475328
ENSRNOG00000026497	34.924	0.742571	0.386642	1.92056	0.0547868	0.475328
ENSRNOG00000016912	12.9502	-1.26362	0.658581	-1.9187	0.0550224	NA
ENSRNOG00000008747	25.9221	-0.746242	0.389368	-1.91655	0.0552956	0.47889
ENSRNOG00000051854	48.688	-0.698314	0.364433	-1.91617	0.055344	0.47889
ENSRNOG00000006949	209.501	0.685701	0.357967	1.91554	0.0554232	0.478941
ENSRNOG00000020201	48.4419	0.694056	0.362438	1.91496	0.0554974	0.478949
ENSRNOG00000059268	16.7057	-0.904114	0.472468	-1.9136	0.0556718	0.479237
ENSRNOG00000021719	433.499	-0.884174	0.462074	-1.91349	0.0556855	0.479237
ENSRNOG00000015517	13.9944	1.00467	0.525188	1.91298	0.0557508	0.479237
ENSRNOG00000002385	51.4264	-0.890812	0.465925	-1.91192	0.0558866	0.479773
ENSRNOG00000006898	55.0112	0.616216	0.322637	1.90993	0.0561418	0.481331
ENSRNOG00000025011	68.898	-0.885155	0.464678	-1.90488	0.0567957	0.486192
ENSRNOG00000011553	17.2871	-1.11041	0.583072	-1.9044	0.0568576	0.486192
ENSRNOG00000032777	24.3915	0.917405	0.482268	1.90227	0.0571353	0.487646
ENSRNOG00000017781	30.118	0.850838	0.447349	1.90196	0.0571769	0.487646
ENSRNOG00000009487	8.08632	-1.15663	0.608314	-1.90136	0.0572544	NA
ENSRNOG00000008738	10.3456	1.11561	0.587846	1.8978	0.0577224	NA
ENSRNOG00000021006	61.3173	0.614397	0.323915	1.89678	0.0578566	0.490202
ENSRNOG00000004181	14.6201	-0.910283	0.479913	-1.89677	0.0578589	0.490202
ENSRNOG00000001865	20.193	-2.14018	1.12885	-1.89589	0.0579744	0.490202
ENSRNOG00000019372	177.575	0.710233	0.374688	1.89553	0.058022	0.490202
ENSRNOG00000011668	6.35276	-1.2241	0.645807	-1.89546	0.0580314	NA
ENSRNOG00000013719	18.9102	0.898356	0.474012	1.89522	0.0580634	0.490202
ENSRNOG00000003172	311.944	-0.633201	0.334288	-1.89418	0.0582012	0.490202
ENSRNOG00000000812	31.0374	0.818646	0.432237	1.89398	0.0582281	0.490202
ENSRNOG00000027582	3.27279	1.39148	0.734691	1.89397	0.0582289	NA
ENSRNOG00000056150	49.0868	-0.930393	0.491401	-1.89335	0.0583118	0.490202
ENSRNOG00000007234	58.0461	-0.767949	0.405604	-1.89335	0.058312	0.490202
ENSRNOG00000049351	43.1044	0.949478	0.50177	1.89226	0.0584566	0.490202
ENSRNOG00000024363	44.3778	-0.877757	0.46408	-1.89139	0.0585723	0.490202
ENSRNOG00000053659	169.777	-0.959254	0.507189	-1.89131	0.0585827	0.490202
ENSRNOG00000005711	82.0449	0.676667	0.35788	1.89076	0.0586558	0.490202
ENSRNOG00000003763	53.4669	-0.709378	0.375195	-1.8907	0.0586651	0.490202
ENSRNOG00000025504	54.9388	0.714902	0.378119	1.89068	0.058667	0.490202
ENSRNOG00000014347	5.55181	-1.15128	0.608931	-1.89065	0.0586712	NA
ENSRNOG00000042501	31.9885	0.887504	0.469515	1.89025	0.0587239	0.490202
ENSRNOG00000053550	20.6257	-1.07264	0.567519	-1.89004	0.0587522	0.490202
ENSRNOG00000047816	40.9988	0.840766	0.445051	1.88915	0.0588724	0.490575
ENSRNOG00000055562	62.0954	-0.869247	0.460263	-1.88859	0.0589471	0.490575
ENSRNOG00000012622	13.8022	0.927622	0.491336	1.88796	0.0590318	NA
ENSRNOG00000028368	9.55812	-1.24412	0.65922	-1.88726	0.059125	NA
ENSRNOG00000001766	36.3531	0.787783	0.417594	1.88648	0.05923	0.491555
ENSRNOG00000000044	14.4726	1.03764	0.55014	1.88613	0.0592773	0.491555
ENSRNOG00000010524	269.813	0.644223	0.341576	1.88603	0.0592906	0.491555
ENSRNOG00000048617	57.046	-0.577696	0.306778	-1.88311	0.0596853	0.493885
ENSRNOG00000054251	70.1382	-0.989586	0.525583	-1.88283	0.0597228	0.493885
ENSRNOG00000024818	39.9657	-0.823684	0.437819	-1.88133	0.0599265	0.494676
ENSRNOG00000057683	15.9884	-0.88801	0.472305	-1.88016	0.0600861	0.494676
ENSRNOG00000061246	198.148	0.826471	0.439615	1.87999	0.0601095	0.494676
ENSRNOG00000002393	232.899	-0.634031	0.337268	-1.8799	0.0601213	0.494676
ENSRNOG00000014399	239.694	-0.478494	0.254654	-1.87899	0.0602453	0.495072
ENSRNOG00000021053	29.7148	0.966981	0.514944	1.87784	0.0604036	0.49575
ENSRNOG00000008151	28.3574	-0.948433	0.50522	-1.87727	0.0604814	0.495765
ENSRNOG00000001720	58.1839	-0.739223	0.393919	-1.87658	0.060575	0.495911
ENSRNOG00000015229	76.9131	-0.794469	0.424152	-1.87307	0.0610582	0.498153
ENSRNOG00000020893	42.1033	-0.681451	0.363837	-1.87295	0.0610747	0.498153
ENSRNOG00000015415	188.124	0.560344	0.29918	1.87293	0.0610777	0.498153
ENSRNOG00000009754	97.4331	0.684826	0.365941	1.87141	0.0612883	0.498847
ENSRNOG00000042977	39.5024	0.777142	0.415358	1.87102	0.0613427	0.498847
ENSRNOG00000019246	97.1956	-0.802977	0.429313	-1.87038	0.0614316	0.498847
ENSRNOG00000005196	30.8087	-0.868574	0.46445	-1.87011	0.0614682	0.498847
ENSRNOG00000021255	15.5371	-0.859799	0.460004	-1.86911	0.0616072	0.499354
ENSRNOG00000013231	65.4151	-0.892319	0.477982	-1.86685	0.0619231	0.499868
ENSRNOG00000047213	63.5389	-0.632118	0.338633	-1.86668	0.0619464	0.499868
ENSRNOG00000022448	31.1848	-0.828849	0.44404	-1.86661	0.0619562	0.499868
ENSRNOG00000012957	80.2125	-0.708032	0.379428	-1.86605	0.0620343	0.499868
ENSRNOG00000019648	360.893	-0.748892	0.401361	-1.86588	0.062058	0.499868
ENSRNOG00000015335	174.502	-0.836576	0.448477	-1.86537	0.0621296	0.499868
ENSRNOG00000010131	104.912	-0.714364	0.383154	-1.86443	0.0622612	0.50031
ENSRNOG00000043103	3.41246	-1.71352	0.919312	-1.86392	0.0623331	NA
ENSRNOG00000020922	15.4228	1.0305	0.553277	1.86254	0.0625267	0.500768
ENSRNOG00000030294	60.8526	-0.541436	0.290707	-1.86248	0.0625359	0.500768
ENSRNOG00000020635	30.1867	0.960953	0.515978	1.86239	0.0625481	0.500768
ENSRNOG00000008393	150.899	-0.720335	0.387071	-1.86099	0.0627457	0.501735
ENSRNOG00000027513	19.9442	-0.839183	0.452227	-1.85567	0.0635008	0.506383
ENSRNOG00000003682	8.55844	-0.976847	0.526458	-1.85551	0.0635239	NA
ENSRNOG00000004996	127.487	0.462591	0.24934	1.85526	0.063559	0.506383
ENSRNOG00000056870	70.0367	0.558445	0.301007	1.85526	0.0635595	0.506383
ENSRNOG00000029456	15.9054	-0.979971	0.528498	-1.85426	0.0637023	0.506903
ENSRNOG00000007884	49.8417	-0.942324	0.508393	-1.85354	0.0638055	0.507106
ENSRNOG00000049768	11.0689	-1.38726	0.748812	-1.85261	0.0639384	NA
ENSRNOG00000013791	47.8996	-0.940368	0.507886	-1.85153	0.0640931	0.508061
ENSRNOG00000006844	22.267	-0.849482	0.458802	-1.85152	0.0640945	0.508061
ENSRNOG00000009225	46.1845	0.680349	0.367543	1.85107	0.0641589	0.508061
ENSRNOG00000062155	13.7731	-1.06103	0.573299	-1.85075	0.0642058	NA
ENSRNOG00000052775	64.5148	0.629001	0.340321	1.84826	0.0645645	0.509609
ENSRNOG00000030118	607.764	-0.703625	0.38078	-1.84785	0.064624	0.509609
ENSRNOG00000013324	57.055	-0.819208	0.443349	-1.84777	0.0646351	0.509609
ENSRNOG00000006419	23.2438	0.763424	0.413207	1.84756	0.0646665	0.509609
ENSRNOG00000014201	47.5925	-0.622105	0.33693	-1.84639	0.0648357	0.510084
ENSRNOG00000042449	17.0526	-0.940414	0.509477	-1.84584	0.0649152	0.510084
ENSRNOG00000007041	13.2406	1.31728	0.713723	1.84565	0.0649429	NA
ENSRNOG00000002394	257.015	-0.901712	0.488593	-1.84553	0.064961	0.510084
ENSRNOG00000029798	10.1913	-1.09269	0.592259	-1.84495	0.065045	NA
ENSRNOG00000034071	9.95217	1.16391	0.630906	1.84483	0.0650625	NA
ENSRNOG00000000186	92.1074	0.921473	0.499669	1.84417	0.065159	0.510536
ENSRNOG00000014450	15.0849	-1.03692	0.562302	-1.84406	0.0651748	0.510536
ENSRNOG00000053247	36.708	0.816116	0.44287	1.84279	0.0653599	0.511372
ENSRNOG00000030871	106.496	-0.941459	0.511161	-1.84181	0.0655037	0.511884
ENSRNOG00000048237	47.999	0.548731	0.298346	1.83924	0.0658793	0.514205
ENSRNOG00000004686	245.925	-0.794691	0.432325	-1.83818	0.0660359	0.514812
ENSRNOG00000061231	77.0932	-0.715921	0.389641	-1.83739	0.0661527	0.515108
ENSRNOG00000010519	12.3973	1.51038	0.822954	1.83531	0.0664597	NA
ENSRNOG00000014901	55.2041	-0.79842	0.435284	-1.83425	0.066617	0.518106
ENSRNOG00000048577	14.2167	-0.839215	0.45801	-1.8323	0.066906	0.519134
ENSRNOG00000018333	45.1104	-0.634224	0.346325	-1.8313	0.0670565	0.519134
ENSRNOG00000009987	62.2449	-0.687898	0.375663	-1.83116	0.0670771	0.519134
ENSRNOG00000007040	57.4925	0.735575	0.401809	1.83066	0.0671513	0.519134
ENSRNOG00000022242	36.3143	-0.940922	0.514138	-1.8301	0.0672354	0.519134
ENSRNOG00000002180	48.9221	-0.768872	0.420202	-1.82977	0.0672848	0.519134
ENSRNOG00000051170	43.4679	-0.880635	0.481319	-1.82963	0.0673054	0.519134
ENSRNOG00000013962	6.76431	1.4175	0.775087	1.82882	0.0674261	NA
ENSRNOG00000017309	185.054	-0.622551	0.340467	-1.82852	0.0674714	0.519575
ENSRNOG00000011526	120.962	0.738685	0.404053	1.82819	0.0675217	0.519575
ENSRNOG00000026963	530.586	-0.627942	0.343944	-1.82571	0.0678938	0.521582
ENSRNOG00000007060	149.469	-0.783297	0.429194	-1.82504	0.0679948	0.521582
ENSRNOG00000011073	17.6003	-0.950843	0.521049	-1.82486	0.068022	0.521582
ENSRNOG00000029195	5.58465	-1.42535	0.781776	-1.82322	0.0682702	NA
ENSRNOG00000023274	10.2758	-1.13549	0.622844	-1.82307	0.068293	NA
ENSRNOG00000009313	81.175	0.646832	0.354839	1.82289	0.0683206	0.522285
ENSRNOG00000006069	24.409	-1.06247	0.582892	-1.82275	0.0683416	0.522285
ENSRNOG00000003148	351.669	-0.601868	0.330236	-1.82254	0.0683732	0.522285
ENSRNOG00000010325	60.9735	0.627755	0.344799	1.82064	0.0686621	0.522285
ENSRNOG00000016099	45.9577	-0.782652	0.430127	-1.81958	0.0688225	0.522285
ENSRNOG00000016507	4.65289	-1.27534	0.700917	-1.81954	0.0688295	NA
ENSRNOG00000014462	44.546	0.523468	0.287834	1.81865	0.0689651	0.522285
ENSRNOG00000034066	47.1627	-0.931407	0.512379	-1.81781	0.0690932	0.522285
ENSRNOG00000015192	57.981	-0.769335	0.423287	-1.81752	0.069137	0.522285
ENSRNOG00000003470	49.4452	0.707016	0.389131	1.81691	0.069231	0.522285
ENSRNOG00000014193	20.7258	0.978682	0.538873	1.81616	0.0693453	0.522285
ENSRNOG00000005958	531.798	-0.891554	0.490927	-1.81606	0.0693605	0.522285
ENSRNOG00000021047	35.8531	-0.64738	0.356697	-1.81493	0.0695341	0.522285
ENSRNOG00000020213	28.5027	0.806219	0.444238	1.81484	0.0695491	0.522285
ENSRNOG00000000609	50.6578	-0.638271	0.351845	-1.81407	0.0696673	0.522285
ENSRNOG00000016266	32.7977	-0.673492	0.371324	-1.81376	0.0697152	0.522285
ENSRNOG00000057622	46.1693	-0.764752	0.421714	-1.81344	0.0697644	0.522285
ENSRNOG00000022482	18.7253	-0.877257	0.483981	-1.81259	0.0698955	0.522285
ENSRNOG00000019826	45.5996	0.793199	0.43761	1.81257	0.0698983	0.522285
ENSRNOG00000023456	22.7351	-0.931306	0.513894	-1.81225	0.0699473	0.522285
ENSRNOG00000013136	33.6882	-0.754618	0.416439	-1.81207	0.069975	0.522285
ENSRNOG00000018975	48.1068	-0.712115	0.393005	-1.81197	0.0699905	0.522285
ENSRNOG00000009019	39.3906	-0.802816	0.443338	-1.81085	0.0701648	0.522285
ENSRNOG00000007905	280.431	0.633457	0.349893	1.81043	0.0702288	0.522285
ENSRNOG00000042029	37.8348	0.815115	0.450341	1.81	0.0702965	0.522285
ENSRNOG00000020726	36.0453	-0.621715	0.343607	-1.80938	0.0703921	0.522285
ENSRNOG00000018320	328.728	-0.67246	0.371745	-1.80893	0.0704626	0.522285
ENSRNOG00000002199	27.9214	-1.22771	0.678783	-1.80869	0.0704994	0.522285
ENSRNOG00000011875	30.4237	1.844	1.01964	1.80848	0.070532	0.522285
ENSRNOG00000017783	158.98	-0.52389	0.289733	-1.80818	0.0705783	0.522285
ENSRNOG00000006858	44.0158	0.655177	0.362389	1.80794	0.0706162	0.522285
ENSRNOG00000047620	53.8749	0.718448	0.397658	1.8067	0.0708093	0.522285
ENSRNOG00000004524	44.355	-0.662808	0.366909	-1.80647	0.0708454	0.522285
ENSRNOG00000024115	510.681	0.989412	0.547813	1.80611	0.070901	0.522285
ENSRNOG00000033508	21.1539	0.74425	0.412088	1.80605	0.0709112	0.522285
ENSRNOG00000059140	36.0782	-0.789431	0.437204	-1.80564	0.0709751	0.522285
ENSRNOG00000010107	40.3815	-1.59819	0.885165	-1.80553	0.0709918	0.522285
ENSRNOG00000020889	99.6452	-0.624019	0.345736	-1.8049	0.0710898	0.522418
ENSRNOG00000022289	40.3658	0.777775	0.431378	1.803	0.0713881	0.523827
ENSRNOG00000009696	10.8256	-1.00483	0.557519	-1.80233	0.071494	NA
ENSRNOG00000043069	37.0444	0.678991	0.376774	1.80212	0.0715268	0.523827
ENSRNOG00000017647	23.97	-1.08614	0.602929	-1.80145	0.0716327	0.523827
ENSRNOG00000025592	51.6605	-0.70063	0.389164	-1.80035	0.071806	0.523827
ENSRNOG00000061215	30.9683	1.25	0.694446	1.79999	0.0718616	0.523827
ENSRNOG00000009068	42.1368	1.04254	0.579375	1.79942	0.0719515	0.523827
ENSRNOG00000012016	45.0309	-0.872354	0.484815	-1.79935	0.0719626	0.523827
ENSRNOG00000016752	217.735	0.64239	0.357119	1.79881	0.0720485	0.523827
ENSRNOG00000015692	87.9794	-0.985327	0.547834	-1.79859	0.0720839	0.523827
ENSRNOG00000009364	484.915	0.577262	0.320992	1.79837	0.0721181	0.523827
ENSRNOG00000013533	82.2729	-0.870907	0.484403	-1.7979	0.0721931	0.523827
ENSRNOG00000005719	133.905	0.69778	0.388178	1.79758	0.0722437	0.523827
ENSRNOG00000003679	22.2143	-0.815582	0.453914	-1.79678	0.0723712	0.524169
ENSRNOG00000008246	11.4079	-0.902753	0.502577	-1.79625	0.0724551	NA
ENSRNOG00000016945	64.083	-0.831766	0.464452	-1.79085	0.0733167	0.528456
ENSRNOG00000018911	442.215	0.893179	0.498783	1.79072	0.0733387	0.528456
ENSRNOG00000005176	60.4484	-0.78321	0.437399	-1.79061	0.0733564	0.528456
ENSRNOG00000016816	56.5137	-0.786865	0.439508	-1.79033	0.0734008	0.528456
ENSRNOG00000000763	15.6278	-0.950897	0.531565	-1.78886	0.0736369	0.528456
ENSRNOG00000021042	44.0395	-0.848783	0.474632	-1.7883	0.073728	0.528456
ENSRNOG00000061070	14.1821	-0.941103	0.526292	-1.78818	0.0737477	0.528456
ENSRNOG00000022727	70.6686	-0.591906	0.331033	-1.78806	0.0737669	0.528456
ENSRNOG00000026985	89.0983	0.616907	0.345078	1.78773	0.0738191	0.528456
ENSRNOG00000024142	333.197	-0.750123	0.419627	-1.7876	0.0738412	0.528456
ENSRNOG00000025448	22.9108	-1.06999	0.598588	-1.78752	0.0738528	0.528456
ENSRNOG00000012213	28.9944	0.845676	0.473519	1.78594	0.0741093	0.528815
ENSRNOG00000013911	18.964	-1.00789	0.564558	-1.78528	0.0742163	0.528815
ENSRNOG00000009712	16.1346	-0.948987	0.531608	-1.78513	0.0742409	0.528815
ENSRNOG00000012764	75.2712	0.690672	0.38696	1.78487	0.0742828	0.528815
ENSRNOG00000019132	12.8908	1.00669	0.564094	1.78461	0.0743253	NA
ENSRNOG00000014501	91.8843	-0.60076	0.336738	-1.78406	0.074414	0.528815
ENSRNOG00000015913	32.3921	-0.723581	0.405644	-1.78378	0.0744589	0.528815
ENSRNOG00000002186	36.7298	-0.915104	0.513032	-1.78372	0.0744696	0.528815
ENSRNOG00000022274	23.4942	-0.842988	0.472795	-1.78299	0.0745881	0.529081
ENSRNOG00000054514	15.5783	-0.923177	0.518411	-1.78078	0.074948	0.530776
ENSRNOG00000021164	40.618	0.618603	0.347427	1.78053	0.0749894	0.530776
ENSRNOG00000004004	30.7183	-0.766878	0.430824	-1.78003	0.0750714	0.530781
ENSRNOG00000053210	17.5237	-1.28315	0.72169	-1.77798	0.0754076	0.532294
ENSRNOG00000001457	31.108	0.901296	0.506993	1.77773	0.0754484	0.532294
ENSRNOG00000005809	173.869	-0.621129	0.349546	-1.77696	0.0755744	0.532435
ENSRNOG00000033790	262.965	-0.493385	0.277768	-1.77625	0.0756919	0.532435
ENSRNOG00000002388	54.2842	-0.557857	0.314087	-1.77612	0.0757128	0.532435
ENSRNOG00000014614	31.2558	-0.625702	0.352465	-1.77522	0.0758619	0.532606
ENSRNOG00000001792	7.0685	1.43594	0.809082	1.77478	0.0759347	NA
ENSRNOG00000022702	20.2276	-0.76861	0.433118	-1.7746	0.0759642	0.532606
ENSRNOG00000010691	22.7456	-1.05388	0.593905	-1.77449	0.0759818	0.532606
ENSRNOG00000007434	29.2418	-0.932799	0.525891	-1.77375	0.0761049	0.532898
ENSRNOG00000016550	2.85182	1.33207	0.751318	1.77298	0.0762326	NA
ENSRNOG00000008897	14.8743	-0.84488	0.476539	-1.77295	0.0762369	0.53325
ENSRNOG00000018395	15.6528	-0.795861	0.449152	-1.77192	0.0764083	0.533324
ENSRNOG00000003622	303.419	-0.621234	0.350603	-1.7719	0.0764107	0.533324
ENSRNOG00000012439	12.3466	-0.829905	0.468519	-1.77134	0.0765048	NA
ENSRNOG00000003923	39.0527	-0.842012	0.47542	-1.77109	0.0765455	0.533541
ENSRNOG00000019812	45.956	-0.825468	0.466173	-1.77073	0.0766051	0.533541
ENSRNOG00000020674	460.165	-0.624574	0.352928	-1.76969	0.0767784	0.534178
ENSRNOG00000013322	16.8144	-0.801862	0.453279	-1.76903	0.0768896	0.534383
ENSRNOG00000019838	314.773	-0.786657	0.445128	-1.76726	0.0771849	0.535865
ENSRNOG00000000974	27.563	1.09561	0.620324	1.76619	0.0773644	0.536541
ENSRNOG00000015182	156.594	0.579571	0.328334	1.76519	0.0775324	0.536856
ENSRNOG00000020194	20.9397	0.803441	0.455223	1.76494	0.0775741	0.536856
ENSRNOG00000013707	33.5672	-0.739235	0.418978	-1.76438	0.0776684	0.536939
ENSRNOG00000051564	17.4946	-0.875139	0.496231	-1.76357	0.077804	0.537248
ENSRNOG00000024170	54.3492	-0.569923	0.32328	-1.76294	0.0779106	0.537248
ENSRNOG00000003998	25.3053	0.919691	0.521767	1.76265	0.0779598	0.537248
ENSRNOG00000019341	38.8396	-0.72521	0.412055	-1.75998	0.0784105	0.53954
ENSRNOG00000013288	86.2951	0.501776	0.285224	1.75924	0.0785372	0.53954
ENSRNOG00000025198	12.7346	-0.895306	0.509121	-1.75853	0.0786566	NA
ENSRNOG00000018057	19.0938	0.73683	0.419056	1.75831	0.0786947	0.53954
ENSRNOG00000006787	42.207	-0.83979	0.477864	-1.75738	0.0788529	0.53954
ENSRNOG00000007089	323.667	-0.823167	0.468433	-1.75728	0.07887	0.53954
ENSRNOG00000001203	42.8877	-0.968313	0.551044	-1.75723	0.0788778	0.53954
ENSRNOG00000019983	27.7587	-0.819522	0.466576	-1.75646	0.0790102	0.53954
ENSRNOG00000011250	46.0922	0.721534	0.410881	1.75607	0.0790773	0.53954
ENSRNOG00000013014	179.808	-0.662763	0.377531	-1.75552	0.0791701	0.53954
ENSRNOG00000001126	34.4811	0.670529	0.382012	1.75526	0.0792153	0.53954
ENSRNOG00000058003	38.2367	-0.857362	0.488611	-1.75469	0.0793119	0.53954
ENSRNOG00000057194	15.7826	0.733817	0.418258	1.75446	0.0793514	0.53954
ENSRNOG00000003151	98.2577	-0.659823	0.376101	-1.75438	0.0793659	0.53954
ENSRNOG00000003567	13.6959	-0.931272	0.530918	-1.75408	0.0794169	NA
ENSRNOG00000021139	24.5091	-0.774869	0.441917	-1.75343	0.0795286	0.539946
ENSRNOG00000005762	68.8512	0.741381	0.422906	1.75306	0.0795909	0.539946
ENSRNOG00000015318	9.71177	1.07386	0.612577	1.75302	0.0795992	NA
ENSRNOG00000020206	1338.3	-0.742199	0.423649	-1.75192	0.0797876	0.540559
ENSRNOG00000001752	111.283	-0.713642	0.407487	-1.75133	0.0798896	0.540559
ENSRNOG00000015292	27.3187	-0.851993	0.486636	-1.75078	0.0799833	0.540559
ENSRNOG00000002378	25.1981	-0.721935	0.412389	-1.75061	0.0800123	0.540559
ENSRNOG00000014093	31.0906	-0.875674	0.500567	-1.74937	0.0802279	0.541455
ENSRNOG00000023360	293.863	0.640843	0.366444	1.74881	0.0803231	0.541538
ENSRNOG00000005153	10.6494	-0.90485	0.517516	-1.74845	0.0803864	NA
ENSRNOG00000021663	17.9147	-0.846736	0.484887	-1.74625	0.0807668	0.543969
ENSRNOG00000021573	31.8397	0.944675	0.54144	1.74475	0.0810291	0.544685
ENSRNOG00000021660	29.0715	0.75124	0.430588	1.74468	0.0810399	0.544685
ENSRNOG00000043098	303.13	-0.712994	0.408846	-1.74392	0.0811733	0.545021
ENSRNOG00000021287	4.72556	1.2409	0.711937	1.74299	0.0813352	NA
ENSRNOG00000016587	109.932	-0.687264	0.394327	-1.74288	0.0813551	0.54568
ENSRNOG00000056228	7.5961	-1.40944	0.808784	-1.74266	0.0813924	NA
ENSRNOG00000013714	9.36373	-1.19419	0.685614	-1.74178	0.0815463	NA
ENSRNOG00000020030	100.58	-0.575733	0.330579	-1.74159	0.0815807	0.545905
ENSRNOG00000014808	17.6884	-0.974006	0.559513	-1.74081	0.0817167	0.545905
ENSRNOG00000007948	48.2818	0.763818	0.438829	1.74058	0.0817569	0.545905
ENSRNOG00000007047	48.6448	-0.629461	0.361784	-1.73988	0.0818797	0.545905
ENSRNOG00000018988	22.7997	-0.949324	0.545626	-1.73988	0.0818799	0.545905
ENSRNOG00000008049	162.597	0.676936	0.389083	1.73982	0.0818899	0.545905
ENSRNOG00000001245	10.7086	1.37848	0.792424	1.73957	0.0819346	NA
ENSRNOG00000055650	15.5006	-0.969331	0.557296	-1.73935	0.0819738	0.545907
ENSRNOG00000008984	5.60794	-1.17452	0.675448	-1.73887	0.0820573	NA
ENSRNOG00000009204	53.2654	0.634148	0.364835	1.73818	0.0821799	0.546722
ENSRNOG00000018047	40.3546	0.607099	0.349586	1.73662	0.0824537	0.547986
ENSRNOG00000036960	106.955	-0.737071	0.424666	-1.73565	0.0826264	0.548576
ENSRNOG00000001859	84.9502	-0.728848	0.420188	-1.73458	0.082816	0.548924
ENSRNOG00000019688	147.275	-0.72835	0.419943	-1.7344	0.082847	0.548924
ENSRNOG00000026880	9.23832	-1.12965	0.651533	-1.73383	0.082949	NA
ENSRNOG00000018517	19.104	-0.753308	0.434485	-1.73379	0.0829545	0.54908
ENSRNOG00000019680	74.7886	0.520951	0.300662	1.73268	0.0831529	0.54939
ENSRNOG00000008015	157.614	-0.71827	0.414702	-1.73202	0.0832709	0.54939
ENSRNOG00000006526	387.732	0.575308	0.332212	1.73175	0.0833179	0.54939
ENSRNOG00000037406	9.19976	-1.19269	0.688807	-1.73153	0.0833569	NA
ENSRNOG00000024689	22.5194	-1.0607	0.612701	-1.73118	0.0834195	0.54939
ENSRNOG00000017765	158.91	0.776882	0.448762	1.73117	0.0834218	0.54939
ENSRNOG00000001064	90.6567	-0.728515	0.421003	-1.73043	0.083554	0.549706
ENSRNOG00000014956	6.55687	-1.12539	0.650893	-1.72899	0.0838102	NA
ENSRNOG00000045670	94.4837	-0.750555	0.434126	-1.72889	0.0838288	0.550351
ENSRNOG00000050846	41.2592	-0.81474	0.471262	-1.72885	0.0838368	0.550351
ENSRNOG00000018755	48.3295	0.83579	0.483544	1.72847	0.0839047	0.550351
ENSRNOG00000031097	10.596	-0.955199	0.552708	-1.72822	0.0839494	NA
ENSRNOG00000021125	662.155	-0.540583	0.312912	-1.72759	0.0840621	0.55083
ENSRNOG00000008067	9.84813	-1.17101	0.678934	-1.72477	0.084569	NA
ENSRNOG00000008580	64.0101	-0.839694	0.487029	-1.72412	0.084687	0.554094
ENSRNOG00000028939	21.4125	0.858946	0.498264	1.72388	0.0847298	0.554094
ENSRNOG00000005367	24.1757	1.88495	1.09377	1.72335	0.0848258	0.554167
ENSRNOG00000053562	22.2749	-0.814872	0.473159	-1.7222	0.0850339	0.554972
ENSRNOG00000019671	30.8684	-0.711152	0.413368	-1.72039	0.085362	0.555124
ENSRNOG00000016723	131.507	0.628693	0.365451	1.72032	0.0853744	0.555124
ENSRNOG00000054609	191.529	0.679011	0.394856	1.71964	0.0854971	0.555124
ENSRNOG00000054757	45.0961	-0.851649	0.495257	-1.71961	0.0855031	0.555124
ENSRNOG00000022597	22.4676	-0.779349	0.453249	-1.71947	0.0855284	0.555124
ENSRNOG00000029399	30.4082	1.01817	0.592216	1.71926	0.0855671	0.555124
ENSRNOG00000002039	91.0349	-0.492509	0.286572	-1.71862	0.0856829	0.555324
ENSRNOG00000003635	10.9206	-0.899405	0.523413	-1.71835	0.0857335	NA
ENSRNOG00000012736	15.5624	-0.755346	0.440099	-1.71631	0.0861053	0.557087
ENSRNOG00000005276	27.0407	-1.10186	0.642036	-1.7162	0.0861255	0.557087
ENSRNOG00000002425	23.4194	-0.678357	0.395469	-1.71532	0.0862859	0.557366
ENSRNOG00000003217	63.5725	-0.55188	0.321861	-1.71465	0.086409	0.557366
ENSRNOG00000013538	59.863	-0.857866	0.500357	-1.71451	0.0864355	0.557366
ENSRNOG00000046383	5.59484	-1.06461	0.621013	-1.71431	0.0864715	NA
ENSRNOG00000005024	67.5336	0.519398	0.303015	1.7141	0.0865099	0.557366
ENSRNOG00000007330	363.399	-0.608323	0.355028	-1.71345	0.0866295	0.557587
ENSRNOG00000016252	12.0636	1.00102	0.584236	1.71338	0.0866432	NA
ENSRNOG00000045743	18.8989	-1.36898	0.79947	-1.71236	0.0868303	0.55819
ENSRNOG00000008034	24.7102	0.928849	0.542547	1.71201	0.0868941	0.55819
ENSRNOG00000056458	40.5731	-0.668913	0.390938	-1.71105	0.0870724	0.558472
ENSRNOG00000016010	8.94221	0.970378	0.567148	1.71098	0.0870848	NA
ENSRNOG00000020918	106.675	-0.58703	0.34329	-1.71001	0.0872636	0.558472
ENSRNOG00000015068	162.631	0.794172	0.464482	1.7098	0.0873027	0.558472
ENSRNOG00000015518	1014.65	0.559904	0.327594	1.70914	0.0874256	0.558472
ENSRNOG00000024852	68.6607	-0.683297	0.399886	-1.70873	0.0875014	0.558472
ENSRNOG00000036829	64.0013	-0.624651	0.365769	-1.70777	0.0876783	0.558472
ENSRNOG00000018371	112.735	-0.598274	0.350363	-1.70758	0.0877134	0.558472
ENSRNOG00000026455	58.1155	0.662185	0.388083	1.7063	0.0879523	0.558472
ENSRNOG00000005257	108.373	0.504035	0.295409	1.70623	0.0879657	0.558472
ENSRNOG00000026319	107.408	-0.757096	0.443751	-1.70613	0.0879843	0.558472
ENSRNOG00000000808	39.81	-0.618818	0.362707	-1.70611	0.0879871	0.558472
ENSRNOG00000004292	78.386	-0.737714	0.432419	-1.70601	0.0880055	0.558472
ENSRNOG00000027761	74.2871	-0.525544	0.308096	-1.70578	0.0880493	0.558472
ENSRNOG00000019772	92.8037	0.444864	0.261099	1.70381	0.0884163	0.560256
ENSRNOG00000043176	46.442	-1.04356	0.612735	-1.70311	0.0885476	0.560544
ENSRNOG00000010484	9.449	0.955149	0.560901	1.70288	0.0885898	NA
ENSRNOG00000020652	12.1673	-1.11528	0.654991	-1.70275	0.0886154	NA
ENSRNOG00000052695	21.8189	-0.983972	0.578073	-1.70216	0.0887256	0.560832
ENSRNOG00000002635	78.0451	0.726135	0.426688	1.7018	0.0887937	0.560832
ENSRNOG00000003611	178.515	0.634701	0.373041	1.70142	0.0888632	0.560832
ENSRNOG00000019682	54.8208	0.713629	0.419526	1.70103	0.0889364	0.560832
ENSRNOG00000004741	204.943	-0.764122	0.449595	-1.69958	0.0892105	0.561375
ENSRNOG00000010964	235.473	-0.577802	0.339974	-1.69955	0.0892159	0.561375
ENSRNOG00000055756	417.525	0.603487	0.355225	1.69889	0.0893401	0.561375
ENSRNOG00000016660	401.675	0.58229	0.342776	1.69875	0.0893663	0.561375
ENSRNOG00000012512	76.9638	-0.835601	0.492237	-1.69756	0.089591	0.561968
ENSRNOG00000018671	69.1801	-0.555071	0.327111	-1.69689	0.089718	0.561968
ENSRNOG00000026178	32.5234	-0.708281	0.417401	-1.69688	0.0897188	0.561968
ENSRNOG00000010841	61.4242	0.525859	0.310107	1.69573	0.0899361	0.56279
ENSRNOG00000005124	12.2614	-1.18163	0.697439	-1.69425	0.0902182	NA
ENSRNOG00000043295	74.713	0.862902	0.509739	1.69283	0.0904881	0.565214
ENSRNOG00000001238	91.9587	-0.468916	0.277009	-1.69278	0.0904966	0.565214
ENSRNOG00000053047	41.6427	-0.778174	0.459999	-1.69169	0.0907059	0.56549
ENSRNOG00000025715	205.248	-0.650445	0.384726	-1.69067	0.0908995	0.56549
ENSRNOG00000009028	12.1662	-1.42192	0.841047	-1.69066	0.0909023	NA
ENSRNOG00000045561	96.8789	0.61092	0.361399	1.69043	0.0909454	0.56549
ENSRNOG00000056325	154.971	0.490263	0.290029	1.69039	0.0909529	0.56549
ENSRNOG00000001058	7.64415	-1.32315	0.78309	-1.68966	0.0910939	NA
ENSRNOG00000056457	1236.01	0.726635	0.430055	1.68963	0.0910983	0.56549
ENSRNOG00000002256	104.886	0.651511	0.385594	1.68963	0.0910988	0.56549
ENSRNOG00000052990	77.6459	0.762504	0.451405	1.68918	0.0911848	0.56549
ENSRNOG00000026517	28.7927	0.654653	0.387614	1.68893	0.0912333	0.56549
ENSRNOG00000032705	41.5598	-0.701478	0.415591	-1.6879	0.0914299	0.565659
ENSRNOG00000029911	256.472	-0.957283	0.567216	-1.68769	0.0914715	0.565659
ENSRNOG00000012156	85.3463	-0.706117	0.418456	-1.68743	0.0915202	0.565659
ENSRNOG00000028556	24.4867	0.848993	0.503522	1.68611	0.0917749	0.56567
ENSRNOG00000025701	58.7886	-0.578971	0.343417	-1.68591	0.0918131	0.56567
ENSRNOG00000020022	10.304	-0.940559	0.557938	-1.68578	0.0918389	NA
ENSRNOG00000023375	126.055	0.735217	0.436136	1.68575	0.0918439	0.56567
ENSRNOG00000016037	126.599	-0.840909	0.49905	-1.68502	0.0919848	0.56567
ENSRNOG00000009066	126.634	0.481654	0.28588	1.68481	0.092025	0.56567
ENSRNOG00000017723	52.0672	-0.557671	0.331063	-1.68448	0.092088	0.56567
ENSRNOG00000007890	44.4128	-0.579373	0.344021	-1.68412	0.0921584	0.56567
ENSRNOG00000036695	129.531	0.55307	0.32846	1.68383	0.0922147	0.56567
ENSRNOG00000027869	14.4121	-1.16201	0.69064	-1.6825	0.0924711	0.566711
ENSRNOG00000025909	55.9472	-0.647111	0.385022	-1.68071	0.0928192	0.567414
ENSRNOG00000001404	47.3738	0.65624	0.390454	1.68071	0.0928194	0.567414
ENSRNOG00000001833	18.0556	-0.914131	0.543941	-1.68057	0.0928464	0.567414
ENSRNOG00000001302	8.22574	-1.40733	0.837433	-1.68053	0.0928536	NA
ENSRNOG00000015459	8.25326	1.39368	0.829464	1.68022	0.0929153	NA
ENSRNOG00000008689	43.891	-0.91424	0.544347	-1.67952	0.0930513	0.567847
ENSRNOG00000019383	25.9086	0.722839	0.430439	1.67931	0.0930923	0.567847
ENSRNOG00000023187	16.6327	0.831073	0.49502	1.67887	0.093178	0.567847
ENSRNOG00000007235	188.116	0.834468	0.497356	1.67781	0.0933843	0.56848
ENSRNOG00000009243	219.481	-0.765393	0.456479	-1.67673	0.0935947	0.56848
ENSRNOG00000002935	101.668	0.613556	0.36606	1.67611	0.0937167	0.56848
ENSRNOG00000020607	50.8568	0.728942	0.434911	1.67607	0.0937242	0.56848
ENSRNOG00000014859	7.14755	1.50182	0.896039	1.67606	0.0937263	NA
ENSRNOG00000006733	42.2071	-0.832655	0.496799	-1.67604	0.0937305	0.56848
ENSRNOG00000018704	72.087	-0.846633	0.505317	-1.67545	0.0938462	0.56848
ENSRNOG00000018774	635.102	-0.511777	0.305503	-1.67519	0.0938966	0.56848
ENSRNOG00000002212	18.6908	-1.1213	0.669664	-1.67442	0.0940485	0.56848
ENSRNOG00000010068	6.00316	1.16542	0.696064	1.6743	0.0940718	NA
ENSRNOG00000029333	26.5479	0.891825	0.532826	1.67376	0.0941773	0.56848
ENSRNOG00000014478	31.5571	-1.04075	0.621834	-1.67367	0.0941947	0.56848
ENSRNOG00000004131	43.9948	-0.560291	0.334813	-1.67345	0.0942391	0.56848
ENSRNOG00000008319	9.93359	0.857335	0.512564	1.67264	0.0943982	NA
ENSRNOG00000016670	89.9861	-0.536235	0.320708	-1.67203	0.0945177	0.569071
ENSRNOG00000039265	41.6093	-0.712679	0.426326	-1.67168	0.0945883	0.569071
ENSRNOG00000020354	60.4323	-0.684456	0.409456	-1.67162	0.0945984	0.569071
ENSRNOG00000016890	243.914	-0.54656	0.327232	-1.67025	0.0948691	0.570174
ENSRNOG00000018044	870.598	0.473747	0.283831	1.66911	0.0950948	0.570917
ENSRNOG00000049181	41.0177	0.717277	0.42983	1.66875	0.0951675	0.570917
ENSRNOG00000037206	11.3962	-1.00592	0.603091	-1.66794	0.0953279	NA
ENSRNOG00000002036	10.3475	-0.858996	0.515413	-1.66662	0.0955907	NA
ENSRNOG00000022870	15.8982	-0.909209	0.545583	-1.66649	0.0956158	0.573081
ENSRNOG00000058571	8.69398	1.45486	0.873097	1.66632	0.0956495	NA
ENSRNOG00000042620	54.4863	0.887678	0.533168	1.66491	0.0959302	0.574118
ENSRNOG00000008712	19.6537	0.872213	0.523933	1.66474	0.0959646	0.574118
ENSRNOG00000029941	432.78	0.690207	0.41486	1.66371	0.0961705	0.574823
ENSRNOG00000010410	341.769	1.76398	1.06131	1.66208	0.0964967	0.5758
ENSRNOG00000018590	49.3481	0.646077	0.388862	1.66146	0.0966218	0.5758
ENSRNOG00000021270	28.873	-0.707242	0.425691	-1.6614	0.0966335	0.5758
ENSRNOG00000036622	7.39788	-1.41203	0.849981	-1.66125	0.0966626	NA
ENSRNOG00000026415	89.7529	-1.4019	0.844147	-1.66073	0.096767	0.5758
ENSRNOG00000012482	37.2017	0.908706	0.547184	1.6607	0.0967746	0.5758
ENSRNOG00000011276	40.3374	0.688174	0.414646	1.65967	0.0969814	0.576506
ENSRNOG00000034246	36.6955	0.794436	0.479511	1.65676	0.0975673	0.578909
ENSRNOG00000030418	98.2637	-0.859991	0.519174	-1.65646	0.0976289	0.578909
ENSRNOG00000009000	16.5853	-1.05305	0.635767	-1.65635	0.0976516	0.578909
ENSRNOG00000052070	125.631	0.728878	0.440404	1.65502	0.09792	0.579974
ENSRNOG00000031440	11.5032	1.14851	0.6943	1.6542	0.0980861	NA
ENSRNOG00000013118	116.847	-0.444643	0.268921	-1.65343	0.0982433	0.581143
ENSRNOG00000019519	13.3781	-0.91108	0.551088	-1.65324	0.0982824	NA
ENSRNOG00000000777	20.3648	-0.711941	0.430651	-1.65318	0.0982952	0.581143
ENSRNOG00000027456	58.9481	0.611915	0.370322	1.65238	0.0984565	0.581171
ENSRNOG00000026248	35.9076	-0.748757	0.453167	-1.65228	0.0984778	0.581171
ENSRNOG00000008000	4.15046	1.09214	0.661083	1.65205	0.0985238	NA
ENSRNOG00000015416	165.385	0.812247	0.491896	1.65126	0.0986861	0.581874
ENSRNOG00000059202	31.7019	-1.05131	0.636946	-1.65055	0.0988306	0.582198
ENSRNOG00000015701	51.9305	-0.720388	0.436568	-1.65012	0.0989192	0.582198
ENSRNOG00000029047	9.25884	0.817012	0.495467	1.64897	0.0991532	NA
ENSRNOG00000017172	20.9998	0.752209	0.456785	1.64675	0.0996099	0.585458
ENSRNOG00000001055	16.2861	0.844276	0.512757	1.64654	0.0996523	0.585458
ENSRNOG00000021151	89.1014	-0.557762	0.338946	-1.64558	0.0998511	0.586098
ENSRNOG00000016105	24.7833	-0.677889	0.412132	-1.64484	0.100003	0.586393
ENSRNOG00000015667	21.0149	1.31706	0.800907	1.64446	0.100081	0.586393
ENSRNOG00000002044	11.7295	-0.885218	0.538681	-1.64331	0.10032	NA
ENSRNOG00000015249	22.0419	0.907926	0.554337	1.63786	0.101451	0.590349
ENSRNOG00000009805	49.8884	-0.893007	0.545229	-1.63786	0.101451	0.590349
ENSRNOG00000012500	45.0267	-0.740019	0.451855	-1.63774	0.101477	0.590349
ENSRNOG00000014254	101.567	-0.642399	0.392377	-1.6372	0.101589	0.590349
ENSRNOG00000015695	24.7142	0.89826	0.548683	1.63712	0.101605	0.590349
ENSRNOG00000016496	45.3719	-0.795263	0.485794	-1.63704	0.101623	0.590349
ENSRNOG00000024603	860.026	-0.655226	0.400285	-1.6369	0.101652	0.590349
ENSRNOG00000003951	242.666	0.680266	0.415893	1.63568	0.101907	0.590349
ENSRNOG00000000064	1008.79	0.590179	0.360844	1.63555	0.101933	0.590349
ENSRNOG00000046741	159.416	-0.649189	0.397003	-1.63522	0.102002	0.590349
ENSRNOG00000009015	18.9825	0.789761	0.483202	1.63443	0.102168	0.590349
ENSRNOG00000027124	58.3324	-0.645403	0.394885	-1.63441	0.102174	0.590349
ENSRNOG00000003724	170.824	0.498272	0.305015	1.6336	0.102343	0.590349
ENSRNOG00000002244	113.767	-0.704648	0.431414	-1.63335	0.102396	0.590349
ENSRNOG00000011977	18.0534	0.747559	0.457798	1.63295	0.10248	0.590349
ENSRNOG00000024239	55.1894	-0.507877	0.311043	-1.63282	0.102507	0.590349
ENSRNOG00000001377	26.7029	0.69524	0.425896	1.63242	0.102592	0.590349
ENSRNOG00000009568	130.434	-0.630362	0.386171	-1.63234	0.102608	0.590349
ENSRNOG00000011949	264.527	0.358693	0.219742	1.63234	0.102609	0.590349
ENSRNOG00000011162	50.3921	-0.678221	0.415609	-1.63187	0.102706	0.590349
ENSRNOG00000001409	12.9567	-1.02633	0.628999	-1.63169	0.102746	NA
ENSRNOG00000016532	166.255	0.476644	0.292131	1.63161	0.102762	0.590349
ENSRNOG00000022323	45.1377	-0.94927	0.581911	-1.6313	0.102827	0.590349
ENSRNOG00000005788	15.7703	-0.972724	0.596358	-1.63111	0.102868	0.590349
ENSRNOG00000020941	195.34	-0.532295	0.326493	-1.63034	0.10303	0.590349
ENSRNOG00000050040	10.2203	0.989755	0.607159	1.63014	0.103072	NA
ENSRNOG00000003844	94.559	-0.793739	0.486962	-1.62998	0.103106	0.590349
ENSRNOG00000015233	74.4887	-0.840991	0.516038	-1.62971	0.103163	0.590349
ENSRNOG00000029843	4.39983	1.49915	0.920078	1.62938	0.103233	NA
ENSRNOG00000000571	4263.68	-0.680618	0.417775	-1.62915	0.103281	0.590349
ENSRNOG00000019975	115.442	-0.571386	0.350731	-1.62913	0.103286	0.590349
ENSRNOG00000005840	11.4426	-0.952348	0.584697	-1.62879	0.103357	NA
ENSRNOG00000032461	40.7296	-1.09018	0.670157	-1.62676	0.103789	0.591958
ENSRNOG00000012121	58.0564	-0.59044	0.363033	-1.62641	0.103862	0.591958
ENSRNOG00000014448	19.7988	-1.17682	0.723703	-1.62611	0.103926	0.591958
ENSRNOG00000005678	268.411	-0.669268	0.411677	-1.62571	0.104011	0.591958
ENSRNOG00000016038	76.634	0.743841	0.457561	1.62567	0.104021	0.591958
ENSRNOG00000005480	199.268	-0.598825	0.368642	-1.6244	0.104289	0.59297
ENSRNOG00000017693	13.6965	1.19146	0.733839	1.6236	0.104462	NA
ENSRNOG00000018849	210.007	-0.634035	0.3906	-1.62323	0.104539	0.593184
ENSRNOG00000018835	57.2677	-0.769796	0.474288	-1.62306	0.104577	0.593184
ENSRNOG00000010752	38.3727	-0.63507	0.391305	-1.62295	0.104599	0.593184
ENSRNOG00000018366	3.74826	1.40174	0.863745	1.62286	0.10462	NA
ENSRNOG00000016494	22.8371	0.948477	0.584833	1.62179	0.104848	0.593317
ENSRNOG00000011523	94.0981	-0.580234	0.357872	-1.62135	0.104943	0.593317
ENSRNOG00000001441	100.294	-0.530746	0.327462	-1.62078	0.105064	0.593317
ENSRNOG00000016410	174.458	0.458492	0.282908	1.62064	0.105095	0.593317
ENSRNOG00000054770	29.4346	-0.727028	0.448752	-1.62011	0.105209	0.593317
ENSRNOG00000018039	15.4988	1.22844	0.758251	1.6201	0.105212	0.593317
ENSRNOG00000021052	23.5387	-0.913872	0.564369	-1.61928	0.105387	0.593317
ENSRNOG00000008016	53.6321	-0.793309	0.489968	-1.61911	0.105425	0.593317
ENSRNOG00000017127	217.18	-0.577213	0.356517	-1.61903	0.10544	0.593317
ENSRNOG00000011194	71.4739	-0.541726	0.334908	-1.61754	0.105762	0.594616
ENSRNOG00000007125	40.2369	-0.773658	0.47864	-1.61637	0.106015	0.595345
ENSRNOG00000014208	64.4645	0.465804	0.288306	1.61566	0.106168	0.595345
ENSRNOG00000023202	85.9753	-0.428835	0.265432	-1.61561	0.106179	0.595345
ENSRNOG00000001148	886.986	-0.583804	0.361481	-1.61504	0.106303	0.595345
ENSRNOG00000020269	26.0979	0.574821	0.355964	1.61483	0.106347	0.595345
ENSRNOG00000059061	290.048	0.443803	0.274976	1.61397	0.106534	0.595521
ENSRNOG00000024839	22.6126	0.690359	0.427829	1.61364	0.106606	0.595521
ENSRNOG00000000172	22.2145	-0.730501	0.452785	-1.61335	0.106668	0.595521
ENSRNOG00000014479	51.3857	0.523492	0.324544	1.613	0.106743	0.595521
ENSRNOG00000000150	56.6744	-0.722203	0.447912	-1.61238	0.10688	0.595771
ENSRNOG00000010218	246.565	-0.578539	0.359095	-1.6111	0.107157	0.596811
ENSRNOG00000020679	67.1916	-0.499269	0.310079	-1.61013	0.107368	0.597273
ENSRNOG00000008081	81.8638	-0.558144	0.346698	-1.60988	0.107423	0.597273
ENSRNOG00000009233	21.2369	-0.689513	0.428413	-1.60946	0.107516	0.597282
ENSRNOG00000009934	63.4375	0.494821	0.307951	1.60682	0.108094	0.59998
ENSRNOG00000033619	64.5006	2.01303	1.25354	1.60587	0.108302	0.600626
ENSRNOG00000010492	26.1959	0.83148	0.518191	1.60458	0.108586	0.601501
ENSRNOG00000007400	81.0292	-0.529312	0.329929	-1.60432	0.108644	0.601501
ENSRNOG00000025528	107.65	-0.621308	0.387739	-1.60239	0.10907	0.603075
ENSRNOG00000011684	139.479	0.67752	0.42287	1.60219	0.109113	0.603075
ENSRNOG00000021726	27.2508	-0.617188	0.385507	-1.60098	0.109382	0.603864
ENSRNOG00000015095	13.0052	-1.02539	0.640559	-1.60077	0.109427	NA
ENSRNOG00000051706	104.061	-0.632209	0.394954	-1.60071	0.10944	0.603864
ENSRNOG00000034022	18.6748	-0.785643	0.49094	-1.60028	0.109535	0.603878
ENSRNOG00000013438	21.0381	-0.82281	0.514444	-1.59942	0.109728	0.604431
ENSRNOG00000015932	20.0185	-0.70652	0.441868	-1.59894	0.109834	0.604506
ENSRNOG00000007370	58.4493	-0.462489	0.28945	-1.59782	0.110083	0.605363
ENSRNOG00000004284	297.753	-0.720053	0.451112	-1.59617	0.110451	0.605831
ENSRNOG00000031004	29.5887	-0.918309	0.575525	-1.5956	0.110577	0.605831
ENSRNOG00000020488	34.4921	-0.601318	0.376869	-1.59556	0.110587	0.605831
ENSRNOG00000007546	50.2377	0.639057	0.400544	1.59547	0.110606	0.605831
ENSRNOG00000002358	609.845	-0.623563	0.39094	-1.59503	0.110705	0.605831
ENSRNOG00000028713	90.521	-0.534761	0.335284	-1.59495	0.110724	0.605831
ENSRNOG00000018170	58.1844	-0.677958	0.425367	-1.59382	0.110977	0.605871
ENSRNOG00000018215	16.4801	2.09054	1.31222	1.59313	0.11113	0.605871
ENSRNOG00000003076	67.9636	-0.86637	0.543858	-1.59301	0.111158	0.605871
ENSRNOG00000013720	145.277	-0.687074	0.431307	-1.593	0.11116	0.605871
ENSRNOG00000027514	92.1672	0.622238	0.390787	1.59227	0.111324	0.605871
ENSRNOG00000014900	30.8901	0.609156	0.382614	1.59209	0.111364	0.605871
ENSRNOG00000019873	26.3489	-0.699261	0.439325	-1.59167	0.111458	0.605871
ENSRNOG00000018884	70.5859	0.576144	0.362013	1.5915	0.111497	0.605871
ENSRNOG00000036689	648.117	-0.383742	0.241194	-1.59101	0.111607	0.605871
ENSRNOG00000013239	27.396	-0.827396	0.52012	-1.59078	0.111659	0.605871
ENSRNOG00000011891	227.903	-0.529765	0.333241	-1.58974	0.111894	0.606641
ENSRNOG00000011652	81.5184	-0.667124	0.41979	-1.58919	0.112018	0.606723
ENSRNOG00000011612	85.8291	-1.63125	1.02673	-1.58878	0.11211	0.606723
ENSRNOG00000008904	96.4171	-0.73537	0.463001	-1.58827	0.112226	0.606723
ENSRNOG00000028711	128.411	0.471669	0.297055	1.58782	0.112327	0.606723
ENSRNOG00000015036	123.073	-0.912821	0.575301	-1.58668	0.112584	0.606723
ENSRNOG00000007927	43.5154	0.99087	0.624507	1.58664	0.112593	0.606723
ENSRNOG00000009495	24.3343	-0.646777	0.407681	-1.58648	0.112631	0.606723
ENSRNOG00000008530	24.7511	0.741178	0.467257	1.58623	0.112686	0.606723
ENSRNOG00000029146	33.5372	-0.664981	0.419288	-1.58598	0.112745	0.606723
ENSRNOG00000006740	14.8946	-0.869246	0.548235	-1.58554	0.112845	0.60676
ENSRNOG00000027891	4.74122	1.18538	0.748417	1.58385	0.113228	NA
ENSRNOG00000010274	180.798	-0.513144	0.324025	-1.58366	0.113272	0.608196
ENSRNOG00000061153	4.99635	1.04556	0.660255	1.58358	0.11329	NA
ENSRNOG00000000925	16.8988	0.93047	0.587641	1.5834	0.11333	0.608196
ENSRNOG00000049683	7.68534	-0.881703	0.557037	-1.58285	0.113457	NA
ENSRNOG00000020325	29.6021	-0.86379	0.545749	-1.58276	0.113476	0.608196
ENSRNOG00000022247	73.8493	0.56882	0.359484	1.58232	0.113576	0.608196
ENSRNOG00000013867	46.1549	0.658871	0.416396	1.58232	0.113577	0.608196
ENSRNOG00000029910	107.469	-0.617842	0.390597	-1.58179	0.113698	0.608343
ENSRNOG00000045860	136.827	-0.661573	0.418549	-1.58063	0.113962	0.609111
ENSRNOG00000019007	287.968	-0.652995	0.413197	-1.58035	0.114028	0.609111
ENSRNOG00000003359	41.1256	-0.749316	0.474398	-1.57951	0.114219	0.609443
ENSRNOG00000049784	74.4574	-0.855971	0.542047	-1.57914	0.114303	0.609443
ENSRNOG00000037853	95.2838	-0.904677	0.5732	-1.57829	0.114499	0.609443
ENSRNOG00000004700	22.3495	-0.713635	0.452203	-1.57813	0.114536	0.609443
ENSRNOG00000003050	138.91	0.562643	0.356545	1.57804	0.114556	0.609443
ENSRNOG00000000420	38.9388	0.533316	0.338055	1.5776	0.114657	0.60948
ENSRNOG00000008659	30.4737	-0.970769	0.615714	-1.57665	0.114875	0.610145
ENSRNOG00000020347	11.3694	-0.962792	0.611004	-1.57575	0.115083	NA
ENSRNOG00000018748	4.74956	1.27422	0.80884	1.57537	0.115171	NA
ENSRNOG00000010363	63.6827	-0.44983	0.285704	-1.57446	0.115381	0.612335
ENSRNOG00000020851	10.9772	0.76133	0.483616	1.57424	0.115431	NA
ENSRNOG00000019868	85.7575	-0.784135	0.498434	-1.5732	0.115673	0.61239
ENSRNOG00000020651	49.1426	-0.757168	0.481519	-1.57246	0.115845	0.61239
ENSRNOG00000013479	222.653	0.627135	0.398845	1.57238	0.115863	0.61239
ENSRNOG00000007316	83.5123	0.576436	0.366651	1.57217	0.115912	0.61239
ENSRNOG00000007174	37.1485	-0.770494	0.49024	-1.57167	0.116028	0.61239
ENSRNOG00000028198	60.8818	-0.644125	0.409891	-1.57145	0.116077	0.61239
ENSRNOG00000028411	41.8756	-1.05698	0.672647	-1.57137	0.116097	0.61239
ENSRNOG00000012654	60.2525	-0.73273	0.466388	-1.57107	0.116166	0.61239
ENSRNOG00000047756	90.5801	-0.531095	0.338168	-1.5705	0.116298	0.61239
ENSRNOG00000015380	121.406	-0.522476	0.332708	-1.57037	0.116329	0.61239
ENSRNOG00000008173	57.0038	-0.770037	0.491028	-1.56821	0.116831	0.614539
ENSRNOG00000029862	9.5571	-0.81158	0.517673	-1.56775	0.11694	NA
ENSRNOG00000021201	734.739	-0.82619	0.527167	-1.56723	0.117062	0.614823
ENSRNOG00000000567	86.7214	0.545468	0.348082	1.56707	0.117099	0.614823
ENSRNOG00000019964	35.8125	-0.965848	0.616456	-1.56677	0.117167	0.614823
ENSRNOG00000020644	15.2008	1.1765	0.752534	1.56339	0.117962	0.617168
ENSRNOG00000004255	9.96867	-1.11511	0.713372	-1.56316	0.118015	NA
ENSRNOG00000053813	86.8565	-0.583021	0.373001	-1.56306	0.11804	0.617168
ENSRNOG00000009462	26.0336	-0.812625	0.519904	-1.56303	0.118045	0.617168
ENSRNOG00000017206	305.488	-0.698792	0.447075	-1.56303	0.118046	0.617168
ENSRNOG00000010728	28.7946	-0.869116	0.556151	-1.56273	0.118115	0.617168
ENSRNOG00000013236	24.3751	-0.785547	0.502765	-1.56245	0.118181	0.617168
ENSRNOG00000020167	1307.04	0.66242	0.424158	1.56173	0.118352	0.617363
ENSRNOG00000017941	106.025	0.381338	0.244309	1.56088	0.118551	0.617363
ENSRNOG00000042848	63.0303	-0.494408	0.316773	-1.56077	0.118579	0.617363
ENSRNOG00000016447	41.0322	0.863912	0.553544	1.56069	0.118596	0.617363
ENSRNOG00000018781	37.6446	-0.641425	0.411336	-1.55937	0.118909	0.617922
ENSRNOG00000051480	17.4252	-1.00945	0.647393	-1.55926	0.118935	0.617922
ENSRNOG00000005975	541.229	-0.554258	0.355551	-1.55887	0.119027	0.617922
ENSRNOG00000058340	29.107	-0.875005	0.561391	-1.55864	0.119082	0.617922
ENSRNOG00000013040	5.57234	-0.942998	0.605319	-1.55785	0.119268	NA
ENSRNOG00000018194	214.042	-0.779488	0.50056	-1.55723	0.119416	0.618626
ENSRNOG00000033065	75.263	-0.591503	0.379894	-1.55702	0.119466	0.618626
ENSRNOG00000004810	34.8389	-0.66705	0.428547	-1.55654	0.11958	0.618626
ENSRNOG00000017215	24.0136	-0.666692	0.428403	-1.55623	0.119654	0.618626
ENSRNOG00000020465	16.1515	-0.847057	0.544356	-1.55607	0.119691	0.618626
ENSRNOG00000022764	35.3187	-0.66769	0.429556	-1.55437	0.120096	0.619783
ENSRNOG00000001807	62.315	-0.836109	0.538123	-1.55375	0.120244	0.619783
ENSRNOG00000019212	154.381	-0.48562	0.312624	-1.55337	0.120335	0.619783
ENSRNOG00000002440	103.475	-0.51988	0.334744	-1.55307	0.120407	0.619783
ENSRNOG00000021170	58.0573	-0.580449	0.373791	-1.55287	0.120453	0.619783
ENSRNOG00000021314	62.5867	0.635653	0.409418	1.55258	0.120524	0.619783
ENSRNOG00000017090	39.0113	-0.848236	0.546539	-1.55201	0.120659	0.619783
ENSRNOG00000053269	19.1967	0.667709	0.430239	1.55195	0.120674	0.619783
ENSRNOG00000007834	48.2416	-0.558269	0.360093	-1.55035	0.121059	0.620082
ENSRNOG00000017352	407.4	0.472324	0.304688	1.55019	0.121096	0.620082
ENSRNOG00000009928	98.4691	0.532486	0.343513	1.55012	0.121113	0.620082
ENSRNOG00000020361	23.2565	0.769319	0.496341	1.54998	0.121146	0.620082
ENSRNOG00000029570	25.1369	-0.775961	0.500709	-1.54973	0.121207	0.620082
ENSRNOG00000033433	9.43292	-0.861798	0.556277	-1.54922	0.121328	NA
ENSRNOG00000022402	83.075	-0.750053	0.484259	-1.54887	0.121414	0.620082
ENSRNOG00000018200	2.65094	-1.2771	0.824791	-1.5484	0.121527	NA
ENSRNOG00000018097	54.8785	-0.559874	0.36161	-1.54828	0.121554	0.620082
ENSRNOG00000005157	132.139	-0.518606	0.334972	-1.5482	0.121573	0.620082
ENSRNOG00000016299	222.6	-0.604599	0.390531	-1.54815	0.121587	0.620082
ENSRNOG00000046242	51.7339	-0.93113	0.601839	-1.54714	0.121829	0.620834
ENSRNOG00000000522	7.4448	1.57114	1.01595	1.54648	0.121988	NA
ENSRNOG00000014422	63.3423	0.600876	0.388606	1.54623	0.122048	0.621045
ENSRNOG00000009982	45.5146	-0.838049	0.542058	-1.54605	0.122092	0.621045
ENSRNOG00000007646	13.7129	-0.777318	0.502894	-1.54569	0.122179	NA
ENSRNOG00000016875	31.6475	0.837642	0.541928	1.54567	0.122184	0.621045
ENSRNOG00000058677	46.1327	0.571459	0.369782	1.5454	0.122251	0.621045
ENSRNOG00000056786	36.4535	-0.66218	0.428878	-1.54398	0.122593	0.621903
ENSRNOG00000001885	25.2958	0.735445	0.476457	1.54357	0.122692	0.621903
ENSRNOG00000001783	81.1544	-0.541146	0.350593	-1.54352	0.122705	0.621903
ENSRNOG00000012799	50.9368	-0.582969	0.378144	-1.54166	0.123157	0.623416
ENSRNOG00000011913	107.446	-0.910053	0.590394	-1.54143	0.123212	0.623416
ENSRNOG00000014419	155.382	-0.669645	0.434522	-1.54111	0.12329	0.623416
ENSRNOG00000004826	20.124	-0.724584	0.470461	-1.54016	0.123522	0.623537
ENSRNOG00000048932	41.3551	0.491598	0.319239	1.5399	0.123584	0.623537
ENSRNOG00000005129	45.4127	0.566842	0.368118	1.53984	0.1236	0.623537
ENSRNOG00000018673	74.0355	0.543497	0.353272	1.53847	0.123935	0.624742
ENSRNOG00000004090	26.6689	0.9118	0.592867	1.53795	0.12406	0.624754
ENSRNOG00000007290	129.63	0.453179	0.294717	1.53767	0.124128	0.624754
ENSRNOG00000014509	11.5623	-0.732171	0.476256	-1.53735	0.124208	NA
ENSRNOG00000007077	6.69308	-1.12915	0.734624	-1.53704	0.124284	NA
ENSRNOG00000017801	440.305	0.569828	0.371267	1.53482	0.124828	0.627791
ENSRNOG00000016552	99.1615	-0.500478	0.326346	-1.53358	0.125133	0.628322
ENSRNOG00000014595	16.8324	0.78095	0.509366	1.53318	0.125231	0.628322
ENSRNOG00000006695	19.6271	0.675791	0.440869	1.53286	0.125311	0.628322
ENSRNOG00000016470	77.2052	0.571428	0.37288	1.53247	0.125406	0.628322
ENSRNOG00000000431	36.121	-0.545562	0.356037	-1.53232	0.125444	0.628322
ENSRNOG00000003442	41.9261	0.696316	0.454583	1.53177	0.12558	0.628322
ENSRNOG00000004161	31.1449	-0.672601	0.439133	-1.53166	0.125607	0.628322
ENSRNOG00000000866	13.4483	-0.948147	0.619804	-1.52975	0.126078	NA
ENSRNOG00000025716	30.9382	0.601643	0.393527	1.52885	0.126302	0.630602
ENSRNOG00000001178	42.9457	-0.601562	0.393517	-1.52868	0.126344	0.630602
ENSRNOG00000001717	28.9125	-0.74374	0.486722	-1.52806	0.126498	0.630602
ENSRNOG00000006751	105.29	-0.495657	0.324377	-1.52803	0.126506	0.630602
ENSRNOG00000057706	18.1248	-0.679819	0.444946	-1.52787	0.126545	0.630602
ENSRNOG00000015865	89.9206	0.615239	0.40295	1.52684	0.126802	0.630959
ENSRNOG00000002097	9.64639	1.08554	0.710976	1.52684	0.126802	NA
ENSRNOG00000006689	39.6288	-0.857894	0.56206	-1.52634	0.126926	0.630959
ENSRNOG00000007907	22.0759	0.603134	0.395292	1.52579	0.127061	0.630959
ENSRNOG00000010789	20.5535	-0.836956	0.548574	-1.5257	0.127086	0.630959
ENSRNOG00000016770	370.748	0.530461	0.347737	1.52547	0.127142	0.630959
ENSRNOG00000021129	37.6605	-0.681975	0.447123	-1.52525	0.127196	0.630959
ENSRNOG00000019319	35.9273	-0.622656	0.408453	-1.52443	0.127402	0.631501
ENSRNOG00000003897	2650.74	-0.531173	0.348727	-1.52317	0.127715	0.632325
ENSRNOG00000010750	64.7419	-0.559734	0.367524	-1.52299	0.127762	0.632325
ENSRNOG00000004300	12.7152	-1.05216	0.691007	-1.52265	0.127846	NA
ENSRNOG00000010873	63.9233	0.513489	0.337316	1.52228	0.127939	0.63272
ENSRNOG00000052062	20.7253	-0.673187	0.442361	-1.52181	0.128058	0.632779
ENSRNOG00000019701	16.5255	-0.682847	0.448887	-1.5212	0.12821	0.632779
ENSRNOG00000032472	23.8315	-1.08749	0.714946	-1.52107	0.128241	0.632779
ENSRNOG00000000568	52.6333	-0.655371	0.431144	-1.52008	0.128492	0.632853
ENSRNOG00000026504	40.7521	0.815285	0.536393	1.51994	0.128526	0.632853
ENSRNOG00000024796	28.4299	-0.673114	0.442947	-1.51963	0.128605	0.632853
ENSRNOG00000014565	47.3086	0.654253	0.430579	1.51947	0.128644	0.632853
ENSRNOG00000056106	8.15988	-1.02514	0.67482	-1.51913	0.128729	NA
ENSRNOG00000017029	10.0133	1.01037	0.665492	1.51822	0.128958	NA
ENSRNOG00000010744	90.5761	-0.822977	0.542252	-1.5177	0.129089	0.63317
ENSRNOG00000014004	45.6353	-0.772382	0.509154	-1.51699	0.129269	0.63317
ENSRNOG00000003239	61.1898	0.429784	0.28339	1.51658	0.129373	0.63317
ENSRNOG00000004763	114.576	-0.534456	0.352429	-1.51649	0.129394	0.63317
ENSRNOG00000030862	89.7168	-0.541002	0.356824	-1.51616	0.129479	0.63317
ENSRNOG00000058329	28.9694	-0.738398	0.487038	-1.5161	0.129494	0.63317
ENSRNOG00000000825	14.2257	0.856467	0.565175	1.5154	0.129671	0.63317
ENSRNOG00000030391	82.5252	0.432326	0.285339	1.51513	0.12974	0.63317
ENSRNOG00000018778	24.4006	-0.554147	0.36576	-1.51506	0.129758	0.63317
ENSRNOG00000029726	129.109	0.739592	0.488288	1.51466	0.129857	0.63317
ENSRNOG00000012294	128.947	-0.625736	0.413137	-1.5146	0.129874	0.63317
ENSRNOG00000020699	15.015	-0.9498	0.627197	-1.51436	0.129935	0.63317
ENSRNOG00000012679	27.3008	0.614362	0.405756	1.51412	0.129996	0.63317
ENSRNOG00000016581	84.433	-0.672422	0.444181	-1.51385	0.130065	0.63317
ENSRNOG00000043059	7.44765	-0.909392	0.600985	-1.51317	0.130236	NA
ENSRNOG00000016414	51.3371	-0.470894	0.311236	-1.51298	0.130284	0.633571
ENSRNOG00000051450	138.281	-0.6066	0.401022	-1.51263	0.130373	0.633571
ENSRNOG00000019138	30.9106	-0.91201	0.603032	-1.51238	0.130438	0.633571
ENSRNOG00000020423	20.4488	-0.891307	0.5897	-1.51146	0.130672	0.634001
ENSRNOG00000010951	88.0682	-0.826021	0.546576	-1.51127	0.130721	0.634001
ENSRNOG00000010103	201.182	-0.464334	0.307596	-1.50956	0.131156	0.635637
ENSRNOG00000024445	6.76257	-1.09459	0.725256	-1.50925	0.131235	NA
ENSRNOG00000020701	4.5217	-1.26991	0.841591	-1.50894	0.131314	NA
ENSRNOG00000056716	154.849	-0.642484	0.425824	-1.5088	0.13135	0.636106
ENSRNOG00000009716	48.8675	0.654042	0.433799	1.50771	0.13163	0.636991
ENSRNOG00000009889	66.2946	0.465111	0.308868	1.50586	0.132104	0.638269
ENSRNOG00000042916	59.5256	-0.646672	0.429463	-1.50577	0.132127	0.638269
ENSRNOG00000016242	40.5378	-0.740836	0.492089	-1.50549	0.132197	0.638269
ENSRNOG00000009196	5.33927	-1.14967	0.763889	-1.50503	0.132317	NA
ENSRNOG00000007541	65.4489	-0.680551	0.452196	-1.50499	0.132326	0.638269
ENSRNOG00000004482	13.0982	0.90546	0.601656	1.50495	0.132338	NA
ENSRNOG00000002309	26.0646	0.737318	0.490036	1.50462	0.132422	0.638269
ENSRNOG00000014876	68.5445	0.435689	0.289611	1.50439	0.13248	0.638269
ENSRNOG00000001957	24.8326	-1.66721	1.10894	-1.50343	0.132727	0.638552
ENSRNOG00000028594	53.3419	-0.609712	0.405554	-1.50341	0.132734	0.638552
ENSRNOG00000010731	84.3804	0.823386	0.548226	1.50191	0.13312	0.63866
ENSRNOG00000009153	1866.94	0.581684	0.387308	1.50186	0.133133	0.63866
ENSRNOG00000012209	42.4978	0.547277	0.364405	1.50184	0.133139	0.63866
ENSRNOG00000007486	35.7577	-0.714126	0.47561	-1.50149	0.133228	0.63866
ENSRNOG00000054204	17.9731	0.935432	0.623131	1.50118	0.133309	0.63866
ENSRNOG00000004973	43.8454	-0.840204	0.559746	-1.50105	0.133343	0.63866
ENSRNOG00000016758	249.164	-0.805242	0.536707	-1.50034	0.133526	0.639068
ENSRNOG00000006749	51.1547	-0.627376	0.418665	-1.49852	0.133999	0.64086
ENSRNOG00000002664	20.5664	0.954575	0.637686	1.49693	0.13441	0.641223
ENSRNOG00000039496	52.1887	-0.648102	0.432991	-1.4968	0.134444	0.641223
ENSRNOG00000045892	59.2007	0.545614	0.36467	1.49619	0.134605	0.641223
ENSRNOG00000012807	235.154	0.624152	0.417174	1.49614	0.134617	0.641223
ENSRNOG00000017328	28.5342	0.613903	0.410461	1.49564	0.134747	0.641223
ENSRNOG00000023013	14.4333	0.866961	0.579716	1.49549	0.134786	0.641223
ENSRNOG00000016207	16.2606	-0.899305	0.60141	-1.49533	0.134829	0.641223
ENSRNOG00000021202	436.508	0.538343	0.360046	1.49521	0.13486	0.641223
ENSRNOG00000009935	12.532	-0.819284	0.548192	-1.49452	0.13504	NA
ENSRNOG00000055236	5.22494	-0.90403	0.604973	-1.49433	0.135089	NA
ENSRNOG00000001804	27.2393	-0.892956	0.597642	-1.49413	0.135141	0.641479
ENSRNOG00000003970	46.692	0.656951	0.43969	1.49412	0.135143	0.641479
ENSRNOG00000020717	26.0308	-0.636138	0.425831	-1.49387	0.135208	0.641479
ENSRNOG00000005802	55.037	0.555404	0.372155	1.4924	0.135595	0.64212
ENSRNOG00000009248	132.071	-0.518546	0.347459	-1.4924	0.135595	0.64212
ENSRNOG00000003178	32.7904	0.636964	0.426854	1.49223	0.135638	0.64212
ENSRNOG00000016948	10.8801	-0.831353	0.557408	-1.49146	0.135841	NA
ENSRNOG00000006231	46.483	-0.68236	0.457665	-1.49096	0.135972	0.642515
ENSRNOG00000001079	75.0838	-0.416411	0.279309	-1.49086	0.135997	0.642515
ENSRNOG00000050570	33.697	0.724527	0.486065	1.4906	0.136067	0.642515
ENSRNOG00000008666	21.9998	-0.737797	0.495028	-1.49041	0.136115	0.642515
ENSRNOG00000017821	41.9415	1.5624	1.04887	1.48961	0.136328	0.643053
ENSRNOG00000005227	4.21247	1.01588	0.682195	1.48913	0.136452	NA
ENSRNOG00000000774	185.639	0.487625	0.327549	1.48871	0.136564	0.643702
ENSRNOG00000029280	67.1403	0.438523	0.294674	1.48816	0.136708	0.643702
ENSRNOG00000019875	21.3342	-0.714095	0.480107	-1.48737	0.136918	0.643702
ENSRNOG00000046794	87.6033	-0.423366	0.284684	-1.48715	0.136976	0.643702
ENSRNOG00000028090	37.4009	0.603306	0.405749	1.48689	0.137043	0.643702
ENSRNOG00000022245	27.0061	-0.643848	0.433031	-1.48684	0.137056	0.643702
ENSRNOG00000020456	399.411	-0.580924	0.390921	-1.48604	0.137268	0.64384
ENSRNOG00000059215	25.2544	-0.548436	0.369218	-1.4854	0.137438	0.64384
ENSRNOG00000011175	30.138	-0.628366	0.423073	-1.48524	0.137479	0.64384
ENSRNOG00000057815	24.7993	-0.821488	0.553316	-1.48466	0.137633	0.64384
ENSRNOG00000016054	27.8016	-0.801681	0.54004	-1.48448	0.137681	0.64384
ENSRNOG00000017299	29.5616	-0.757556	0.510409	-1.48421	0.137752	0.64384
ENSRNOG00000013493	278.838	-0.468639	0.315768	-1.48413	0.137776	0.64384
ENSRNOG00000002879	83.6876	0.499894	0.336957	1.48355	0.137928	0.64409
ENSRNOG00000019946	21.3744	-0.743775	0.501623	-1.48274	0.138144	0.64464
ENSRNOG00000032136	50.5818	-0.621799	0.419583	-1.48195	0.138355	0.645161
ENSRNOG00000008694	11.4765	1.20375	0.812641	1.48128	0.138533	NA
ENSRNOG00000010780	221.362	0.494371	0.333803	1.48103	0.1386	0.645844
ENSRNOG00000061910	186.986	-0.666925	0.450679	-1.47982	0.138921	0.645976
ENSRNOG00000013300	339.071	-0.447289	0.302271	-1.47976	0.138937	0.645976
ENSRNOG00000001237	27.9522	0.701394	0.474021	1.47967	0.138961	0.645976
ENSRNOG00000003084	130.433	-0.408776	0.276309	-1.47942	0.139029	0.645976
ENSRNOG00000014456	39.5549	-0.876494	0.592638	-1.47897	0.139148	0.645976
ENSRNOG00000053948	20.3456	-0.949445	0.642083	-1.4787	0.139221	0.645976
ENSRNOG00000027030	23.4625	0.755095	0.510816	1.47821	0.13935	0.646115
ENSRNOG00000015588	28.6589	0.650906	0.44061	1.47728	0.1396	0.646605
ENSRNOG00000020371	98.8451	-0.656128	0.444246	-1.47695	0.13969	0.646605
ENSRNOG00000020300	95.4573	-0.636517	0.431152	-1.47632	0.139859	0.646605
ENSRNOG00000019277	228.388	0.421924	0.285823	1.47617	0.139898	0.646605
ENSRNOG00000053060	93.4568	-1.21464	0.822944	-1.47597	0.139951	0.646605
ENSRNOG00000047309	22.7323	0.563215	0.381742	1.47538	0.14011	0.646882
ENSRNOG00000008634	35.6995	0.530785	0.359975	1.47451	0.140345	0.647008
ENSRNOG00000015078	591.203	0.543526	0.368672	1.47428	0.140406	0.647008
ENSRNOG00000007874	41.7135	0.644964	0.437606	1.47384	0.140523	0.647008
ENSRNOG00000014179	980.084	-0.615461	0.417753	-1.47326	0.14068	0.647008
ENSRNOG00000008951	19.5974	0.986811	0.669927	1.47301	0.140748	0.647008
ENSRNOG00000014171	60.9239	-0.466697	0.316915	-1.47262	0.140853	0.647008
ENSRNOG00000031766	43007.4	-1.07293	0.728686	-1.47241	0.140909	0.647008
ENSRNOG00000001252	13.9999	-0.703816	0.478026	-1.47234	0.140929	0.647008
ENSRNOG00000005930	101.847	0.433849	0.2948	1.47167	0.141109	0.647151
ENSRNOG00000017401	14.5583	-0.845451	0.574554	-1.47149	0.141159	0.647151
ENSRNOG00000012701	12.9389	1.12209	0.762877	1.47087	0.141327	NA
ENSRNOG00000004971	9.11048	-0.891121	0.605936	-1.47065	0.141385	NA
ENSRNOG00000031930	41.3317	-0.560079	0.380841	-1.47064	0.141389	0.647396
ENSRNOG00000019824	25.9965	0.72162	0.490711	1.47056	0.14141	0.647396
ENSRNOG00000051344	28.1015	0.645817	0.439447	1.46961	0.141667	0.648115
ENSRNOG00000057578	10.8874	-1.19121	0.810892	-1.46901	0.141829	NA
ENSRNOG00000012906	14.4153	1.20854	0.822764	1.46888	0.141866	0.648169
ENSRNOG00000008842	26.3873	1.84199	1.25405	1.46884	0.141877	0.648169
ENSRNOG00000006247	96.5889	0.439274	0.299169	1.46831	0.14202	0.648179
ENSRNOG00000014289	365.771	-0.465014	0.31686	-1.46757	0.142222	0.648179
ENSRNOG00000032609	262.132	-1.71715	1.17057	-1.46694	0.142394	0.648179
ENSRNOG00000021776	37.7916	-0.710323	0.484446	-1.46626	0.142578	0.648179
ENSRNOG00000010887	102.376	0.631494	0.430704	1.46619	0.142596	0.648179
ENSRNOG00000043095	11.9109	-0.653019	0.445574	-1.46557	0.142766	NA
ENSRNOG00000009001	104.613	-0.4692	0.320164	-1.4655	0.142785	0.648179
ENSRNOG00000010902	46.5855	-0.810131	0.552819	-1.46546	0.142796	0.648179
ENSRNOG00000014652	7.45744	-1.52596	1.04148	-1.46519	0.142869	NA
ENSRNOG00000018288	86.0404	0.723292	0.493829	1.46466	0.143014	0.648179
ENSRNOG00000005264	35.8146	-0.644935	0.440333	-1.46465	0.143016	0.648179
ENSRNOG00000001682	126.322	-0.419542	0.286445	-1.46465	0.143017	0.648179
ENSRNOG00000007102	23.1365	-0.920807	0.628752	-1.4645	0.143058	0.648179
ENSRNOG00000004980	23.5582	-0.683959	0.46704	-1.46445	0.14307	0.648179
ENSRNOG00000012406	28.3835	0.884321	0.604261	1.46348	0.143337	0.648941
ENSRNOG00000018009	146.707	-0.621565	0.424971	-1.46261	0.143575	0.649567
ENSRNOG00000015086	1645.22	0.662782	0.453285	1.46217	0.143694	0.649655
ENSRNOG00000006108	9.65361	-0.811794	0.555459	-1.46148	0.143883	NA
ENSRNOG00000059445	45.1425	0.580222	0.397294	1.46043	0.144171	0.65136
ENSRNOG00000009681	78.4895	0.747313	0.511936	1.45978	0.144351	0.651725
ENSRNOG00000046316	6.36232	-1.13082	0.774719	-1.45965	0.144386	NA
ENSRNOG00000056219	70.5674	-0.913361	0.625905	-1.45926	0.144492	0.651806
ENSRNOG00000027229	11.5208	-0.73478	0.503616	-1.45901	0.144563	NA
ENSRNOG00000003402	58.1248	-0.437035	0.299576	-1.45884	0.144608	0.651806
ENSRNOG00000021029	23.122	-1.7104	1.17271	-1.4585	0.144703	0.651806
ENSRNOG00000016244	53.2318	-0.555933	0.38123	-1.45826	0.144768	0.651806
ENSRNOG00000002568	8.41689	-1.14073	0.782537	-1.45773	0.144914	NA
ENSRNOG00000010523	44.6184	-0.668617	0.458681	-1.4577	0.144924	0.65206
ENSRNOG00000007241	60.2569	-0.751275	0.516246	-1.45527	0.145596	0.654126
ENSRNOG00000013220	21.1928	-0.822591	0.565295	-1.45515	0.145626	0.654126
ENSRNOG00000013886	44.1934	-0.727838	0.50025	-1.45495	0.145684	0.654126
ENSRNOG00000008604	71.8426	-0.482862	0.332135	-1.45381	0.145998	0.654791
ENSRNOG00000060237	90.526	0.526284	0.362034	1.45369	0.146033	0.654791
ENSRNOG00000032635	11.8709	0.946495	0.6511	1.45369	0.146033	NA
ENSRNOG00000032844	617.281	-0.729206	0.501965	-1.4527	0.146306	0.655481
ENSRNOG00000014686	35.2226	0.586576	0.403864	1.45241	0.146387	0.655481
ENSRNOG00000019570	12.1489	1.40059	0.964948	1.45147	0.146649	NA
ENSRNOG00000000551	20.8077	0.654178	0.451014	1.45046	0.14693	0.655719
ENSRNOG00000003207	31.6088	-0.688721	0.4749	-1.45024	0.14699	0.655719
ENSRNOG00000025274	87.5342	-0.561105	0.386932	-1.45014	0.14702	0.655719
ENSRNOG00000031364	268.323	0.537132	0.370412	1.45009	0.147032	0.655719
ENSRNOG00000013945	10.8554	-0.754996	0.520713	-1.44993	0.147079	NA
ENSRNOG00000019262	48.0074	0.493852	0.340627	1.44983	0.147106	0.655719
ENSRNOG00000013516	188.712	-0.498162	0.343771	-1.44911	0.147307	0.655719
ENSRNOG00000050655	119.892	-0.549017	0.378894	-1.449	0.147338	0.655719
ENSRNOG00000056765	234.014	-0.606731	0.418727	-1.44899	0.14734	0.655719
[truncated: 6,093 more rows]

## Sheet: ZDF Liver
	baseMean	log2FoldChange	lfcSE	stat	pvalue	padj
[truncated: 8,584 more rows]

[truncated: 4 more sheets: Lean Liver, Lean Adipose, Lean PFC, Lean Kidney]
