# Supplementary material for: Whole egg consumption increases gene expression within the glutathione pathway in the liver of Zucker Diabetic Fatty rats
Source: PLoS One. 2020 Nov 3;15(11):e0240885. doi: 10.1371/journal.pone.0240885 (PMC7608885; doi:10.1371/journal.pone.0240885)
Supplement: S2 Table — Summary statistics for the mRNA data from the DeSEQ2 analysis in R. (XLSX) [file pone.0240885.s003.xlsx]

## Sheet: Lean PFC
	WE_Lean_21	WE_Lean_13	WE_Lean_17	WE_Lean_2	WE_Lean_10	WE_Lean_6	CAS_Lean_4	CAS_Lean_8	CAS_Lean_12	CAS_Lean_15	CAS_Lean_19	CAS_Lean_23
ENSRNOG00000000007	395	186	1012	191	347	281	458	643	307	184	524	599
ENSRNOG00000000010	33	13	86	13	17	17	32	38	34	23	47	56
ENSRNOG00000000012	67	20	41	15	24	31	23	51	92	59	35	16
ENSRNOG00000000024	109	51	90	61	35	46	74	54	52	51	97	86
ENSRNOG00000000033	302	142	198	144	200	216	342	204	368	312	409	227
ENSRNOG00000000034	22	2	8	6	7	11	18	17	18	15	18	9
ENSRNOG00000000036	57	14	20	23	21	34	30	30	29	51	43	26
ENSRNOG00000000040	23	16	6	0	23	10	31	25	28	3	25	15
ENSRNOG00000000041	2	1	2	0	2	4	8	1	10	1	8	17
ENSRNOG00000000043	6	3	4	13	9	10	11	9	23	2	5	5
ENSRNOG00000000044	167	41	56	68	102	132	141	107	141	94	128	68
ENSRNOG00000000047	25	9	15	3	41	39	44	26	43	15	36	20
ENSRNOG00000000048	166	98	142	95	59	115	111	100	116	115	129	121
ENSRNOG00000000054	398	173	251	174	522	448	513	736	713	613	407	360
ENSRNOG00000000060	2253	912	1557	917	1225	1573	1860	2545	2491	1960	2078	1301
ENSRNOG00000000062	21	29	29	23	23	24	15	45	37	21	29	25
ENSRNOG00000000064	5007	1816	2641	1354	8892	4861	9469	5386	8991	2089	5040	3896
ENSRNOG00000000066	10	5	27	14	2	5	21	2	11	8	11	13
ENSRNOG00000000068	163	86	141	80	100	111	181	174	165	84	170	149
ENSRNOG00000000073	4	3	2	1	1	3	6	2	2	1	1	4
ENSRNOG00000000075	66	62	67	46	22	51	53	46	87	20	75	71
ENSRNOG00000000081	10	2	11	15	6	4	7	11	8	9	11	17
ENSRNOG00000000082	18	11	27	25	3	16	17	27	31	11	13	28
ENSRNOG00000000095	62	56	44	36	57	67	97	94	120	57	88	56
ENSRNOG00000000096	1	3	1	5	2	3	3	3	4	1	4	7
ENSRNOG00000000098	113	77	108	98	78	92	153	87	145	104	140	130
ENSRNOG00000000104	82	41	74	43	73	72	79	77	132	62	102	51
ENSRNOG00000000105	1131	831	663	615	849	1523	848	1732	1447	802	830	819
ENSRNOG00000000108	132	106	112	60	117	131	178	140	191	47	193	166
ENSRNOG00000000111	7	1	9	4	3	4	3	1	3	13	12	1
ENSRNOG00000000112	507	109	287	220	55	117	110	293	275	291	441	121
ENSRNOG00000000113	8	2	1	7	2	4	3	1	11	1	3	13
ENSRNOG00000000121	6	3	4	1	2	8	11	3	7	6	5	1
ENSRNOG00000000122	29	10	35	15	21	19	27	20	27	13	41	26
ENSRNOG00000000129	14	1	7	2	0	8	1	7	4	3	2	2
ENSRNOG00000000130	120	57	121	60	58	59	93	47	53	155	92	84
ENSRNOG00000000137	7	2	8	3	3	4	5	18	9	3	6	11
ENSRNOG00000000142	76	25	41	26	50	76	39	106	92	19	44	50
ENSRNOG00000000145	18	24	25	14	3	15	4	45	26	11	8	18
ENSRNOG00000000150	92	70	124	89	98	176	100	168	159	38	106	132
ENSRNOG00000000151	14	17	15	7	11	31	9	26	9	8	21	7
ENSRNOG00000000155	3	7	8	3	0	7	1	9	6	2	4	3
ENSRNOG00000000156	5	0	1	3	1	1	3	2	9	6	5	3
ENSRNOG00000000157	338	150	260	156	363	255	457	342	375	122	329	327
ENSRNOG00000000158	134	69	79	84	110	77	128	103	111	47	111	67
ENSRNOG00000000161	11	8	9	18	11	26	6	21	12	11	13	9
ENSRNOG00000000164	155	117	213	147	119	146	120	199	136	51	171	173
ENSRNOG00000000166	30	8	13	15	3	11	14	21	19	41	19	7
ENSRNOG00000000167	8	5	9	9	8	8	18	15	6	24	17	23
ENSRNOG00000000168	124	52	118	65	84	34	149	87	69	90	161	146
ENSRNOG00000000169	3	2	4	4	9	5	13	6	3	3	3	6
ENSRNOG00000000170	135	87	132	112	187	135	247	170	212	100	148	143
ENSRNOG00000000172	7	9	10	6	4	12	11	1	9	13	12	13
ENSRNOG00000000175	19	12	13	12	16	26	20	23	30	16	11	20
ENSRNOG00000000177	13	3	6	5	12	23	14	14	21	11	18	12
ENSRNOG00000000184	4	2	1	1	2	1	2	0	7	1	2	2
ENSRNOG00000000185	32	13	29	7	19	37	51	22	50	25	40	35
ENSRNOG00000000186	305	122	152	114	204	195	280	289	288	325	241	177
ENSRNOG00000000201	4	1	1	4	2	1	0	2	2	2	1	3
ENSRNOG00000000204	139	103	141	65	69	171	89	116	157	36	112	108
ENSRNOG00000000221	40	17	30	32	23	26	44	40	39	31	55	63
ENSRNOG00000000230	21	2	16	15	16	11	6	7	10	9	12	4
ENSRNOG00000000231	355	128	231	139	457	345	534	367	522	373	418	253
ENSRNOG00000000233	3	1	2	2	2	6	7	3	6	2	4	1
ENSRNOG00000000236	58	44	60	35	25	46	59	57	56	33	55	51
ENSRNOG00000000237	11	3	12	9	1	10	7	7	5	2	6	6
ENSRNOG00000000244	98	63	95	38	100	118	68	118	137	32	87	79
ENSRNOG00000000245	21	8	20	12	21	15	14	14	23	5	8	23
ENSRNOG00000000246	415	214	344	204	234	170	487	195	324	303	434	311
ENSRNOG00000000247	50	18	37	23	37	37	46	22	36	51	39	32
ENSRNOG00000000248	825	343	730	453	557	536	915	710	827	450	720	652
ENSRNOG00000000249	33	15	21	14	36	17	51	20	47	17	27	36
ENSRNOG00000000250	74	33	58	44	35	22	75	34	80	41	61	56
ENSRNOG00000000257	121	61	65	26	215	96	228	129	152	49	88	61
ENSRNOG00000000258	60	23	29	29	36	40	53	38	70	29	40	41
ENSRNOG00000000262	58	29	61	44	26	43	33	48	50	51	49	47
ENSRNOG00000000264	35	16	27	9	30	51	50	71	40	20	34	24
ENSRNOG00000000274	197	78	125	93	81	93	148	105	123	110	160	112
ENSRNOG00000000275	42	27	28	15	27	27	20	38	37	32	28	24
ENSRNOG00000000277	26	6	13	9	0	11	18	28	23	6	14	14
ENSRNOG00000000279	14	2	9	3	13	4	23	7	19	11	12	8
ENSRNOG00000000281	52	26	31	28	64	44	93	49	85	63	60	19
ENSRNOG00000000283	23	2	7	17	25	11	14	8	25	6	14	8
ENSRNOG00000000288	14	11	9	6	6	17	9	11	6	15	10	5
ENSRNOG00000000302	136	68	104	57	98	93	170	97	101	76	97	127
ENSRNOG00000000303	17	11	23	24	35	26	21	35	26	8	16	37
ENSRNOG00000000304	141	88	195	66	94	82	143	82	106	84	170	158
ENSRNOG00000000306	16	7	11	5	10	9	21	9	33	17	18	12
ENSRNOG00000000307	6	8	4	7	9	7	9	14	19	11	16	7
ENSRNOG00000000308	26	17	37	13	23	16	27	19	25	23	31	29
ENSRNOG00000000312	136	38	67	30	53	43	72	113	68	77	129	45
ENSRNOG00000000314	264	184	257	134	210	265	261	235	391	99	250	214
ENSRNOG00000000316	178	115	136	80	107	123	154	123	176	160	182	109
ENSRNOG00000000321	527	252	374	286	597	396	658	537	796	235	517	395
ENSRNOG00000000322	35	30	30	36	34	21	38	26	46	15	39	35
ENSRNOG00000000327	64	39	46	20	63	62	89	77	82	36	70	72
ENSRNOG00000000340	398	231	378	245	296	276	520	300	457	126	447	376
ENSRNOG00000000368	48	63	80	48	42	74	66	101	113	32	62	46
ENSRNOG00000000386	19	5	3	7	7	7	20	19	9	2	12	5
ENSRNOG00000000387	36	36	61	26	25	21	38	51	43	37	77	55
ENSRNOG00000000392	52	19	56	25	51	31	71	61	54	38	44	43
ENSRNOG00000000394	34	19	39	30	29	38	68	46	40	33	85	65
ENSRNOG00000000395	240	107	187	107	179	106	281	181	294	116	214	162
ENSRNOG00000000396	89	75	115	56	68	81	91	108	124	42	78	105
ENSRNOG00000000397	376	181	295	164	318	342	365	473	479	115	303	357
ENSRNOG00000000398	15	11	22	17	10	20	13	10	15	2	17	21
ENSRNOG00000000408	164	98	147	84	125	117	184	147	187	116	186	146
ENSRNOG00000000411	280	143	241	183	158	196	275	276	346	171	231	208
ENSRNOG00000000412	191	81	163	118	150	165	193	182	250	93	172	126
ENSRNOG00000000413	3	7	0	1	10	3	6	1	12	6	8	12
ENSRNOG00000000414	23	14	27	19	16	33	19	33	31	17	27	22
ENSRNOG00000000415	22	13	23	16	10	13	20	10	7	5	15	9
ENSRNOG00000000417	160	94	227	103	178	258	201	334	268	153	206	194
ENSRNOG00000000418	5	3	4	1	3	2	6	13	2	1	4	1
ENSRNOG00000000419	12	2	9	0	6	20	9	15	13	5	6	9
ENSRNOG00000000420	122	41	107	61	105	99	150	92	153	78	115	74
ENSRNOG00000000421	72	18	54	22	46	24	47	37	60	62	67	69
ENSRNOG00000000422	13	10	18	7	13	15	24	28	32	10	31	14
ENSRNOG00000000431	142	74	115	81	92	159	76	123	138	142	154	113
ENSRNOG00000000432	71	44	44	27	75	59	86	66	80	26	83	63
ENSRNOG00000000433	947	279	625	306	985	916	1262	890	1496	1175	946	601
ENSRNOG00000000435	21	9	28	24	13	25	36	15	20	30	21	29
ENSRNOG00000000436	39	23	45	12	17	16	30	28	15	70	40	21
ENSRNOG00000000437	520	180	365	217	521	366	595	438	499	455	427	346
ENSRNOG00000000438	289	75	276	72	131	81	140	123	117	403	237	212
ENSRNOG00000000440	82	41	71	20	142	82	144	97	120	53	70	83
ENSRNOG00000000441	17	4	13	10	23	10	11	39	14	4	31	6
ENSRNOG00000000442	35	7	22	10	16	22	22	25	23	31	32	18
ENSRNOG00000000451	26	8	32	28	4	21	5	26	20	16	18	19
ENSRNOG00000000457	24	8	11	7	12	11	23	27	26	11	34	20
ENSRNOG00000000459	17	5	9	10	9	9	3	8	6	10	11	5
ENSRNOG00000000463	183	54	108	96	273	293	229	228	451	92	191	117
ENSRNOG00000000464	233	100	169	95	140	251	237	199	214	249	235	168
ENSRNOG00000000465	170	63	82	93	83	103	115	121	122	115	155	82
ENSRNOG00000000466	79	38	64	28	84	66	87	70	107	65	93	69
ENSRNOG00000000467	21	7	8	6	23	15	25	51	30	13	19	14
ENSRNOG00000000470	21	7	16	14	30	23	33	24	43	16	26	16
ENSRNOG00000000471	4	2	3	1	7	2	7	3	14	11	13	5
ENSRNOG00000000473	24	7	20	2	29	27	28	29	52	10	14	11
ENSRNOG00000000474	42	12	26	20	34	52	45	58	55	28	54	23
ENSRNOG00000000476	155	61	87	65	99	85	142	87	144	216	171	93
ENSRNOG00000000477	57	23	85	28	64	26	90	46	53	65	65	61
ENSRNOG00000000479	3	1	2	2	0	3	4	1	4	1	2	1
ENSRNOG00000000480	57	17	49	26	40	80	62	97	73	45	52	57
ENSRNOG00000000481	218	82	115	90	178	184	266	283	318	181	216	126
ENSRNOG00000000485	31	17	27	9	45	38	27	32	50	28	33	28
ENSRNOG00000000487	194	99	198	73	148	113	254	181	140	205	201	111
ENSRNOG00000000490	38	12	30	24	42	23	54	48	52	28	30	28
ENSRNOG00000000493	64	31	48	15	51	50	55	49	58	30	58	48
ENSRNOG00000000498	42	17	37	34	24	39	74	26	66	39	46	30
ENSRNOG00000000501	362	176	256	156	572	442	581	389	576	356	413	328
ENSRNOG00000000502	7	1	4	1	1	3	2	2	1	4	2	4
ENSRNOG00000000503	46	13	29	20	15	40	55	25	41	65	48	27
ENSRNOG00000000504	43	19	45	26	47	42	72	54	87	63	65	48
ENSRNOG00000000505	477	208	310	189	436	370	606	418	532	359	489	391
ENSRNOG00000000506	1	2	2	0	6	5	4	3	3	2	4	6
ENSRNOG00000000511	144	63	86	62	98	121	156	169	214	78	147	109
ENSRNOG00000000512	20	11	27	13	23	11	23	63	32	12	37	24
ENSRNOG00000000513	379	157	252	186	371	288	561	374	407	198	342	248
ENSRNOG00000000519	101	32	84	49	108	106	128	72	146	35	84	91
ENSRNOG00000000520	376	172	352	213	300	239	430	298	337	249	358	296
ENSRNOG00000000521	41	11	25	5	43	17	37	58	40	32	20	18
ENSRNOG00000000522	705	345	369	227	461	356	742	548	649	495	572	322
ENSRNOG00000000523	87	40	71	41	160	90	135	97	119	23	90	93
ENSRNOG00000000524	337	143	203	139	341	296	393	315	403	171	294	211
ENSRNOG00000000525	1	2	4	3	7	6	7	5	2	10	6	6
ENSRNOG00000000527	2415	897	1299	814	2857	2401	2777	3363	4373	2168	2357	1375
ENSRNOG00000000528	14	7	12	6	18	16	5	17	13	6	10	11
ENSRNOG00000000531	12	1	1	4	11	15	6	11	14	5	3	7
ENSRNOG00000000532	288	140	256	176	139	212	179	273	226	180	275	212
ENSRNOG00000000536	52	13	17	6	45	64	19	106	59	33	47	21
ENSRNOG00000000540	56	5	27	15	72	18	37	15	51	15	41	27
ENSRNOG00000000541	470	179	378	235	289	272	472	300	510	199	493	349
ENSRNOG00000000546	5	7	6	0	3	5	12	2	6	6	3	6
ENSRNOG00000000547	1059	518	938	594	926	1002	1467	1107	1593	493	1083	946
ENSRNOG00000000549	408	138	258	150	663	372	682	514	906	206	421	297
ENSRNOG00000000551	90	48	83	58	44	56	40	67	75	92	89	59
ENSRNOG00000000557	468	231	361	219	384	370	481	386	587	205	492	417
ENSRNOG00000000560	32	24	12	14	19	25	28	15	37	14	27	13
ENSRNOG00000000561	3	6	4	12	5	6	12	3	8	1	6	5
ENSRNOG00000000565	79	35	79	35	43	75	68	53	108	74	88	62
ENSRNOG00000000566	68	16	55	29	47	39	38	41	51	18	60	46
ENSRNOG00000000567	142	89	95	71	78	75	113	98	109	116	146	119
ENSRNOG00000000568	70	18	40	27	48	40	67	83	75	30	82	43
ENSRNOG00000000569	110	38	59	37	77	64	93	100	65	83	79	58
ENSRNOG00000000571	12112	4389	7889	4982	6236	5389	11832	6311	10820	8354	13585	7444
ENSRNOG00000000572	4	1	1	1	1	1	9	3	4	0	9	2
ENSRNOG00000000576	52	19	38	30	32	26	65	26	31	40	36	16
ENSRNOG00000000579	828	516	1231	457	517	515	830	985	705	514	968	779
ENSRNOG00000000581	40	26	65	40	30	28	37	60	76	29	31	56
ENSRNOG00000000583	530	303	505	224	449	468	543	518	615	279	550	412
ENSRNOG00000000585	1554	939	1377	869	954	972	1703	1138	1169	687	1506	1396
ENSRNOG00000000586	52	41	52	30	23	31	21	40	35	55	52	32
ENSRNOG00000000587	91	51	95	24	69	59	96	65	94	36	76	86
ENSRNOG00000000589	4	4	3	1	6	13	9	1	17	0	11	6
ENSRNOG00000000593	101	33	114	70	69	81	94	148	160	47	114	92
ENSRNOG00000000595	19	8	13	8	8	10	10	7	13	9	10	12
ENSRNOG00000000596	316	206	445	292	121	210	272	305	254	258	351	314
ENSRNOG00000000598	4	6	9	2	4	22	13	13	9	2	11	3
ENSRNOG00000000599	9	6	2	16	1	8	8	14	7	5	3	7
ENSRNOG00000000604	161	86	221	116	59	141	123	178	100	163	164	150
ENSRNOG00000000605	18	4	22	9	12	5	19	6	10	12	7	13
ENSRNOG00000000609	97	44	95	95	60	56	94	54	110	85	145	130
ENSRNOG00000000610	1094	473	835	533	1015	887	1116	911	1357	733	1057	893
ENSRNOG00000000611	326	169	295	189	200	161	314	221	236	231	341	239
ENSRNOG00000000613	79	67	120	67	86	59	104	87	69	61	117	106
ENSRNOG00000000618	59	31	63	31	30	34	59	34	57	30	46	58
ENSRNOG00000000622	69	27	54	32	41	48	69	52	75	51	67	60
ENSRNOG00000000632	5	1	4	2	1	1	1	1	0	1	1	1
ENSRNOG00000000633	12	4	10	4	4	10	6	8	11	6	5	5
ENSRNOG00000000634	35	34	25	30	20	16	35	15	29	17	25	33
ENSRNOG00000000635	346	114	192	87	308	249	224	309	491	189	235	203
ENSRNOG00000000638	758	505	711	532	388	540	594	612	594	393	649	663
ENSRNOG00000000639	3	7	6	9	1	4	3	10	7	21	13	13
ENSRNOG00000000640	97	14	17	30	40	6	88	63	45	63	55	34
ENSRNOG00000000645	72	46	60	34	67	67	105	122	105	64	64	77
ENSRNOG00000000648	295	144	288	206	187	328	236	288	398	137	231	268
ENSRNOG00000000655	11	8	29	5	9	6	2	15	16	4	11	18
ENSRNOG00000000657	2	7	3	3	11	1	6	10	11	1	1	7
ENSRNOG00000000658	11	3	4	6	7	6	20	23	21	15	25	7
ENSRNOG00000000661	47	29	26	30	29	26	53	58	50	23	43	22
ENSRNOG00000000663	103	58	69	30	110	89	138	108	167	78	93	74
ENSRNOG00000000664	87	42	58	46	42	35	82	21	41	57	101	86
ENSRNOG00000000665	18	9	20	9	4	27	4	5	20	2	10	11
ENSRNOG00000000692	29	12	20	24	11	11	40	15	35	23	22	26
ENSRNOG00000000693	87	36	55	42	89	52	105	65	133	165	86	70
ENSRNOG00000000695	4	0	2	1	2	3	8	3	1	10	4	4
ENSRNOG00000000697	1123	420	882	440	476	485	913	544	783	739	1178	660
ENSRNOG00000000700	62	18	35	31	9	21	18	39	12	30	43	36
ENSRNOG00000000701	646	319	453	218	524	476	732	399	688	361	737	440
ENSRNOG00000000702	109	64	120	80	66	125	131	116	130	130	104	91
ENSRNOG00000000704	8	2	3	0	5	3	9	5	4	1	8	5
ENSRNOG00000000708	441	191	362	172	278	212	408	298	570	351	528	254
ENSRNOG00000000718	101	47	113	49	66	60	103	88	76	71	107	97
ENSRNOG00000000728	7	0	2	1	2	2	7	3	10	1	4	3
ENSRNOG00000000729	13	6	9	9	7	1	9	7	3	15	17	9
ENSRNOG00000000763	24	11	31	17	13	5	23	9	8	25	19	13
ENSRNOG00000000768	1	1	2	1	1	3	0	1	4	2	2	2
ENSRNOG00000000774	5580	2021	3239	1918	3717	3103	5926	3800	6375	3446	5084	2943
ENSRNOG00000000775	161	121	74	58	277	218	315	165	164	44	175	185
ENSRNOG00000000777	14	1	15	9	10	20	8	16	14	7	17	7
ENSRNOG00000000778	15	4	18	10	12	20	18	8	34	6	19	16
ENSRNOG00000000779	102	21	59	52	33	56	74	65	61	64	88	65
ENSRNOG00000000780	345	119	182	88	239	172	305	279	413	313	279	208
ENSRNOG00000000781	69	19	51	39	48	24	63	40	86	61	61	66
ENSRNOG00000000785	49	12	27	25	12	22	42	26	53	15	49	37
ENSRNOG00000000786	81	39	98	51	55	65	100	67	75	60	79	77
ENSRNOG00000000796	268	156	285	205	238	259	249	237	383	136	232	206
ENSRNOG00000000798	550	266	293	210	636	425	636	458	794	618	539	312
ENSRNOG00000000799	1038	631	906	546	1094	1285	1129	1248	1463	521	1036	918
ENSRNOG00000000800	35	19	26	16	19	20	24	32	33	21	33	29
ENSRNOG00000000802	7	6	7	9	4	4	7	5	15	6	9	5
ENSRNOG00000000804	424	156	239	196	333	281	386	354	556	363	478	254
ENSRNOG00000000805	950	616	950	479	729	700	830	1044	1044	403	849	913
ENSRNOG00000000808	201	74	154	67	173	156	214	198	235	70	207	173
ENSRNOG00000000809	122	36	90	39	126	94	129	181	130	111	100	68
ENSRNOG00000000811	10	7	15	7	4	5	6	42	14	3	10	7
ENSRNOG00000000812	219	124	175	110	152	158	221	188	223	243	218	162
ENSRNOG00000000814	76	35	379	29	43	79	72	87	32	52	120	112
ENSRNOG00000000815	59	26	57	51	42	25	62	51	25	30	76	57
ENSRNOG00000000816	47	7	31	12	26	54	40	67	40	34	50	47
ENSRNOG00000000823	531	312	438	255	459	600	521	606	823	188	449	549
ENSRNOG00000000824	11	4	11	9	5	6	9	12	5	6	13	5
ENSRNOG00000000826	194	103	142	84	138	136	198	237	270	166	161	101
ENSRNOG00000000827	62	36	67	57	37	43	53	57	78	127	133	78
ENSRNOG00000000831	40	22	13	8	49	55	45	32	61	14	28	19
ENSRNOG00000000833	17	19	16	10	22	13	22	13	8	29	21	8
ENSRNOG00000000839	35	11	12	6	27	36	21	32	52	15	29	13
ENSRNOG00000000840	2274	562	1280	923	883	998	1531	1493	1805	1652	2021	990
ENSRNOG00000000841	282	107	228	149	137	217	266	263	275	190	278	191
ENSRNOG00000000842	143	81	217	90	190	156	253	180	185	166	245	235
ENSRNOG00000000847	588	202	374	216	594	319	636	499	618	532	530	413
ENSRNOG00000000848	198	86	127	72	128	102	198	109	187	212	200	138
ENSRNOG00000000850	2	3	7	3	4	5	2	3	12	2	10	2
ENSRNOG00000000851	240	81	203	127	149	162	222	239	230	180	207	173
ENSRNOG00000000852	181	109	154	86	175	202	155	274	181	266	163	88
ENSRNOG00000000853	108	41	105	42	68	43	70	118	83	36	87	140
ENSRNOG00000000858	10	9	7	2	15	10	11	7	7	3	11	11
ENSRNOG00000000861	27	22	54	17	8	16	25	21	29	15	41	14
ENSRNOG00000000866	31	35	23	19	25	26	45	46	43	12	33	45
ENSRNOG00000000867	222	87	152	69	301	199	201	311	246	182	236	163
ENSRNOG00000000869	7	2	10	5	0	6	7	15	8	4	7	4
ENSRNOG00000000875	122	52	179	85	79	99	144	134	123	94	177	134
ENSRNOG00000000879	367	155	378	223	169	149	473	194	246	200	342	328
ENSRNOG00000000881	140	63	140	100	66	60	141	101	147	79	186	123
ENSRNOG00000000885	65	25	59	28	32	38	33	91	49	26	62	50
ENSRNOG00000000888	259	121	290	170	166	149	236	137	191	141	270	333
ENSRNOG00000000893	119	55	50	35	70	79	121	79	101	71	114	68
ENSRNOG00000000894	10	10	15	12	10	9	7	5	13	6	10	5
ENSRNOG00000000895	59	21	64	29	40	54	71	49	67	51	62	35
ENSRNOG00000000900	69	35	80	38	41	37	72	60	54	72	69	64
ENSRNOG00000000901	85	59	85	63	68	62	60	96	85	40	86	71
ENSRNOG00000000902	1004	608	679	609	746	680	1111	560	992	675	961	661
ENSRNOG00000000903	10	1	15	6	32	15	12	13	27	10	24	11
ENSRNOG00000000906	55	17	21	19	23	29	44	14	34	26	29	21
ENSRNOG00000000907	34	6	18	14	8	9	8	20	5	25	20	21
ENSRNOG00000000909	137	44	69	52	78	65	135	83	139	47	117	68
ENSRNOG00000000913	14	4	20	5	15	6	16	15	15	8	15	18
ENSRNOG00000000918	16	14	19	7	12	12	24	9	18	26	35	21
ENSRNOG00000000921	370	135	366	236	273	163	546	223	275	219	382	377
ENSRNOG00000000922	50	15	10	4	20	17	25	17	30	21	47	22
ENSRNOG00000000923	460	210	422	234	213	232	389	250	339	191	328	319
ENSRNOG00000000924	228	103	157	139	165	163	188	224	371	112	210	134
ENSRNOG00000000925	40	19	44	29	46	16	50	46	31	28	40	45
ENSRNOG00000000926	191	64	138	94	126	106	227	91	149	108	192	164
ENSRNOG00000000931	194	84	184	156	112	152	169	137	166	171	187	154
ENSRNOG00000000936	27	11	29	19	27	44	29	26	31	11	35	39
ENSRNOG00000000937	16	4	12	10	24	26	18	24	19	8	14	11
ENSRNOG00000000938	1047	468	1019	745	491	396	895	424	720	691	1359	934
ENSRNOG00000000940	208	115	144	163	132	158	206	144	264	126	211	206
ENSRNOG00000000942	4	6	1	1	7	2	9	4	10	1	15	2
ENSRNOG00000000954	103	63	112	76	51	71	115	64	118	145	160	128
ENSRNOG00000000955	17	17	18	14	12	9	15	5	11	11	17	17
ENSRNOG00000000956	16	5	6	8	2	12	10	12	9	8	17	15
ENSRNOG00000000957	1606	872	1593	797	1938	1522	2419	1707	2403	601	2012	1766
ENSRNOG00000000961	52	27	42	29	39	39	64	85	93	16	72	56
ENSRNOG00000000962	186	68	126	54	133	81	193	132	135	74	158	118
ENSRNOG00000000967	39	15	22	20	44	36	73	36	60	24	53	47
ENSRNOG00000000968	41	34	38	26	23	24	44	26	27	34	61	41
ENSRNOG00000000974	172	65	101	39	311	269	267	261	362	168	187	145
ENSRNOG00000000975	84	24	22	42	119	62	99	100	144	48	80	51
ENSRNOG00000000977	6	1	3	3	2	0	5	1	2	1	7	3
ENSRNOG00000000979	25	6	15	5	11	5	18	11	21	9	17	21
ENSRNOG00000000981	10	1	8	3	5	7	10	3	9	10	4	9
ENSRNOG00000000983	36	23	39	10	25	28	46	17	43	44	49	32
ENSRNOG00000000985	10	3	13	1	7	6	10	6	6	4	6	5
ENSRNOG00000000986	34	18	17	15	19	20	28	32	31	35	40	27
ENSRNOG00000000987	67	24	52	35	33	22	61	37	50	17	46	33
ENSRNOG00000000988	82	51	70	69	80	58	104	71	66	78	88	80
ENSRNOG00000000989	226	110	190	135	137	127	242	107	205	107	239	152
ENSRNOG00000000990	2969	1638	2217	1535	2244	2349	2323	2952	3180	1354	2777	2169
ENSRNOG00000000991	79	30	50	46	45	42	71	90	66	33	70	67
ENSRNOG00000000994	9	0	3	1	8	7	3	10	12	8	12	13
ENSRNOG00000000996	603	258	513	346	524	300	857	316	534	376	628	548
ENSRNOG00000000999	59	25	42	22	50	22	67	19	47	49	55	57
ENSRNOG00000001001	29	26	13	19	18	12	14	19	23	17	9	13
ENSRNOG00000001003	306	166	289	172	338	409	328	384	465	290	391	278
ENSRNOG00000001004	255	127	184	98	266	270	320	340	420	294	261	185
ENSRNOG00000001006	191	84	112	71	200	184	255	292	322	149	233	161
ENSRNOG00000001009	511	290	421	232	334	289	571	355	512	590	606	373
ENSRNOG00000001010	281	138	192	123	122	138	200	284	341	213	196	181
ENSRNOG00000001011	5	2	6	2	2	0	9	6	10	2	9	1
ENSRNOG00000001030	924	354	673	393	423	390	878	434	734	589	982	670
ENSRNOG00000001032	96	48	67	62	78	146	76	93	120	70	93	87
ENSRNOG00000001033	123	69	93	93	61	81	123	113	112	80	92	74
ENSRNOG00000001034	124	80	66	47	111	91	146	109	183	50	114	108
ENSRNOG00000001035	63	24	42	44	30	31	75	47	52	39	51	71
ENSRNOG00000001036	15	2	9	3	6	3	11	5	11	2	5	1
ENSRNOG00000001037	112	60	61	41	92	93	51	117	132	20	91	65
ENSRNOG00000001039	48	13	20	8	23	32	41	26	32	12	51	20
ENSRNOG00000001040	16	10	20	8	5	4	17	17	14	10	28	15
ENSRNOG00000001043	64	42	71	44	40	51	65	57	53	30	61	59
ENSRNOG00000001044	169	36	103	69	147	81	141	129	176	90	184	80
ENSRNOG00000001049	1057	545	1335	895	971	742	1203	1104	836	418	1114	1251
ENSRNOG00000001050	170	99	90	85	91	141	110	103	179	101	177	93
ENSRNOG00000001052	7	7	3	9	1	3	7	4	4	9	12	8
ENSRNOG00000001053	231	110	216	117	205	238	270	249	260	137	299	217
ENSRNOG00000001055	187	86	149	86	174	143	250	217	252	181	236	164
ENSRNOG00000001056	134	52	60	32	282	137	192	297	345	103	147	77
ENSRNOG00000001057	1436	567	783	486	2219	1782	1963	2504	2939	1080	1375	1058
ENSRNOG00000001058	13	29	23	23	7	38	14	29	27	15	16	41
ENSRNOG00000001059	238	99	198	105	262	168	353	264	332	65	266	167
ENSRNOG00000001060	107	32	69	54	112	72	164	99	136	49	116	77
ENSRNOG00000001061	111	47	90	52	69	47	98	67	70	91	91	104
ENSRNOG00000001062	103	59	71	66	50	61	71	83	92	54	117	67
ENSRNOG00000001064	895	449	774	573	483	529	754	643	828	455	648	692
ENSRNOG00000001065	75	40	58	22	38	70	81	93	97	38	82	55
ENSRNOG00000001068	2119	862	1832	973	1258	1078	2326	1471	1745	1677	1922	1574
ENSRNOG00000001069	46	26	48	31	23	22	62	30	39	28	47	39
ENSRNOG00000001070	1872	676	1088	766	692	697	1468	1058	1131	1363	1742	1100
ENSRNOG00000001072	164	131	203	137	141	255	127	331	218	71	139	171
ENSRNOG00000001073	16	9	9	6	10	3	11	7	10	1	9	11
ENSRNOG00000001074	14	8	12	9	6	19	7	17	21	14	16	11
ENSRNOG00000001079	188	61	133	85	140	108	188	145	204	127	186	133
ENSRNOG00000001080	302	183	219	133	318	167	331	223	407	178	292	206
ENSRNOG00000001081	64	33	44	37	36	52	53	73	82	51	56	43
ENSRNOG00000001082	82	36	52	47	99	68	107	95	104	71	80	44
ENSRNOG00000001083	10	5	3	10	4	1	12	4	10	8	11	6
ENSRNOG00000001086	101	39	64	39	56	45	59	63	69	66	86	42
ENSRNOG00000001088	162	98	132	78	138	159	170	152	181	63	193	184
ENSRNOG00000001090	14	7	17	19	16	7	18	3	14	8	15	24
ENSRNOG00000001091	67	29	25	27	99	86	73	94	152	60	62	51
ENSRNOG00000001098	745	436	671	536	795	719	605	890	1213	248	674	609
ENSRNOG00000001099	26	8	22	10	11	5	7	10	12	19	14	24
ENSRNOG00000001101	123	66	114	64	96	100	145	111	128	98	150	95
ENSRNOG00000001103	6	2	6	6	0	1	5	1	1	5	5	1
ENSRNOG00000001104	18	4	2	6	8	1	7	5	7	1	4	7
ENSRNOG00000001106	398	213	361	302	208	158	299	162	266	226	382	332
ENSRNOG00000001108	73	35	89	43	44	51	44	90	93	27	74	44
ENSRNOG00000001111	8	13	12	9	7	16	9	26	13	5	21	16
ENSRNOG00000001113	646	291	440	313	313	389	576	451	449	357	659	428
ENSRNOG00000001114	65	34	51	43	35	36	69	41	57	47	79	61
ENSRNOG00000001115	37	5	37	14	13	24	30	55	48	20	32	26
ENSRNOG00000001120	708	325	618	409	301	426	458	571	434	331	693	476
ENSRNOG00000001123	7	1	6	1	3	3	6	0	6	8	4	7
ENSRNOG00000001124	112	56	74	52	86	78	118	85	204	102	116	70
ENSRNOG00000001126	93	32	52	39	79	44	76	64	100	74	73	55
ENSRNOG00000001128	217	74	101	72	130	62	254	47	110	191	191	119
ENSRNOG00000001134	77	46	66	27	70	58	76	50	107	41	116	62
ENSRNOG00000001135	27	9	16	5	22	30	28	22	42	12	12	17
ENSRNOG00000001136	2056	764	1385	840	1757	1520	2355	1889	2658	2057	2090	1309
ENSRNOG00000001138	380	167	384	217	191	278	241	266	301	225	363	290
ENSRNOG00000001139	440	238	355	260	309	423	371	536	507	300	445	343
ENSRNOG00000001141	139	66	114	71	126	98	125	153	224	91	117	127
ENSRNOG00000001142	40	14	39	13	9	32	35	31	36	30	44	21
ENSRNOG00000001143	219	103	202	137	167	194	228	239	207	134	183	137
ENSRNOG00000001148	738	310	592	377	342	312	718	389	537	753	794	548
ENSRNOG00000001149	57	24	66	19	41	34	62	52	52	52	51	49
ENSRNOG00000001151	4	5	2	8	2	2	2	3	5	5	7	5
ENSRNOG00000001156	115	55	92	45	56	56	94	67	45	114	79	72
ENSRNOG00000001158	108	58	122	75	67	74	124	86	101	76	95	68
ENSRNOG00000001159	5	2	1	4	3	3	5	2	7	5	6	6
ENSRNOG00000001161	186	71	106	79	142	139	149	191	176	95	213	137
ENSRNOG00000001163	39	27	40	24	34	54	41	30	37	42	61	35
ENSRNOG00000001169	21	9	19	8	10	16	11	12	15	11	13	16
ENSRNOG00000001170	5836	2446	3596	2397	5074	3725	7507	4286	5669	7795	6027	4272
ENSRNOG00000001171	37	22	46	56	34	38	73	35	78	30	53	48
ENSRNOG00000001172	940	303	615	302	656	458	1060	462	848	653	977	655
ENSRNOG00000001173	588	187	229	152	870	650	610	835	775	365	399	405
ENSRNOG00000001174	49	24	18	19	66	42	84	46	56	19	41	38
ENSRNOG00000001177	34	21	13	13	32	41	37	7	47	33	31	12
ENSRNOG00000001178	336	141	249	149	313	324	325	413	476	218	282	227
ENSRNOG00000001181	19	6	12	17	29	22	22	15	27	23	27	29
ENSRNOG00000001182	212	84	159	94	75	103	176	87	150	243	202	120
ENSRNOG00000001184	30	22	40	28	30	32	28	63	31	17	32	36
ENSRNOG00000001185	2261	1067	1517	1050	2054	2509	2154	2541	3320	1141	1842	1643
ENSRNOG00000001189	25	6	9	5	10	10	14	12	12	41	15	20
ENSRNOG00000001190	39	13	41	35	35	38	47	36	38	28	31	38
ENSRNOG00000001191	164	91	156	90	134	123	167	206	221	95	166	126
ENSRNOG00000001192	71	51	85	51	58	59	106	40	26	37	84	100
ENSRNOG00000001194	84	41	68	47	85	76	89	93	124	43	78	63
ENSRNOG00000001199	66	27	32	30	53	32	48	29	80	36	58	35
ENSRNOG00000001201	233	101	235	167	99	72	201	84	153	159	304	227
ENSRNOG00000001203	187	101	152	86	162	145	160	169	225	86	164	125
ENSRNOG00000001204	106	61	103	68	108	76	107	112	157	81	139	74
ENSRNOG00000001205	353	165	333	202	320	281	476	332	396	278	374	381
ENSRNOG00000001210	59	29	49	37	49	50	84	96	52	42	72	47
ENSRNOG00000001211	245	121	135	155	186	171	245	238	229	159	253	216
ENSRNOG00000001214	130	30	74	32	69	117	117	125	118	63	88	83
ENSRNOG00000001215	81	39	83	41	51	62	66	75	65	78	65	22
ENSRNOG00000001222	133	58	137	73	113	71	149	99	128	105	115	103
ENSRNOG00000001223	170	64	111	42	126	131	159	169	166	40	141	130
ENSRNOG00000001225	66	34	92	51	60	90	80	79	130	63	126	91
ENSRNOG00000001227	419	193	384	195	462	365	496	627	568	322	346	372
ENSRNOG00000001228	135	58	111	46	56	79	102	89	91	114	93	76
ENSRNOG00000001229	27	21	23	14	14	22	15	22	26	15	25	15
ENSRNOG00000001232	43	8	12	7	15	16	42	29	21	35	15	17
ENSRNOG00000001235	368	182	283	247	229	170	446	183	292	345	505	343
ENSRNOG00000001236	16	5	12	10	7	12	23	12	19	23	38	28
ENSRNOG00000001237	147	57	113	69	75	96	127	101	120	129	129	88
ENSRNOG00000001238	484	313	443	257	237	381	325	521	432	193	469	430
ENSRNOG00000001239	300	130	203	115	263	226	357	220	362	335	320	198
ENSRNOG00000001241	6	11	12	1	5	8	4	22	9	0	5	1
ENSRNOG00000001242	627	283	395	257	451	356	685	538	739	383	715	389
ENSRNOG00000001243	17	13	16	9	20	12	14	22	23	19	24	12
ENSRNOG00000001245	103	58	328	65	50	96	75	258	95	38	150	140
ENSRNOG00000001247	511	278	428	303	328	393	346	435	590	221	369	349
ENSRNOG00000001249	0	2	1	1	2	10	7	4	5	1	1	1
ENSRNOG00000001251	2	5	2	2	0	3	1	3	1	1	3	1
ENSRNOG00000001252	12	11	10	7	9	6	23	15	7	29	21	13
ENSRNOG00000001253	94	68	107	76	53	88	96	78	107	108	116	72
ENSRNOG00000001254	61	32	50	51	26	40	41	25	57	94	98	38
ENSRNOG00000001256	364	213	384	280	146	200	213	247	301	351	364	318
ENSRNOG00000001258	174	79	73	39	249	194	243	177	255	50	157	152
ENSRNOG00000001259	28	5	11	13	6	9	11	14	14	21	19	9
ENSRNOG00000001260	5	8	10	3	6	19	15	9	9	7	12	8
ENSRNOG00000001261	56	22	22	14	54	47	70	35	75	34	63	16
ENSRNOG00000001265	16	16	10	12	10	24	17	12	14	9	14	12
ENSRNOG00000001269	521	260	620	398	470	358	617	557	501	252	646	448
ENSRNOG00000001271	11	6	9	2	5	4	10	18	14	7	26	11
ENSRNOG00000001272	40	40	37	34	13	42	20	39	29	10	38	14
ENSRNOG00000001273	111	45	66	42	94	79	104	69	110	73	101	110
ENSRNOG00000001274	92	51	71	75	51	48	96	47	82	66	103	74
ENSRNOG00000001276	156	79	192	116	122	113	147	127	134	126	146	141
ENSRNOG00000001277	23	10	16	14	34	23	28	31	31	22	17	27
ENSRNOG00000001278	49	19	35	20	26	29	27	31	35	20	30	26
ENSRNOG00000001283	471	201	288	147	175	274	432	204	377	259	453	274
ENSRNOG00000001285	2245	1082	1345	1114	1750	1546	2611	1574	2587	1335	2000	1630
ENSRNOG00000001288	10	6	9	13	9	10	8	21	12	21	12	12
ENSRNOG00000001289	242	134	192	168	71	134	149	163	146	166	195	165
ENSRNOG00000001293	156	94	145	81	113	91	203	130	122	129	155	132
ENSRNOG00000001294	10	11	17	17	9	14	1	11	19	3	8	12
ENSRNOG00000001295	10313	6371	7288	5707	10165	12979	12691	12539	15164	5118	11800	10069
ENSRNOG00000001296	13	0	1	5	2	4	2	17	20	7	18	1
ENSRNOG00000001297	215	118	179	89	174	126	219	188	205	208	209	137
ENSRNOG00000001299	158	62	132	72	106	76	143	72	118	89	165	139
ENSRNOG00000001300	55	16	56	40	54	53	90	57	56	32	83	56
ENSRNOG00000001302	38	52	4	3	99	14	147	6	14	9	4	0
ENSRNOG00000001303	76	39	69	35	66	78	94	126	136	55	81	80
ENSRNOG00000001304	135	90	102	79	105	121	115	112	110	62	99	89
ENSRNOG00000001309	9	10	15	6	12	11	27	5	15	21	16	11
ENSRNOG00000001311	29	13	18	17	11	10	25	26	27	44	37	9
ENSRNOG00000001312	367	183	279	197	243	237	451	167	458	373	515	290
ENSRNOG00000001313	6	2	10	8	5	4	11	10	13	3	7	11
ENSRNOG00000001314	268	88	280	76	385	302	352	448	553	205	349	242
ENSRNOG00000001316	351	141	188	147	246	258	401	316	466	164	367	214
ENSRNOG00000001317	91	56	102	18	81	53	76	71	86	22	65	74
ENSRNOG00000001323	61	43	71	19	42	30	76	36	72	52	66	46
ENSRNOG00000001325	32	4	25	8	36	34	37	28	31	22	37	22
ENSRNOG00000001331	149	66	145	101	131	79	167	88	159	152	178	173
ENSRNOG00000001333	12	2	17	9	6	14	2	3	13	7	19	5
ENSRNOG00000001335	33	15	34	16	6	27	4	28	16	10	22	26
ENSRNOG00000001336	21	10	31	17	9	33	12	15	10	51	19	26
ENSRNOG00000001338	10	9	9	8	8	11	6	6	20	7	18	15
ENSRNOG00000001339	49	21	18	27	76	56	83	62	86	46	58	50
ENSRNOG00000001342	2	0	10	3	2	7	8	4	8	5	7	2
ENSRNOG00000001344	185	103	156	96	118	129	169	175	197	107	182	126
ENSRNOG00000001345	171	89	156	79	87	92	115	75	95	123	196	155
ENSRNOG00000001346	433	241	369	248	260	304	387	324	472	342	457	333
ENSRNOG00000001347	10	4	9	3	7	17	20	6	10	11	15	15
ENSRNOG00000001348	659	293	478	318	276	222	570	343	443	486	736	431
ENSRNOG00000001349	13	4	20	18	23	24	16	30	19	10	14	23
ENSRNOG00000001350	121	50	84	69	70	77	80	98	128	64	90	79
ENSRNOG00000001351	59	38	97	49	27	68	56	49	66	65	123	55
ENSRNOG00000001352	80	38	69	25	34	69	33	67	80	12	35	45
ENSRNOG00000001355	146	38	102	49	52	38	127	79	83	95	119	49
ENSRNOG00000001357	38	21	34	25	33	26	44	38	63	23	62	27
ENSRNOG00000001367	3	2	7	5	7	2	5	5	1	3	4	5
ENSRNOG00000001368	86	101	74	126	51	156	24	180	128	52	66	107
ENSRNOG00000001374	170	50	89	61	105	122	174	119	219	165	136	99
ENSRNOG00000001375	14	4	15	7	27	9	26	16	19	2	12	18
ENSRNOG00000001376	118	65	109	58	69	62	116	62	79	56	143	128
ENSRNOG00000001377	88	41	58	42	85	60	89	88	100	71	117	55
ENSRNOG00000001383	28	12	4	4	7	14	18	30	24	16	16	16
ENSRNOG00000001385	141	64	69	45	94	102	131	86	115	172	160	129
ENSRNOG00000001388	3	1	0	1	2	3	1	2	4	3	1	2
ENSRNOG00000001391	17	6	12	3	4	11	29	9	28	41	19	14
ENSRNOG00000001396	68	23	65	31	48	33	68	81	57	71	57	44
ENSRNOG00000001397	14	21	17	10	8	11	8	16	30	10	17	5
ENSRNOG00000001402	19	8	10	3	6	9	15	21	7	11	14	11
ENSRNOG00000001404	205	130	192	97	164	210	285	157	217	165	227	213
ENSRNOG00000001407	1	1	1	2	2	3	4	7	9	1	6	0
ENSRNOG00000001408	417	132	231	150	254	242	348	336	442	167	384	264
ENSRNOG00000001409	44	12	19	6	20	24	33	24	15	54	31	33
ENSRNOG00000001410	22	26	50	22	10	19	9	21	11	30	25	19
ENSRNOG00000001415	158	90	83	60	155	130	186	144	163	131	148	86
ENSRNOG00000001416	476	161	285	263	325	303	389	290	398	498	404	212
ENSRNOG00000001417	62	29	40	45	36	40	54	78	42	71	86	39
ENSRNOG00000001418	184	122	121	96	252	212	288	170	266	161	205	132
ENSRNOG00000001420	300	149	212	107	380	384	455	491	514	196	367	271
ENSRNOG00000001425	12	4	7	3	8	7	14	14	9	19	17	12
ENSRNOG00000001426	126	81	98	95	81	148	109	148	158	70	137	125
ENSRNOG00000001427	194	72	108	76	59	119	113	142	119	63	162	106
ENSRNOG00000001428	19	15	21	16	16	13	41	7	33	27	24	17
ENSRNOG00000001429	17	4	18	12	20	15	25	17	30	18	18	9
ENSRNOG00000001430	125	49	98	35	93	101	201	102	125	122	126	99
ENSRNOG00000001431	11	3	8	8	6	8	5	26	8	8	11	15
ENSRNOG00000001436	5321	1985	3500	2330	3573	2656	5118	3899	5776	2930	4817	3426
ENSRNOG00000001439	182	81	152	73	167	178	152	136	230	158	135	149
ENSRNOG00000001440	1486	777	1049	704	1058	948	1638	1118	1579	1188	1487	1159
ENSRNOG00000001441	54	29	41	24	30	38	103	14	64	91	72	59
ENSRNOG00000001442	561	296	469	283	439	444	458	465	555	581	538	396
ENSRNOG00000001443	4	3	9	2	4	4	4	3	7	5	6	5
ENSRNOG00000001448	291	126	242	118	156	167	262	230	277	168	302	209
ENSRNOG00000001449	203	100	182	115	209	154	195	234	308	287	182	114
ENSRNOG00000001450	32	16	32	27	17	46	30	51	33	32	48	19
ENSRNOG00000001452	18	8	11	1	13	17	16	28	11	9	9	18
ENSRNOG00000001453	657	399	688	468	377	565	521	678	665	410	613	504
ENSRNOG00000001454	790	340	566	483	439	349	700	458	627	519	890	677
ENSRNOG00000001455	233	110	197	120	195	171	216	164	179	136	289	214
ENSRNOG00000001456	65	32	77	37	37	25	61	46	52	39	42	45
ENSRNOG00000001457	193	78	116	78	212	173	262	162	238	78	163	126
ENSRNOG00000001469	13	7	7	10	21	43	12	40	9	11	22	27
ENSRNOG00000001470	465	179	278	152	338	346	452	405	652	264	387	326
ENSRNOG00000001474	10	1	2	5	4	2	8	21	6	12	13	4
ENSRNOG00000001478	45	10	64	34	48	24	61	37	32	23	49	29
ENSRNOG00000001479	586	302	561	342	356	328	620	427	474	560	635	544
ENSRNOG00000001480	10	2	11	8	5	0	5	29	8	4	11	12
ENSRNOG00000001483	55	30	25	22	33	27	33	28	36	30	55	41
ENSRNOG00000001488	1033	466	819	374	1268	1107	1363	1076	1465	343	984	892
ENSRNOG00000001489	9	5	16	5	17	21	29	24	15	8	21	13
ENSRNOG00000001490	45	48	46	30	56	31	63	45	61	23	58	71
ENSRNOG00000001492	29	1	15	10	4	15	17	32	26	23	14	8
ENSRNOG00000001493	108	34	47	24	124	112	140	95	131	92	128	85
ENSRNOG00000001494	378	141	200	158	442	327	470	429	647	233	341	278
ENSRNOG00000001500	85	43	56	47	43	74	81	128	85	71	70	63
ENSRNOG00000001501	38	19	13	16	20	42	26	22	32	37	36	14
ENSRNOG00000001506	148	79	142	85	45	96	102	133	153	78	129	102
ENSRNOG00000001514	10	2	13	0	3	5	5	7	2	3	13	12
ENSRNOG00000001516	3	8	2	3	1	6	6	5	18	1	4	3
ENSRNOG00000001517	73	49	52	40	41	38	68	28	57	48	73	58
ENSRNOG00000001518	116	36	86	57	55	63	86	71	84	61	97	106
ENSRNOG00000001520	76	55	262	61	55	111	78	219	94	33	142	137
ENSRNOG00000001524	47	29	46	23	26	24	68	32	33	21	46	62
ENSRNOG00000001525	140	61	164	105	60	39	138	98	85	69	157	111
ENSRNOG00000001528	5299	1987	3313	2350	2598	2963	3855	4327	6266	1966	4596	2974
ENSRNOG00000001531	5	0	13	2	4	3	2	4	2	4	4	5
ENSRNOG00000001544	18	11	12	13	12	18	16	11	36	2	19	22
ENSRNOG00000001547	101	75	87	54	55	108	52	93	113	30	89	65
ENSRNOG00000001548	84	54	93	38	63	62	78	68	72	46	101	71
ENSRNOG00000001551	726	440	724	572	520	393	863	499	587	392	779	833
ENSRNOG00000001555	71	52	88	34	86	74	95	77	116	34	88	79
ENSRNOG00000001559	51	25	75	30	35	23	73	19	43	44	72	60
ENSRNOG00000001573	13	20	28	15	3	10	9	11	15	4	7	16
ENSRNOG00000001575	66	26	80	27	33	47	60	38	67	24	53	59
ENSRNOG00000001584	10	6	12	9	9	7	8	9	10	24	9	7
ENSRNOG00000001585	65	32	82	36	55	62	56	118	98	49	62	62
ENSRNOG00000001592	576	255	515	262	751	472	618	668	929	144	512	407
ENSRNOG00000001593	8	9	12	14	4	25	6	3	11	12	9	9
ENSRNOG00000001596	4463	1709	3498	2448	1708	1568	3143	1867	3163	5176	5067	2810
ENSRNOG00000001597	49	43	41	14	26	55	29	54	89	5	22	33
ENSRNOG00000001598	66	56	64	50	85	107	71	97	132	23	77	92
ENSRNOG00000001599	38	25	45	16	29	24	54	16	41	11	35	38
ENSRNOG00000001602	76	38	61	41	91	62	74	71	102	42	50	40
ENSRNOG00000001603	33	8	20	21	20	26	51	52	50	11	17	30
ENSRNOG00000001608	15	13	27	12	19	11	17	13	15	17	16	12
ENSRNOG00000001609	20	20	26	18	5	23	16	41	22	10	20	21
ENSRNOG00000001611	946	469	697	441	838	771	1181	935	1068	434	955	800
ENSRNOG00000001613	117	91	120	89	88	103	142	165	125	61	124	109
ENSRNOG00000001616	78	67	79	62	40	50	62	71	56	47	63	62
ENSRNOG00000001620	16	8	22	10	35	17	38	24	52	14	8	7
ENSRNOG00000001621	4	3	4	7	5	0	2	2	8	3	3	6
ENSRNOG00000001623	38	13	34	24	23	50	45	35	31	34	36	35
ENSRNOG00000001627	14	6	11	12	3	20	6	11	7	6	15	8
ENSRNOG00000001628	1263	853	1147	515	965	684	1643	1074	880	538	1220	737
ENSRNOG00000001629	133	75	123	106	119	76	170	104	147	109	228	135
ENSRNOG00000001632	73	50	102	59	34	79	57	118	100	41	49	69
ENSRNOG00000001633	292	71	230	146	119	79	230	135	141	179	252	247
ENSRNOG00000001640	13	11	6	8	1	10	3	10	4	10	14	4
ENSRNOG00000001642	84	37	67	47	34	27	69	62	47	27	44	51
ENSRNOG00000001643	62	31	51	36	76	53	74	75	100	50	71	50
ENSRNOG00000001645	56	48	144	36	22	54	41	114	77	25	69	92
ENSRNOG00000001647	540	234	264	213	254	171	376	205	374	263	369	274
ENSRNOG00000001652	24	10	18	27	29	28	33	21	56	10	45	23
ENSRNOG00000001653	25	10	34	18	11	17	31	23	16	12	20	34
ENSRNOG00000001654	113	79	65	51	63	101	80	95	134	33	85	98
ENSRNOG00000001657	147	71	164	94	104	73	145	120	134	114	170	145
ENSRNOG00000001658	45	24	29	18	23	31	32	20	49	26	24	26
ENSRNOG00000001662	123	82	85	126	60	102	61	140	130	68	114	83
ENSRNOG00000001681	14	5	19	22	6	7	15	19	12	10	19	17
ENSRNOG00000001682	4274	2224	3648	2505	3246	3494	3886	4624	6232	1742	3586	3659
ENSRNOG00000001689	47	22	45	15	31	23	34	20	27	32	54	64
ENSRNOG00000001692	4	1	1	3	4	3	11	9	1	3	6	3
ENSRNOG00000001699	79	28	65	43	62	67	85	72	91	32	62	51
ENSRNOG00000001700	70	22	34	23	31	17	53	33	54	49	36	39
ENSRNOG00000001701	56	32	21	23	55	23	60	11	25	24	36	13
ENSRNOG00000001704	17	9	12	17	39	33	34	38	23	11	33	23
ENSRNOG00000001706	75	58	95	71	67	106	52	109	133	41	63	77
ENSRNOG00000001708	39	9	27	12	31	39	35	41	64	38	48	34
ENSRNOG00000001709	1681	503	1035	612	1542	1114	1910	1499	1785	985	1666	1143
ENSRNOG00000001710	33	19	27	16	21	24	49	19	45	41	47	35
ENSRNOG00000001711	24	25	21	15	20	24	50	22	48	33	26	37
ENSRNOG00000001712	88	24	42	26	42	40	84	62	46	89	63	43
ENSRNOG00000001714	12	6	10	4	11	13	10	18	24	2	11	21
ENSRNOG00000001715	69	27	51	30	111	62	85	79	91	19	69	76
ENSRNOG00000001717	96	58	95	91	38	107	57	109	126	23	69	97
ENSRNOG00000001719	720	430	677	409	318	441	413	571	548	481	606	473
ENSRNOG00000001720	123	69	94	49	40	43	91	46	60	130	107	108
ENSRNOG00000001726	6	5	1	4	13	11	11	2	16	5	4	7
ENSRNOG00000001727	43	24	32	34	31	24	39	38	54	16	35	27
ENSRNOG00000001728	59	15	36	25	22	20	44	16	31	66	41	27
ENSRNOG00000001730	34	23	19	14	34	15	13	53	31	15	26	32
ENSRNOG00000001733	129	67	114	74	91	48	137	59	74	95	123	149
ENSRNOG00000001736	45	26	30	26	36	41	54	30	49	30	44	32
ENSRNOG00000001738	45	34	54	57	34	52	32	44	63	44	56	47
ENSRNOG00000001739	40	21	37	19	28	19	52	25	49	45	41	29
ENSRNOG00000001747	4	2	11	1	1	1	6	0	5	5	4	8
ENSRNOG00000001750	4	3	6	5	0	7	4	3	5	9	4	11
ENSRNOG00000001752	15	6	25	10	7	9	8	21	13	13	21	15
ENSRNOG00000001754	79	31	50	30	57	48	63	55	67	23	70	61
ENSRNOG00000001758	18	15	36	32	8	7	19	26	10	7	10	21
ENSRNOG00000001762	26	13	29	28	8	24	21	34	32	11	13	25
ENSRNOG00000001764	22	6	27	12	7	15	12	3	15	28	25	9
ENSRNOG00000001766	105	85	130	123	126	154	161	103	151	68	119	121
ENSRNOG00000001769	571	229	374	235	355	312	587	506	692	403	615	333
ENSRNOG00000001773	21	25	26	7	5	14	11	16	40	7	11	22
ENSRNOG00000001774	10	8	20	18	9	17	4	26	35	7	18	13
ENSRNOG00000001781	7	1	6	2	2	1	5	8	6	7	2	5
ENSRNOG00000001782	17	12	20	27	18	12	19	29	25	10	31	19
ENSRNOG00000001783	128	103	157	146	95	114	197	86	134	75	205	205
ENSRNOG00000001785	469	188	298	269	275	263	390	290	385	351	365	278
ENSRNOG00000001786	136	59	95	81	95	118	161	98	151	98	136	120
ENSRNOG00000001789	440	249	375	245	233	357	344	448	551	150	322	327
ENSRNOG00000001793	2	1	4	5	2	7	7	6	4	15	6	2
ENSRNOG00000001795	235	74	159	88	110	127	203	173	155	132	242	151
ENSRNOG00000001796	184	88	216	100	74	168	80	347	211	71	141	110
ENSRNOG00000001797	60	35	50	54	41	34	56	48	68	29	88	42
ENSRNOG00000001803	67	50	75	40	39	41	69	41	49	33	95	75
ENSRNOG00000001804	40	24	9	12	14	39	12	15	27	6	25	23
ENSRNOG00000001806	28	10	37	17	22	31	18	17	43	21	44	19
ENSRNOG00000001807	51	32	48	21	24	24	46	42	48	34	49	67
ENSRNOG00000001808	45	30	41	43	12	34	27	35	31	6	51	37
ENSRNOG00000001809	15	11	38	25	28	19	19	17	41	11	17	9
ENSRNOG00000001811	508	241	404	255	364	435	437	621	635	210	409	431
ENSRNOG00000001813	48	66	88	68	17	62	32	65	96	25	59	40
ENSRNOG00000001815	1087	703	1131	668	715	574	1268	794	985	753	988	1268
ENSRNOG00000001816	27	20	23	14	28	25	26	18	38	11	22	25
ENSRNOG00000001817	61	40	61	54	51	33	67	42	55	58	71	84
ENSRNOG00000001820	33	26	23	26	28	37	31	26	36	15	47	38
ENSRNOG00000001821	39	81	48	46	32	34	40	23	38	34	15	16
ENSRNOG00000001823	84	40	64	42	39	37	76	53	75	43	87	81
ENSRNOG00000001825	11	2	3	5	6	12	1	5	4	4	2	2
ENSRNOG00000001827	117	47	88	43	86	67	121	67	129	70	109	77
ENSRNOG00000001828	54	21	35	14	138	77	120	60	140	24	72	60
ENSRNOG00000001829	350	184	323	150	245	274	386	267	404	215	342	406
ENSRNOG00000001833	28	7	32	9	10	26	11	5	14	9	26	13
ENSRNOG00000001834	19	16	16	14	34	18	44	24	21	23	37	35
ENSRNOG00000001837	750	262	369	258	832	604	909	638	851	607	599	479
ENSRNOG00000001842	320	145	218	177	242	147	324	179	235	105	287	235
ENSRNOG00000001843	79	13	68	38	48	38	67	51	60	30	71	51
ENSRNOG00000001844	14	12	17	5	3	7	7	13	6	2	7	8
ENSRNOG00000001845	103	46	76	16	111	123	123	146	126	80	116	100
ENSRNOG00000001847	87	71	107	72	117	119	114	139	156	66	133	107
ENSRNOG00000001851	134	76	94	75	111	91	165	103	160	73	151	129
ENSRNOG00000001852	503	252	351	278	350	340	500	347	440	175	459	402
ENSRNOG00000001859	26	25	20	12	22	41	18	24	39	30	37	16
ENSRNOG00000001861	145	76	84	44	210	128	226	145	205	251	172	114
ENSRNOG00000001862	558	244	337	213	376	276	560	435	568	259	494	386
ENSRNOG00000001865	1	0	8	2	2	2	3	2	9	3	3	3
ENSRNOG00000001867	99	61	82	45	59	68	84	84	147	55	100	63
ENSRNOG00000001870	62	18	39	34	30	27	59	31	80	42	57	34
ENSRNOG00000001874	76	22	23	35	31	25	53	26	55	60	53	35
ENSRNOG00000001875	24	12	20	23	31	21	43	33	46	19	31	22
ENSRNOG00000001876	20	2	6	6	4	6	10	1	5	6	8	6
ENSRNOG00000001877	115	41	75	62	46	42	93	73	114	129	111	71
ENSRNOG00000001878	135	61	90	66	108	102	108	109	147	91	132	83
ENSRNOG00000001880	27	23	44	19	25	31	65	17	41	90	73	43
ENSRNOG00000001884	171	163	211	119	63	144	141	222	134	47	165	135
ENSRNOG00000001885	55	12	51	26	38	18	30	39	41	15	61	24
ENSRNOG00000001886	66	32	28	25	60	82	62	103	102	34	72	46
ENSRNOG00000001888	89	40	64	34	44	30	75	42	68	63	86	58
ENSRNOG00000001889	73	35	56	26	30	21	43	36	48	68	66	69
ENSRNOG00000001890	64	36	42	18	68	70	84	66	89	62	63	58
ENSRNOG00000001891	7	6	6	2	14	6	8	7	7	8	8	5
ENSRNOG00000001892	0	3	6	2	1	6	1	3	11	4	2	1
ENSRNOG00000001893	4	6	11	4	2	7	9	1	6	4	10	3
ENSRNOG00000001911	3	0	6	1	2	3	10	1	7	2	3	5
ENSRNOG00000001915	8	6	2	6	2	7	10	5	5	7	3	4
ENSRNOG00000001928	26	7	13	23	14	11	28	23	35	19	14	12
ENSRNOG00000001930	271	146	199	130	202	351	241	417	450	165	239	217
ENSRNOG00000001931	83	43	102	47	51	56	108	77	98	51	119	112
ENSRNOG00000001953	17	7	22	8	5	9	10	11	10	6	30	19
ENSRNOG00000001956	402	214	325	218	264	322	399	293	450	155	344	382
ENSRNOG00000001957	7	3	12	12	7	14	10	5	17	4	12	5
ENSRNOG00000001958	285	203	290	210	327	346	306	341	424	105	253	257
ENSRNOG00000001960	20	14	9	13	12	3	15	5	15	7	15	21
ENSRNOG00000001963	56	47	102	25	31	49	86	42	56	30	77	45
ENSRNOG00000001964	480	290	507	404	218	206	331	355	392	283	525	405
ENSRNOG00000001971	29	28	40	24	10	18	25	41	14	7	20	20
ENSRNOG00000001979	264	116	170	140	135	157	246	134	191	216	273	169
ENSRNOG00000001982	45	21	58	48	52	50	70	44	78	51	45	48
ENSRNOG00000001989	690	383	506	358	510	419	706	633	834	244	482	579
ENSRNOG00000001991	1204	540	856	583	965	809	1297	874	1287	567	1342	833
ENSRNOG00000001992	2774	1370	2944	1896	1433	1505	2488	1499	2341	1687	3050	2553
ENSRNOG00000001996	519	382	534	252	454	574	454	792	686	213	467	458
ENSRNOG00000002001	218	172	208	123	125	269	87	326	270	68	160	142
ENSRNOG00000002012	12	3	15	5	9	14	23	5	22	2	21	15
ENSRNOG00000002013	192	55	107	105	98	89	176	132	160	164	213	152
ENSRNOG00000002021	1605	748	1407	842	1245	1312	1442	1614	2041	805	1506	1288
ENSRNOG00000002024	293	132	334	188	223	206	292	226	279	124	333	310
ENSRNOG00000002026	18	13	25	7	4	8	7	26	15	6	15	11
ENSRNOG00000002028	263	129	276	198	164	110	339	186	208	193	313	251
ENSRNOG00000002032	50	14	41	24	11	27	33	57	36	41	64	43
ENSRNOG00000002035	48	32	47	16	79	71	99	80	133	21	50	50
ENSRNOG00000002036	6	10	17	17	9	24	19	15	26	6	17	16
ENSRNOG00000002039	272	166	290	207	193	259	316	269	358	144	319	267
ENSRNOG00000002040	29	14	17	26	3	11	9	19	22	18	11	20
ENSRNOG00000002044	32	14	27	18	17	11	12	19	16	7	36	22
ENSRNOG00000002045	127	79	151	78	72	75	91	146	73	92	161	165
ENSRNOG00000002050	463	207	356	251	182	140	505	228	294	367	544	426
ENSRNOG00000002051	1204	603	1024	900	749	837	849	1080	1312	769	1005	909
ENSRNOG00000002052	97	83	122	70	70	121	70	139	87	41	75	81
ENSRNOG00000002053	3	2	17	6	0	2	2	1	2	4	4	3
ENSRNOG00000002054	89	52	64	54	57	50	89	67	111	28	79	91
ENSRNOG00000002055	66	35	92	32	53	36	61	55	42	53	66	70
ENSRNOG00000002061	2	10	11	4	18	4	8	5	10	7	7	15
ENSRNOG00000002069	81	48	64	45	70	40	107	58	99	37	85	64
ENSRNOG00000002070	14	12	23	28	3	18	20	13	12	15	18	14
ENSRNOG00000002074	17	9	18	9	20	38	25	36	43	11	34	21
ENSRNOG00000002075	12	13	11	19	13	4	11	10	37	7	22	12
ENSRNOG00000002079	884	193	307	347	549	488	443	1309	1429	421	590	320
ENSRNOG00000002080	16	2	12	5	10	11	23	11	13	23	12	20
ENSRNOG00000002089	73	27	86	53	33	18	64	28	46	68	80	75
ENSRNOG00000002091	33	13	18	10	13	22	21	28	26	12	20	19
ENSRNOG00000002093	42	22	41	17	14	8	21	30	22	38	33	40
ENSRNOG00000002094	100	54	85	81	69	67	105	82	88	67	92	78
ENSRNOG00000002097	306	131	372	159	105	168	243	198	220	269	376	266
ENSRNOG00000002100	183	83	156	111	107	99	144	116	166	74	185	128
ENSRNOG00000002104	111	64	109	107	46	72	66	98	104	82	91	71
ENSRNOG00000002105	47	12	19	26	14	7	22	16	21	16	28	17
ENSRNOG00000002106	310	210	355	225	142	221	246	244	304	182	305	274
ENSRNOG00000002110	9	4	6	12	4	8	2	4	1	5	4	11
ENSRNOG00000002112	396	180	400	203	238	230	330	259	424	157	329	243
ENSRNOG00000002115	1985	957	1620	944	1699	1451	2114	1845	2300	765	2023	1727
ENSRNOG00000002121	87	29	61	56	92	87	74	124	91	51	83	75
ENSRNOG00000002122	196	67	133	89	92	101	180	129	157	114	148	85
ENSRNOG00000002125	1277	681	1207	741	1067	891	1635	1171	1605	767	1611	1156
ENSRNOG00000002126	313	197	336	192	255	307	247	363	556	93	240	279
ENSRNOG00000002128	46	12	50	22	34	14	63	49	40	38	59	42
ENSRNOG00000002129	184	102	138	87	162	164	170	151	264	102	157	122
ENSRNOG00000002135	131	82	118	109	114	115	178	105	167	55	135	131
ENSRNOG00000002137	9	4	18	8	6	21	13	6	8	8	22	9
ENSRNOG00000002139	130	86	131	98	73	156	90	188	112	53	76	84
ENSRNOG00000002141	226	109	227	117	84	130	176	165	176	123	191	169
ENSRNOG00000002142	183	90	96	100	72	130	123	142	170	108	131	104
ENSRNOG00000002144	135	44	109	45	128	61	145	138	157	63	110	99
ENSRNOG00000002145	4	0	1	6	3	11	9	3	7	4	10	3
ENSRNOG00000002146	27	11	29	19	22	18	31	15	32	47	33	18
ENSRNOG00000002152	232	116	201	113	169	216	272	170	330	139	212	188
ENSRNOG00000002153	37	36	40	17	19	31	32	38	45	20	58	36
ENSRNOG00000002158	15	15	10	14	3	7	15	20	17	8	5	8
ENSRNOG00000002159	11	4	6	3	6	2	16	10	8	10	7	11
ENSRNOG00000002161	7	1	9	1	6	4	3	3	5	6	3	14
ENSRNOG00000002163	158	109	171	108	70	133	147	164	180	106	220	146
ENSRNOG00000002171	9	3	16	5	3	5	8	0	5	4	11	9
ENSRNOG00000002175	109	71	117	64	69	91	86	88	148	58	92	93
ENSRNOG00000002177	28	35	36	18	20	27	18	38	45	16	33	39
ENSRNOG00000002178	123	101	94	97	125	140	219	137	212	73	185	156
ENSRNOG00000002180	43	13	35	46	25	25	46	34	47	41	33	57
ENSRNOG00000002181	3	3	3	3	0	1	6	2	7	2	10	11
ENSRNOG00000002182	416	267	367	283	296	510	278	662	551	159	331	292
ENSRNOG00000002185	24	8	20	25	16	8	27	11	20	18	24	18
ENSRNOG00000002186	105	54	107	76	55	37	129	66	69	88	151	100
ENSRNOG00000002191	18	19	1	8	17	8	12	27	20	8	11	7
ENSRNOG00000002192	41	27	50	36	22	21	28	14	33	21	32	24
ENSRNOG00000002194	64	18	37	10	36	39	88	35	41	107	70	41
ENSRNOG00000002199	30	9	31	16	17	12	30	21	22	15	46	32
ENSRNOG00000002203	30	15	37	27	31	40	25	34	31	22	39	33
ENSRNOG00000002204	6	3	7	0	2	1	11	7	5	9	7	12
ENSRNOG00000002205	705	361	427	280	819	603	1154	724	1311	223	670	487
ENSRNOG00000002207	58	32	40	34	83	47	57	67	86	14	77	61
ENSRNOG00000002208	35	4	31	7	10	14	15	20	30	37	38	24
ENSRNOG00000002210	269	128	252	107	223	227	343	219	258	124	263	173
ENSRNOG00000002212	17	10	13	15	27	24	53	11	46	23	25	19
ENSRNOG00000002214	319	177	279	179	206	150	406	272	319	268	336	289
ENSRNOG00000002215	148	72	131	81	79	93	156	93	170	111	215	163
ENSRNOG00000002216	20	5	8	3	13	3	7	13	14	14	13	7
ENSRNOG00000002218	9	7	6	8	4	3	8	8	10	10	8	11
ENSRNOG00000002225	40	9	46	18	23	29	22	28	45	13	28	16
ENSRNOG00000002227	45	28	39	19	48	31	69	37	52	18	47	55
ENSRNOG00000002229	96	62	41	45	103	51	129	44	59	56	63	65
ENSRNOG00000002232	7	1	4	7	7	8	3	5	17	1	3	6
ENSRNOG00000002240	242	106	228	131	125	88	318	145	181	222	289	233
ENSRNOG00000002241	8	1	7	2	5	1	2	4	4	0	5	8
ENSRNOG00000002244	99	42	90	60	39	58	62	62	74	35	89	97
ENSRNOG00000002246	11	8	17	14	12	27	10	24	16	14	7	11
ENSRNOG00000002247	6	0	3	10	1	1	6	12	9	7	10	4
ENSRNOG00000002248	29	10	8	20	12	31	13	29	30	15	21	9
ENSRNOG00000002251	164	72	121	68	76	52	124	88	115	185	133	112
ENSRNOG00000002253	22	9	12	7	15	6	25	13	18	9	10	5
ENSRNOG00000002254	104	67	109	63	66	77	151	82	111	75	121	109
ENSRNOG00000002255	203	136	170	152	141	217	220	177	254	114	255	188
ENSRNOG00000002256	42	15	48	15	30	11	39	26	25	26	40	27
ENSRNOG00000002258	120	54	92	75	88	84	106	152	135	80	136	76
ENSRNOG00000002262	136	39	98	80	102	60	146	73	116	96	136	109
ENSRNOG00000002267	51	16	44	35	21	13	46	37	29	48	51	48
ENSRNOG00000002270	62	40	92	42	45	50	52	83	77	53	64	44
ENSRNOG00000002271	71	34	56	34	53	38	97	74	80	25	88	71
ENSRNOG00000002272	16	3	23	7	3	5	6	12	8	10	12	21
ENSRNOG00000002273	22	6	11	6	7	3	16	15	6	8	12	16
ENSRNOG00000002275	250	157	242	184	160	229	143	285	319	100	209	184
ENSRNOG00000002278	15	9	18	17	9	6	8	14	13	23	22	14
ENSRNOG00000002280	18	6	6	7	10	6	12	13	18	11	8	15
ENSRNOG00000002291	32	23	37	30	22	29	34	47	59	16	48	32
ENSRNOG00000002292	648	307	662	345	386	481	539	602	621	359	594	539
ENSRNOG00000002301	346	169	337	191	214	208	311	319	345	168	281	290
ENSRNOG00000002303	47	30	35	15	45	38	25	17	67	17	43	24
ENSRNOG00000002305	39	28	48	31	32	37	54	34	42	25	65	53
ENSRNOG00000002318	518	292	488	285	454	573	386	675	561	257	449	405
ENSRNOG00000002319	1436	515	931	428	2071	1901	1922	1997	2836	613	1354	1192
ENSRNOG00000002320	498	238	350	195	475	481	685	409	555	154	488	435
ENSRNOG00000002322	41	24	66	29	21	44	47	46	52	51	55	48
ENSRNOG00000002323	11	6	4	5	2	5	7	12	6	6	5	6
ENSRNOG00000002327	228	102	185	126	102	94	180	90	234	135	216	161
ENSRNOG00000002331	2	2	4	0	1	2	6	5	6	5	5	5
ENSRNOG00000002336	490	341	432	352	583	394	704	536	630	212	400	500
ENSRNOG00000002338	24	7	30	16	5	17	10	34	37	7	12	20
ENSRNOG00000002339	188	123	181	83	98	133	162	156	201	125	199	131
ENSRNOG00000002341	8	9	7	7	5	7	3	6	5	10	4	5
ENSRNOG00000002342	120	55	130	61	44	56	101	79	97	86	89	67
ENSRNOG00000002343	4096	1569	2341	1321	4367	3864	4613	4930	6989	2094	3556	2629
ENSRNOG00000002345	5	12	12	10	4	11	4	20	24	19	15	5
ENSRNOG00000002347	132	58	94	63	164	151	142	163	220	63	111	67
ENSRNOG00000002349	112	82	124	63	81	126	72	174	230	44	56	92
ENSRNOG00000002352	20	20	28	18	22	14	32	31	18	18	29	25
ENSRNOG00000002353	16	10	15	1	4	11	11	13	11	4	13	19
ENSRNOG00000002358	183	84	178	113	156	150	223	262	244	100	193	139
ENSRNOG00000002361	89	34	114	44	64	56	96	100	104	50	86	70
ENSRNOG00000002364	301	89	140	100	276	238	250	231	321	213	244	215
ENSRNOG00000002365	93	51	75	43	65	98	149	124	126	66	84	108
ENSRNOG00000002368	122	60	92	44	82	119	98	109	87	95	106	98
ENSRNOG00000002369	50	19	23	13	72	20	73	31	60	21	22	18
ENSRNOG00000002373	81	37	65	27	29	14	69	30	27	26	57	38
ENSRNOG00000002376	17	9	7	14	7	9	15	17	13	1	10	7
ENSRNOG00000002378	162	100	164	101	167	164	171	143	203	71	207	174
ENSRNOG00000002381	71	36	70	42	29	45	56	67	75	31	65	71
ENSRNOG00000002385	48	11	47	36	4	22	5	44	39	24	35	25
ENSRNOG00000002387	61	41	69	31	54	72	52	63	110	37	62	56
ENSRNOG00000002388	255	110	227	153	198	201	249	243	332	204	286	184
ENSRNOG00000002389	593	255	553	367	283	236	555	296	450	357	583	473
ENSRNOG00000002393	533	285	493	322	358	452	458	576	637	204	475	406
ENSRNOG00000002394	1002	679	944	526	610	954	569	966	1092	355	790	906
ENSRNOG00000002397	39	25	47	29	56	58	90	60	83	28	64	43
ENSRNOG00000002403	19	12	16	4	2	14	27	22	22	21	21	23
ENSRNOG00000002407	29	28	42	23	33	69	17	54	62	10	33	32
ENSRNOG00000002408	9	5	11	6	3	3	3	4	4	10	7	4
ENSRNOG00000002413	42	23	63	41	27	18	33	28	36	25	65	40
ENSRNOG00000002418	340	168	220	164	262	288	333	427	464	100	293	262
ENSRNOG00000002419	4216	2713	3202	2207	2837	2928	4710	2690	3371	1329	4787	4538
ENSRNOG00000002420	76	25	50	37	115	121	116	96	193	42	85	61
ENSRNOG00000002425	9	7	7	4	4	11	7	8	4	3	5	9
ENSRNOG00000002428	12	5	9	6	4	9	6	4	9	1	15	15
ENSRNOG00000002433	49	61	55	50	18	32	11	49	52	15	25	36
ENSRNOG00000002434	26	17	7	3	18	24	26	17	26	9	22	19
ENSRNOG00000002436	594	277	481	413	327	321	626	283	443	470	606	532
ENSRNOG00000002440	72	43	122	74	47	58	90	69	101	73	108	96
ENSRNOG00000002443	21	14	26	20	21	29	31	29	45	15	33	20
ENSRNOG00000002449	110	32	103	44	99	68	102	129	123	73	124	102
ENSRNOG00000002450	72	18	61	25	44	26	75	32	69	37	61	49
ENSRNOG00000002452	68	44	58	32	47	36	72	40	66	63	61	67
ENSRNOG00000002454	36	8	42	22	30	13	39	34	26	25	33	28
ENSRNOG00000002461	32	10	38	41	3	9	12	44	12	40	40	17
ENSRNOG00000002468	1241	208	501	476	156	303	322	794	646	611	816	245
ENSRNOG00000002470	5	1	9	9	4	1	4	7	6	3	4	3
ENSRNOG00000002473	23	21	42	17	26	56	21	48	60	10	26	32
ENSRNOG00000002474	22	13	9	12	23	17	42	17	36	32	20	19
ENSRNOG00000002478	5	7	4	1	1	1	0	5	1	2	9	2
ENSRNOG00000002496	37	25	31	23	15	43	30	25	47	26	34	36
ENSRNOG00000002506	353	187	251	206	250	287	381	271	472	225	396	302
ENSRNOG00000002509	578	334	574	290	516	513	630	701	786	233	503	525
ENSRNOG00000002514	12	6	23	10	24	45	9	41	20	5	16	8
ENSRNOG00000002516	14	8	12	4	11	11	14	6	10	14	16	8
ENSRNOG00000002520	49	23	42	47	56	38	78	43	47	33	49	65
ENSRNOG00000002524	189	86	117	107	159	128	231	134	199	71	202	151
ENSRNOG00000002525	54	27	36	37	24	12	47	37	26	42	34	26
ENSRNOG00000002529	109	55	64	50	147	126	137	151	189	53	87	111
ENSRNOG00000002532	6	3	19	16	8	11	15	49	21	6	7	7
ENSRNOG00000002536	18	13	12	6	10	3	23	4	13	14	20	18
ENSRNOG00000002537	29	28	23	24	16	52	11	36	32	10	37	23
ENSRNOG00000002538	12	5	9	1	1	0	5	2	5	1	2	2
ENSRNOG00000002541	16	21	40	7	17	25	11	20	48	13	18	18
ENSRNOG00000002542	28	12	22	10	12	32	10	33	40	11	22	17
ENSRNOG00000002544	1726	935	1246	845	1438	1381	2218	1415	2291	800	1600	1428
ENSRNOG00000002545	107	61	107	66	53	44	117	65	114	80	112	105
ENSRNOG00000002546	45	23	58	41	41	17	59	17	25	39	61	63
ENSRNOG00000002548	5	2	4	5	1	6	3	4	7	2	5	2
ENSRNOG00000002553	602	204	575	394	190	222	441	227	300	430	638	472
ENSRNOG00000002563	398	230	322	157	276	265	436	297	414	194	372	325
ENSRNOG00000002565	110	48	113	83	47	132	44	179	134	20	70	80
ENSRNOG00000002569	281	155	249	128	187	134	294	169	236	124	284	229
ENSRNOG00000002571	9	2	4	1	10	9	10	5	7	6	8	5
ENSRNOG00000002572	264	162	222	101	210	239	272	330	302	123	224	195
ENSRNOG00000002574	79	36	39	39	29	22	74	37	50	90	86	54
ENSRNOG00000002575	67	30	40	41	35	42	47	33	68	76	79	53
ENSRNOG00000002579	222	115	161	120	87	72	157	129	200	160	206	172
ENSRNOG00000002580	30	7	21	20	13	28	12	15	28	9	35	24
ENSRNOG00000002585	47	17	21	6	29	16	26	10	30	24	37	27
ENSRNOG00000002592	13	4	7	9	6	1	13	5	23	5	3	13
ENSRNOG00000002593	85	74	74	51	68	59	106	94	73	45	78	90
ENSRNOG00000002595	6	5	2	2	0	24	6	2	10	3	4	5
ENSRNOG00000002599	7	5	2	5	2	3	5	16	10	6	10	3
ENSRNOG00000002607	428	209	304	180	277	299	552	434	381	233	420	322
ENSRNOG00000002609	1	1	9	6	7	2	7	8	7	7	6	2
ENSRNOG00000002610	97	61	57	29	117	130	145	90	116	66	115	56
ENSRNOG00000002612	53	21	67	26	35	34	41	57	50	23	46	48
ENSRNOG00000002615	44	17	22	35	35	53	51	27	63	19	41	28
ENSRNOG00000002618	484	249	297	222	547	382	751	365	563	165	423	397
ENSRNOG00000002625	226	120	246	170	143	172	266	215	253	132	191	264
ENSRNOG00000002626	9	1	10	7	1	1	3	6	1	3	2	0
ENSRNOG00000002627	94	35	108	92	67	38	97	45	73	73	94	119
ENSRNOG00000002630	244	142	241	163	146	120	299	136	162	111	239	288
ENSRNOG00000002632	763	372	648	393	1034	609	1373	711	1138	277	872	660
ENSRNOG00000002635	360	161	292	149	304	272	481	311	419	392	399	298
ENSRNOG00000002636	101	66	75	67	89	84	79	121	115	47	97	78
ENSRNOG00000002642	507	337	506	312	316	463	428	484	539	290	419	422
ENSRNOG00000002643	43	17	49	31	33	16	51	34	25	32	46	45
ENSRNOG00000002644	52	35	79	37	35	56	26	77	52	28	48	54
ENSRNOG00000002645	32	6	17	13	21	18	16	22	37	12	24	9
ENSRNOG00000002652	1227	420	1043	791	542	390	1216	556	804	1014	1226	1003
ENSRNOG00000002653	128	90	98	75	113	124	163	95	144	95	83	89
ENSRNOG00000002660	569	282	378	261	241	342	370	428	520	278	525	368
ENSRNOG00000002662	81	63	109	67	35	118	39	96	93	37	49	78
ENSRNOG00000002664	26	12	15	9	18	23	17	22	24	2	44	28
ENSRNOG00000002667	18	3	11	10	18	16	15	14	16	13	30	28
ENSRNOG00000002669	317	158	255	204	148	149	236	184	240	313	337	214
ENSRNOG00000002671	1268	566	961	578	933	719	1420	815	1021	639	1330	1021
ENSRNOG00000002680	30	25	44	30	12	49	21	43	31	28	27	17
ENSRNOG00000002682	9	2	4	5	9	7	7	3	10	4	7	4
ENSRNOG00000002693	620	270	516	380	390	349	640	383	730	487	743	481
ENSRNOG00000002695	37	19	28	20	23	12	41	16	19	10	34	32
ENSRNOG00000002697	55	34	44	42	89	78	74	57	124	54	78	45
ENSRNOG00000002701	2	2	6	4	2	3	0	3	6	4	4	2
ENSRNOG00000002705	48	26	51	26	30	28	38	56	57	26	48	34
ENSRNOG00000002708	56	11	61	26	19	41	44	48	42	55	36	39
ENSRNOG00000002710	4	2	2	4	2	5	6	7	6	6	3	15
ENSRNOG00000002713	16	13	20	25	23	25	47	26	33	29	25	29
ENSRNOG00000002714	34	19	22	32	15	23	40	21	27	37	39	20
ENSRNOG00000002721	600	305	410	289	590	423	842	643	691	339	650	546
ENSRNOG00000002722	1174	451	1335	674	373	336	790	731	594	945	1101	844
ENSRNOG00000002724	144	74	143	81	113	76	134	82	118	66	177	145
ENSRNOG00000002730	12	5	12	9	8	11	23	4	19	8	8	21
ENSRNOG00000002734	57	35	50	43	37	29	32	36	47	17	63	41
ENSRNOG00000002735	202	113	278	168	126	145	157	179	193	109	200	213
ENSRNOG00000002736	54	38	75	43	33	34	23	51	91	27	46	64
ENSRNOG00000002746	246	120	203	140	283	269	245	357	366	110	293	193
ENSRNOG00000002748	37	22	41	21	18	36	38	71	42	28	35	34
ENSRNOG00000002749	779	552	894	527	638	773	695	809	978	307	756	725
ENSRNOG00000002750	9	4	12	4	8	17	5	18	8	5	9	4
ENSRNOG00000002753	334	75	130	112	433	348	386	363	672	193	306	196
ENSRNOG00000002755	1521	842	1474	977	992	699	1828	1010	1421	887	1389	1548
ENSRNOG00000002757	201	95	157	109	91	170	153	114	177	76	177	103
ENSRNOG00000002759	245	135	199	125	173	182	344	159	246	112	227	205
ENSRNOG00000002763	196	109	173	129	120	136	204	139	189	145	203	187
ENSRNOG00000002764	43	23	50	24	31	35	25	44	56	13	48	29
ENSRNOG00000002767	451	156	317	181	456	422	651	453	548	161	435	402
ENSRNOG00000002768	33	13	20	8	33	18	81	47	70	33	31	26
ENSRNOG00000002773	1365	702	965	898	900	894	1691	1095	1419	806	1239	1011
ENSRNOG00000002775	11	3	13	0	5	1	12	2	7	1	13	9
ENSRNOG00000002778	55	33	36	29	30	35	44	36	50	36	65	42
ENSRNOG00000002783	15	10	27	15	19	36	10	15	43	18	27	15
ENSRNOG00000002784	89	75	86	36	116	96	113	118	137	55	71	71
ENSRNOG00000002793	112	29	45	35	56	29	106	41	58	77	67	64
ENSRNOG00000002795	63	18	46	26	76	60	55	89	123	41	57	46
ENSRNOG00000002800	5	2	10	1	3	11	4	4	5	1	7	7
ENSRNOG00000002810	12	12	26	2	4	3	3	20	11	3	12	4
ENSRNOG00000002811	193	68	96	74	71	170	102	114	160	81	118	97
ENSRNOG00000002813	11	5	20	18	13	9	18	6	10	5	20	15
ENSRNOG00000002814	20	2	6	8	15	11	25	13	18	19	15	17
ENSRNOG00000002818	201	130	153	95	151	164	179	216	205	173	176	150
ENSRNOG00000002821	264	122	207	126	176	173	192	211	300	204	231	179
ENSRNOG00000002823	210	162	193	154	112	146	93	196	285	91	164	208
ENSRNOG00000002826	37	7	25	17	22	8	38	24	18	19	27	34
ENSRNOG00000002827	2255	1003	1388	1190	2571	1740	3109	2299	3399	1037	1783	1493
ENSRNOG00000002828	67	19	59	41	20	22	44	29	38	41	49	59
ENSRNOG00000002832	5	3	6	2	1	1	3	9	9	1	6	7
ENSRNOG00000002833	187	100	200	133	114	162	137	186	232	146	169	141
ENSRNOG00000002835	1502	698	1214	859	951	1679	1316	1313	1973	430	1698	1639
ENSRNOG00000002838	87	44	58	37	138	71	105	108	155	30	87	62
ENSRNOG00000002839	12	8	16	15	8	8	10	8	11	9	7	9
ENSRNOG00000002840	2956	1274	2354	1532	2123	1658	2771	1867	2735	1716	3353	2412
ENSRNOG00000002841	161	138	184	149	92	199	76	213	196	47	130	180
ENSRNOG00000002844	14	2	15	23	1	13	4	9	12	3	3	5
ENSRNOG00000002848	67	32	52	54	49	44	76	53	98	43	65	62
ENSRNOG00000002851	204	60	150	108	157	100	197	160	230	180	209	130
ENSRNOG00000002855	605	339	512	288	695	576	659	730	1012	197	527	467
ENSRNOG00000002860	380	248	283	172	370	426	453	530	631	167	356	287
ENSRNOG00000002862	5	2	2	7	1	2	1	2	0	3	4	4
ENSRNOG00000002863	428	189	233	185	133	375	152	415	289	148	254	226
ENSRNOG00000002864	35	16	20	27	19	41	26	77	41	23	40	15
ENSRNOG00000002871	639	485	668	368	445	524	526	708	680	221	520	629
ENSRNOG00000002874	3	2	0	4	2	11	2	5	4	1	2	4
ENSRNOG00000002875	139	74	183	105	87	117	180	91	114	92	183	186
ENSRNOG00000002878	5	1	11	5	3	9	2	7	8	4	6	4
ENSRNOG00000002879	163	63	97	54	78	72	138	77	139	101	144	80
ENSRNOG00000002881	30	17	36	24	10	14	7	53	38	24	37	25
ENSRNOG00000002882	42	25	44	16	35	28	26	64	45	25	60	46
ENSRNOG00000002883	51	12	48	44	37	29	66	58	54	77	82	45
ENSRNOG00000002884	24	11	6	14	9	25	15	24	10	3	13	13
ENSRNOG00000002886	1662	1030	1473	924	1490	1747	1402	1947	2362	747	1309	1346
ENSRNOG00000002894	128	44	114	63	134	128	185	136	256	117	130	97
ENSRNOG00000002895	43	23	38	21	46	41	40	46	38	23	37	45
ENSRNOG00000002896	1173	538	707	523	934	829	1358	1157	1324	476	1119	834
ENSRNOG00000002898	34	15	35	12	18	11	25	32	27	22	25	25
ENSRNOG00000002899	3	2	19	6	2	6	4	27	10	5	11	14
ENSRNOG00000002903	157	91	128	89	124	164	118	191	225	112	147	118
ENSRNOG00000002907	133	93	108	70	136	93	108	148	130	91	111	97
ENSRNOG00000002908	133	74	83	46	125	92	153	127	140	120	150	99
ENSRNOG00000002911	1019	510	1722	1059	1286	1431	989	770	2188	629	1408	584
ENSRNOG00000002912	82	14	48	37	29	26	31	45	55	49	78	19
ENSRNOG00000002914	85	39	101	46	60	79	113	61	96	72	141	61
ENSRNOG00000002915	18	6	11	8	8	13	13	8	9	12	16	12
ENSRNOG00000002916	47	30	51	21	33	27	84	32	49	88	52	75
ENSRNOG00000002919	407	294	430	268	418	499	387	906	565	261	599	381
ENSRNOG00000002922	20	3	21	13	7	24	12	19	19	15	27	33
ENSRNOG00000002926	63	26	34	26	30	26	38	16	31	39	48	40
ENSRNOG00000002928	1043	428	536	365	1437	996	1270	1210	1636	618	1078	683
ENSRNOG00000002930	17	6	11	13	3	12	7	5	10	3	9	5
ENSRNOG00000002932	19	8	13	10	12	27	24	22	35	11	28	13
ENSRNOG00000002934	10185	5528	9592	5599	7257	6582	10730	9294	10361	5233	9564	8390
ENSRNOG00000002935	159	138	165	161	101	137	214	225	213	134	167	174
ENSRNOG00000002940	985	495	815	523	794	735	1028	849	1021	434	910	794
ENSRNOG00000002943	333	153	207	146	314	166	408	280	356	212	302	263
ENSRNOG00000002944	184	78	153	70	169	168	194	156	194	172	190	129
ENSRNOG00000002947	20	24	34	30	12	56	28	25	35	23	39	25
ENSRNOG00000002949	324	106	229	137	306	287	356	398	454	164	366	208
ENSRNOG00000002950	13	2	8	4	3	0	6	7	10	10	2	2
ENSRNOG00000002956	643	386	579	372	629	589	645	672	952	289	596	478
ENSRNOG00000002959	23	18	18	7	10	23	18	16	44	24	34	25
ENSRNOG00000002963	28	5	32	25	26	53	38	73	46	30	42	22
ENSRNOG00000002970	11	3	9	6	11	9	16	2	13	2	20	7
ENSRNOG00000002977	151	81	96	75	110	109	175	98	143	79	121	93
ENSRNOG00000002980	347	242	322	193	376	383	394	384	484	150	328	302
ENSRNOG00000002983	1561	535	1016	735	446	645	878	799	1275	1814	1575	880
ENSRNOG00000002984	1	3	2	0	1	2	6	2	1	4	2	2
ENSRNOG00000002989	1328	687	839	521	731	928	1293	943	1294	704	1318	856
ENSRNOG00000002991	12	6	7	8	5	15	5	9	10	7	6	5
ENSRNOG00000002997	171	90	146	105	160	152	120	252	248	133	149	123
ENSRNOG00000002999	144	69	89	85	52	40	110	103	112	93	140	82
ENSRNOG00000003003	16	11	13	22	5	8	13	2	14	6	9	5
ENSRNOG00000003005	30	19	50	12	21	19	31	45	39	25	42	24
ENSRNOG00000003011	163	92	147	111	93	115	236	108	173	251	241	137
ENSRNOG00000003013	10	3	1	15	5	11	8	16	10	0	11	7
ENSRNOG00000003014	41	8	32	14	19	16	31	15	28	16	21	25
ENSRNOG00000003018	8	4	8	8	8	8	3	5	13	4	8	2
ENSRNOG00000003019	772	381	714	504	575	603	861	612	782	573	883	674
ENSRNOG00000003020	4	1	3	3	2	2	4	5	6	3	3	0
ENSRNOG00000003025	86	113	132	110	72	198	41	243	153	32	66	102
ENSRNOG00000003026	47	8	35	19	29	25	47	33	35	28	31	33
ENSRNOG00000003029	1965	1319	1890	1257	1226	2436	1052	3190	1878	1098	1666	1306
ENSRNOG00000003031	3093	1263	2304	1343	1898	2731	2321	3038	3772	1253	2699	2098
ENSRNOG00000003033	22	13	29	9	17	10	28	18	9	30	18	36
ENSRNOG00000003038	34	19	35	29	30	18	45	25	42	37	44	34
ENSRNOG00000003041	64	27	40	36	43	39	56	59	70	34	44	77
ENSRNOG00000003042	36	15	29	14	24	12	26	15	42	23	39	24
ENSRNOG00000003048	263	172	373	194	196	208	252	170	216	111	280	337
ENSRNOG00000003049	109	40	90	46	82	79	160	104	139	87	120	90
ENSRNOG00000003050	428	112	289	141	336	265	415	481	466	159	364	240
ENSRNOG00000003052	18	9	31	16	19	13	25	21	29	14	30	19
ENSRNOG00000003059	6	2	1	1	1	2	6	1	5	0	1	1
ENSRNOG00000003062	21	5	12	4	19	22	23	17	29	2	16	11
ENSRNOG00000003063	48	18	38	21	33	39	47	41	46	16	44	32
ENSRNOG00000003065	229	121	232	160	102	131	191	167	184	130	264	184
ENSRNOG00000003068	18	5	15	12	10	9	15	32	29	7	19	12
ENSRNOG00000003070	8	5	1	15	8	6	19	7	10	7	12	6
ENSRNOG00000003071	199	88	182	108	135	151	249	163	238	80	225	174
ENSRNOG00000003075	13	2	12	4	11	33	9	21	31	5	13	13
ENSRNOG00000003076	24	12	16	8	14	5	18	10	17	6	24	15
ENSRNOG00000003078	211	115	145	106	142	164	185	261	244	103	202	142
ENSRNOG00000003081	13	9	9	7	5	7	11	2	10	0	11	5
ENSRNOG00000003084	374	163	292	215	353	270	306	360	370	224	382	293
ENSRNOG00000003086	13	5	13	9	3	3	15	4	9	6	19	9
ENSRNOG00000003098	59	18	35	38	75	57	106	68	90	30	72	39
ENSRNOG00000003099	655	233	541	305	352	290	429	453	518	387	589	515
ENSRNOG00000003104	37	15	27	15	11	20	33	7	15	42	28	28
ENSRNOG00000003108	150	56	74	68	88	102	123	59	155	153	153	72
ENSRNOG00000003109	262	89	147	95	183	164	266	171	209	311	264	217
ENSRNOG00000003114	21	12	19	24	26	26	43	19	30	5	35	35
ENSRNOG00000003116	51	25	37	16	50	34	79	46	46	46	70	40
ENSRNOG00000003117	298	141	265	166	188	153	299	206	278	107	284	271
ENSRNOG00000003119	92	46	175	90	105	122	81	74	236	60	161	43
ENSRNOG00000003120	54	41	58	19	44	53	37	72	80	57	67	42
ENSRNOG00000003121	146	47	94	63	85	100	161	108	114	102	146	116
ENSRNOG00000003123	135	64	99	71	133	97	179	153	196	111	175	107
ENSRNOG00000003125	297	107	171	138	272	221	377	273	388	264	264	193
ENSRNOG00000003127	25	9	20	14	10	16	20	17	21	16	33	11
ENSRNOG00000003129	24	6	19	7	10	10	17	15	13	12	17	12
ENSRNOG00000003131	66	30	45	48	33	34	116	56	45	135	119	37
ENSRNOG00000003134	367	228	583	199	223	307	343	564	391	195	406	354
ENSRNOG00000003139	1261	743	1324	769	928	1075	1024	1336	1553	577	1038	987
ENSRNOG00000003144	3	0	6	2	4	1	4	1	10	3	4	6
ENSRNOG00000003147	781	428	700	481	320	402	569	476	642	817	746	544
ENSRNOG00000003148	244	113	193	122	181	166	207	211	264	178	265	163
ENSRNOG00000003149	399	116	181	85	408	449	426	387	625	211	364	196
ENSRNOG00000003150	90	39	107	80	32	29	69	35	66	47	139	106
ENSRNOG00000003151	154	94	174	102	51	115	121	123	153	91	137	158
ENSRNOG00000003163	579	320	619	370	302	330	504	373	346	410	572	612
ENSRNOG00000003170	10	6	4	3	0	2	1	24	16	5	6	5
ENSRNOG00000003172	30	18	38	16	33	35	26	32	48	28	52	44
ENSRNOG00000003174	150	87	137	111	96	81	151	90	139	121	166	170
ENSRNOG00000003177	355	176	226	190	302	164	329	231	331	149	319	280
ENSRNOG00000003178	197	89	230	92	204	143	238	213	224	91	234	207
ENSRNOG00000003183	47	26	61	22	23	25	28	77	40	25	97	55
ENSRNOG00000003185	71	49	95	61	38	56	47	87	69	39	88	63
ENSRNOG00000003186	87	35	50	43	77	51	128	81	107	44	82	65
ENSRNOG00000003187	161	71	109	59	171	125	163	183	266	34	129	99
ENSRNOG00000003189	14	8	23	6	21	5	23	18	16	23	22	13
ENSRNOG00000003191	99	67	99	66	83	121	142	108	160	33	97	77
ENSRNOG00000003195	317	150	216	135	396	348	393	399	464	202	287	196
ENSRNOG00000003198	396	254	366	267	277	306	402	319	465	258	405	369
ENSRNOG00000003201	138	74	166	124	77	77	152	84	117	66	178	126
ENSRNOG00000003203	164	67	180	103	83	100	192	84	102	102	141	149
ENSRNOG00000003205	453	243	328	218	179	154	312	203	437	285	326	307
ENSRNOG00000003206	567	379	585	413	260	377	529	464	517	334	562	543
ENSRNOG00000003207	221	95	138	80	177	172	255	174	254	195	197	144
ENSRNOG00000003209	511	359	1189	230	843	621	898	1359	300	94	732	604
ENSRNOG00000003211	273	69	179	101	223	146	332	175	251	129	277	243
ENSRNOG00000003213	141	46	104	95	66	78	96	113	117	98	108	101
ENSRNOG00000003214	34	9	13	6	22	23	21	32	46	15	40	12
ENSRNOG00000003217	46	24	44	28	22	31	39	36	31	26	66	33
ENSRNOG00000003218	13	2	11	5	17	8	22	5	18	2	6	11
ENSRNOG00000003220	28	20	37	57	8	12	2	18	14	11	13	21
ENSRNOG00000003223	131	61	117	57	72	79	128	66	90	81	122	86
ENSRNOG00000003224	819	343	746	453	472	457	778	427	632	1077	1041	618
ENSRNOG00000003226	570	306	495	312	397	384	586	549	692	384	555	423
ENSRNOG00000003228	112	56	104	64	85	55	167	95	91	128	132	134
ENSRNOG00000003229	2805	1165	2275	1608	1332	879	2679	1202	1858	2165	2935	2398
ENSRNOG00000003234	2	2	6	1	2	8	6	2	14	10	0	3
ENSRNOG00000003235	279	130	219	139	243	174	306	188	247	258	267	287
ENSRNOG00000003237	103	46	74	38	56	41	116	57	88	82	124	96
ENSRNOG00000003239	246	52	130	81	199	150	274	139	231	118	230	165
ENSRNOG00000003241	31	16	26	15	37	40	41	39	68	14	33	14
ENSRNOG00000003242	6	3	9	6	4	4	11	1	6	4	10	8
ENSRNOG00000003243	24	9	17	10	12	11	21	15	31	17	28	14
ENSRNOG00000003244	23	7	11	3	5	7	6	6	4	7	16	5
ENSRNOG00000003247	130	51	94	73	43	74	107	101	96	91	120	98
ENSRNOG00000003248	100	49	122	69	57	56	110	67	93	81	133	105
ENSRNOG00000003251	114	87	78	75	98	169	124	167	254	55	106	164
ENSRNOG00000003253	547	319	347	287	775	569	808	522	878	339	741	510
ENSRNOG00000003254	1	7	9	2	3	5	4	5	1	2	6	5
ENSRNOG00000003256	259	189	242	186	200	209	314	248	404	186	243	253
ENSRNOG00000003258	58	36	54	30	33	51	27	50	70	20	60	47
ENSRNOG00000003259	44	21	21	16	67	30	50	47	37	36	38	12
ENSRNOG00000003261	312	200	327	228	183	237	274	342	416	159	238	250
ENSRNOG00000003262	107	59	96	46	63	51	105	65	66	60	71	83
ENSRNOG00000003264	39	18	22	24	28	58	44	32	66	32	36	29
ENSRNOG00000003266	7	2	17	5	14	1	10	24	12	8	11	22
ENSRNOG00000003267	187	76	172	84	150	120	216	170	141	167	225	170
ENSRNOG00000003269	58	39	77	41	42	40	82	57	64	52	72	60
ENSRNOG00000003276	105	54	50	54	88	70	122	38	75	65	91	87
ENSRNOG00000003278	17	7	17	6	27	17	31	32	43	5	24	28
ENSRNOG00000003280	203	64	120	85	181	194	226	183	245	159	213	147
ENSRNOG00000003281	14	4	21	7	13	19	17	9	17	4	18	7
ENSRNOG00000003283	12	12	16	7	14	12	6	7	13	13	33	6
ENSRNOG00000003289	100	33	76	81	74	63	132	36	54	54	102	122
ENSRNOG00000003291	308	98	187	152	122	171	186	207	250	128	241	169
ENSRNOG00000003296	7	0	2	7	4	3	2	1	8	2	2	8
ENSRNOG00000003300	143	54	48	32	13	26	79	81	50	98	126	83
ENSRNOG00000003302	88	47	61	52	64	68	112	60	78	60	110	62
ENSRNOG00000003307	82	35	79	42	76	63	78	108	92	18	117	70
ENSRNOG00000003310	22	15	22	9	25	35	39	19	37	21	36	28
ENSRNOG00000003328	566	222	332	226	372	325	449	478	657	456	530	230
ENSRNOG00000003329	43	18	39	27	29	17	50	38	31	39	44	41
ENSRNOG00000003330	96	28	73	49	43	71	87	90	110	73	74	76
ENSRNOG00000003332	20	11	9	10	35	26	29	29	34	26	19	18
ENSRNOG00000003334	71	33	51	23	21	20	44	46	44	113	79	46
ENSRNOG00000003338	239	129	168	160	151	188	249	141	191	139	226	185
ENSRNOG00000003343	1773	1046	1730	1128	1213	1603	1511	1851	2035	734	1563	1507
ENSRNOG00000003348	39	7	35	10	5	7	11	5	13	30	24	18
ENSRNOG00000003350	9	4	18	6	3	2	22	4	10	18	21	15
ENSRNOG00000003357	91	95	114	74	41	101	91	100	74	105	126	128
ENSRNOG00000003359	174	61	126	83	171	202	263	145	221	120	154	175
ENSRNOG00000003365	580	214	310	268	382	319	454	601	652	382	488	246
ENSRNOG00000003370	4	3	8	3	3	8	6	3	17	3	6	2
ENSRNOG00000003374	53	41	39	32	19	39	31	71	62	11	24	35
ENSRNOG00000003385	132	71	112	94	88	84	149	67	129	111	178	121
ENSRNOG00000003386	2153	809	1311	982	947	1141	1652	2008	2170	1712	1768	1306
ENSRNOG00000003388	17	7	1	4	5	14	8	7	11	0	2	5
ENSRNOG00000003392	296	179	303	185	296	318	342	289	526	207	334	280
ENSRNOG00000003395	10	1	3	3	8	4	6	7	9	4	6	3
ENSRNOG00000003397	41	26	38	28	23	17	52	24	38	30	52	36
ENSRNOG00000003399	653	397	722	364	1072	896	1170	1025	1206	330	670	695
ENSRNOG00000003400	2	3	1	6	1	2	3	4	2	0	3	2
ENSRNOG00000003402	323	194	294	208	225	206	333	285	260	274	330	295
ENSRNOG00000003403	12	4	11	8	10	6	17	16	25	10	12	12
ENSRNOG00000003424	31	14	32	20	19	12	32	21	29	14	22	19
ENSRNOG00000003428	396	148	293	132	432	310	375	520	701	155	302	346
ENSRNOG00000003430	14	5	22	12	15	19	10	8	35	8	18	2
ENSRNOG00000003434	26	9	25	13	5	8	6	9	13	13	9	16
ENSRNOG00000003442	148	76	108	47	134	131	183	81	141	131	177	133
ENSRNOG00000003443	11	5	1	0	5	6	5	7	9	8	6	7
ENSRNOG00000003452	1	1	6	2	9	4	1	0	4	1	3	2
ENSRNOG00000003453	263	188	145	130	199	161	235	188	235	89	185	153
ENSRNOG00000003461	92	59	137	44	61	79	95	78	103	47	80	95
ENSRNOG00000003463	84	28	77	40	40	36	78	51	48	101	83	67
ENSRNOG00000003469	146	44	75	49	57	78	151	71	102	180	164	79
ENSRNOG00000003470	116	61	92	62	65	49	96	89	115	76	102	101
ENSRNOG00000003472	20	18	22	14	19	15	10	21	34	9	28	24
ENSRNOG00000003479	97	77	85	52	38	48	69	74	117	48	69	79
ENSRNOG00000003486	2	1	7	1	1	3	4	1	2	1	0	2
ENSRNOG00000003491	40	16	22	18	19	17	23	46	36	30	18	32
ENSRNOG00000003494	275	94	191	51	272	267	329	382	479	114	252	125
ENSRNOG00000003495	272	135	243	134	171	153	234	215	263	286	252	207
ENSRNOG00000003496	177	88	260	158	195	167	184	359	243	93	209	124
ENSRNOG00000003497	43	10	21	16	14	27	13	23	22	49	38	23
ENSRNOG00000003500	32	5	27	23	24	32	20	19	52	13	39	7
ENSRNOG00000003504	52	26	50	21	64	44	99	82	98	30	62	46
ENSRNOG00000003506	365	98	206	138	111	190	263	251	327	215	410	223
ENSRNOG00000003512	512	343	533	380	323	473	481	518	617	291	439	578
ENSRNOG00000003515	54	43	46	29	30	11	44	26	66	37	80	36
ENSRNOG00000003520	646	338	527	288	431	442	720	525	625	656	754	509
ENSRNOG00000003524	91	43	79	72	68	70	94	65	100	57	84	62
ENSRNOG00000003533	108	71	89	117	46	101	86	98	107	62	75	90
ENSRNOG00000003536	103	59	87	50	83	105	139	98	76	82	97	102
ENSRNOG00000003538	18	23	12	12	19	25	44	11	33	21	48	16
ENSRNOG00000003542	50	24	42	35	20	25	39	30	34	111	64	26
ENSRNOG00000003545	67	57	66	58	58	67	79	65	63	40	75	91
ENSRNOG00000003549	259	130	178	112	213	169	281	205	225	148	248	193
ENSRNOG00000003550	179	79	147	118	134	204	182	170	204	116	171	145
ENSRNOG00000003551	82	35	52	40	73	51	65	69	71	114	94	58
ENSRNOG00000003553	6	7	25	6	11	8	11	22	13	15	13	12
ENSRNOG00000003559	215	144	229	145	98	203	123	181	226	63	149	182
ENSRNOG00000003562	170	84	151	65	96	120	147	149	183	177	165	124
ENSRNOG00000003563	293	131	220	113	274	223	327	241	314	116	241	200
ENSRNOG00000003566	18	14	34	14	19	23	18	5	37	12	26	13
ENSRNOG00000003567	26	9	22	17	12	24	26	26	12	25	45	14
ENSRNOG00000003576	12	8	12	15	3	16	6	28	12	1	15	6
ENSRNOG00000003578	36	24	46	25	36	24	47	30	53	30	33	37
ENSRNOG00000003581	51	20	44	21	42	35	49	46	59	28	40	24
ENSRNOG00000003583	245	121	238	122	120	107	205	138	164	173	262	229
ENSRNOG00000003585	5	6	3	3	1	1	5	1	4	2	4	4
ENSRNOG00000003592	138	67	102	56	72	67	139	81	100	69	125	108
ENSRNOG00000003594	532	213	327	237	495	479	637	546	732	337	536	382
ENSRNOG00000003597	2806	1183	1714	1167	1558	1741	2511	1396	2152	2159	2786	1768
ENSRNOG00000003599	477	290	449	310	200	378	313	468	424	160	440	381
ENSRNOG00000003600	4	1	9	2	6	7	7	3	4	10	7	16
ENSRNOG00000003611	506	322	436	280	261	281	402	335	410	199	365	480
ENSRNOG00000003613	14	20	28	10	18	13	16	14	34	4	41	20
ENSRNOG00000003614	15	9	12	7	11	13	9	26	30	12	25	14
ENSRNOG00000003616	32	22	41	21	13	11	31	7	24	31	32	36
ENSRNOG00000003620	1	2	3	1	4	3	2	2	2	0	4	5
ENSRNOG00000003622	14	7	12	6	7	9	4	7	2	11	9	7
ENSRNOG00000003625	589	386	614	390	268	407	394	460	554	314	608	539
ENSRNOG00000003626	1217	629	891	702	748	727	1184	657	994	770	1359	923
ENSRNOG00000003629	24	13	27	21	16	19	22	33	30	13	30	19
ENSRNOG00000003634	24	14	30	7	12	26	11	21	24	12	24	20
ENSRNOG00000003635	15	6	12	1	9	10	7	1	5	6	7	11
ENSRNOG00000003649	191	74	140	125	124	129	183	135	221	356	275	128
ENSRNOG00000003650	14	7	17	9	9	10	10	11	9	9	13	13
ENSRNOG00000003653	247	140	237	111	169	122	208	155	195	139	211	270
ENSRNOG00000003661	311	124	255	179	189	194	316	234	294	249	331	214
ENSRNOG00000003673	67	35	50	29	38	44	64	36	44	28	55	54
ENSRNOG00000003674	8	11	4	12	11	21	14	8	6	3	9	11
ENSRNOG00000003675	77	35	84	61	49	81	48	90	89	23	81	63
ENSRNOG00000003679	107	85	125	64	57	70	77	106	120	28	106	85
ENSRNOG00000003682	24	18	30	6	13	17	39	34	25	34	35	33
ENSRNOG00000003686	200	129	236	124	140	96	268	211	285	129	234	194
ENSRNOG00000003687	49	47	36	39	40	22	33	48	54	11	32	29
ENSRNOG00000003689	524	291	534	393	253	354	416	379	418	240	499	416
ENSRNOG00000003691	60	25	68	39	39	26	60	38	34	37	51	81
ENSRNOG00000003694	12	9	3	2	4	5	3	3	15	2	9	6
ENSRNOG00000003699	18	13	12	10	10	28	26	28	41	11	18	9
ENSRNOG00000003703	21	9	25	9	21	11	12	19	17	11	25	15
ENSRNOG00000003704	12	4	6	3	5	11	12	20	16	8	5	15
ENSRNOG00000003706	248	149	231	177	197	127	260	161	220	101	261	252
ENSRNOG00000003707	77	44	68	66	33	36	62	30	37	86	70	60
ENSRNOG00000003712	206	132	213	116	95	139	159	130	155	78	137	161
ENSRNOG00000003714	35	17	22	31	13	42	24	33	51	10	43	35
ENSRNOG00000003717	32	12	17	32	13	13	17	16	21	11	19	16
ENSRNOG00000003719	91	44	101	61	50	65	99	90	74	59	106	81
ENSRNOG00000003720	23	10	25	14	13	21	8	39	37	13	25	14
ENSRNOG00000003721	246	108	106	78	258	218	323	210	354	225	236	164
ENSRNOG00000003723	254	131	281	160	164	182	259	249	343	132	236	262
ENSRNOG00000003724	600	277	440	291	469	424	588	501	712	270	721	451
ENSRNOG00000003728	29	21	27	13	57	33	55	62	57	57	44	25
ENSRNOG00000003732	21	16	36	15	10	11	22	8	20	15	20	22
ENSRNOG00000003741	1790	686	823	776	1246	1163	2061	1288	2096	902	1688	1253
ENSRNOG00000003742	82	42	61	61	99	70	79	73	119	49	76	56
ENSRNOG00000003743	94	71	89	42	58	88	54	86	154	31	64	67
ENSRNOG00000003746	74	45	54	45	87	67	114	49	104	61	109	47
ENSRNOG00000003747	135	52	103	42	158	117	130	170	239	122	153	114
ENSRNOG00000003749	14	11	19	22	16	16	11	10	27	19	29	22
ENSRNOG00000003755	9	10	18	9	11	9	10	25	21	10	17	11
ENSRNOG00000003762	120	56	89	64	84	110	101	151	148	32	79	99
ENSRNOG00000003763	42	23	60	48	30	31	65	42	49	37	63	61
ENSRNOG00000003767	234	58	135	75	108	111	194	135	173	142	229	121
ENSRNOG00000003769	27	6	56	7	9	3	13	13	16	11	36	34
ENSRNOG00000003772	39	28	23	25	29	30	49	16	58	17	52	43
ENSRNOG00000003773	556	147	314	211	253	237	361	361	476	291	450	212
ENSRNOG00000003777	2	1	3	2	4	2	3	1	11	0	2	1
ENSRNOG00000003778	24	11	6	16	19	20	11	7	28	12	20	11
ENSRNOG00000003782	114	59	90	67	141	150	144	140	161	43	92	134
ENSRNOG00000003786	94	71	121	47	70	67	90	89	70	44	131	110
ENSRNOG00000003789	8	3	2	1	5	7	8	8	10	0	10	5
ENSRNOG00000003792	81	29	65	56	52	58	102	92	72	77	79	63
ENSRNOG00000003794	38	21	51	20	26	18	47	33	48	17	42	36
ENSRNOG00000003795	71	40	63	52	29	75	57	98	52	24	67	56
ENSRNOG00000003797	212	111	131	100	195	123	332	138	198	77	233	160
ENSRNOG00000003800	128	161	23	28	203	38	372	13	66	8	45	15
ENSRNOG00000003802	11	7	18	2	15	12	23	17	13	6	19	14
ENSRNOG00000003803	26	32	27	28	6	27	17	32	52	13	26	16
ENSRNOG00000003809	401	166	419	257	231	208	410	190	291	246	547	466
ENSRNOG00000003812	86	24	50	35	36	29	63	55	81	38	65	37
ENSRNOG00000003813	7	5	11	5	1	24	9	22	13	4	11	13
ENSRNOG00000003815	119	34	85	75	68	50	82	69	67	106	133	77
ENSRNOG00000003816	59	36	64	40	62	42	79	62	91	33	77	79
ENSRNOG00000003821	135	31	83	59	121	65	135	97	123	97	130	110
ENSRNOG00000003822	521	332	490	284	430	415	561	556	527	152	401	403
ENSRNOG00000003825	44	29	51	32	29	26	36	28	26	20	47	38
ENSRNOG00000003827	186	94	147	82	108	107	242	115	148	81	180	159
ENSRNOG00000003829	96	54	85	65	71	64	122	58	102	80	94	82
ENSRNOG00000003832	18	5	35	4	3	3	6	19	17	5	13	16
ENSRNOG00000003833	403	177	248	141	402	337	438	381	530	245	401	312
ENSRNOG00000003834	33	20	32	16	13	28	25	29	48	12	28	14
ENSRNOG00000003835	96	35	88	67	49	62	82	80	84	85	82	67
ENSRNOG00000003837	23	12	27	18	20	21	25	25	27	32	26	24
ENSRNOG00000003840	118	43	83	83	71	65	78	41	79	70	93	92
ENSRNOG00000003841	417	143	274	173	173	196	277	308	333	257	298	239
ENSRNOG00000003844	81	54	113	79	93	111	120	134	127	47	96	75
ENSRNOG00000003845	7	1	8	4	2	3	3	5	9	15	6	1
ENSRNOG00000003846	414	188	338	228	250	236	333	373	456	269	362	300
ENSRNOG00000003847	123	56	128	60	104	79	102	84	129	54	123	147
ENSRNOG00000003848	20	7	30	19	9	28	24	24	26	32	21	16
ENSRNOG00000003849	84	22	40	43	65	44	82	107	124	25	84	33
ENSRNOG00000003853	870	412	677	426	624	475	1035	580	729	492	757	835
ENSRNOG00000003855	89	26	28	28	62	42	87	55	72	12	51	54
ENSRNOG00000003858	2191	917	1555	951	1992	1308	2873	1508	2779	947	2049	1833
ENSRNOG00000003861	26	13	19	29	16	14	22	22	24	14	19	24
ENSRNOG00000003863	228	64	164	94	137	112	253	241	218	172	268	123
ENSRNOG00000003864	262	64	126	131	70	86	101	122	181	339	251	153
ENSRNOG00000003866	6	0	17	3	4	9	5	9	2	7	14	9
ENSRNOG00000003869	111	27	71	46	23	39	48	85	50	209	142	43
ENSRNOG00000003870	0	4	4	4	1	5	1	2	9	2	2	7
ENSRNOG00000003873	132	98	125	107	63	77	79	108	100	55	94	113
ENSRNOG00000003875	4	0	9	3	3	21	1	1	7	1	1	5
ENSRNOG00000003879	325	132	229	163	146	154	333	204	233	341	312	234
ENSRNOG00000003880	7	7	4	7	4	8	2	6	6	0	2	4
ENSRNOG00000003881	62	29	79	32	29	27	69	57	74	15	53	43
ENSRNOG00000003882	70	44	84	35	55	83	32	67	99	57	60	49
ENSRNOG00000003887	142	98	126	75	88	89	149	139	135	67	101	143
ENSRNOG00000003889	108	86	143	70	40	66	67	68	88	54	90	82
ENSRNOG00000003890	1140	857	1217	722	964	1047	966	1317	1459	542	1070	1169
ENSRNOG00000003893	2	4	4	1	2	8	3	8	9	5	11	4
ENSRNOG00000003897	253	90	285	198	82	84	116	217	152	375	354	247
ENSRNOG00000003901	464	297	398	280	450	377	361	554	589	120	416	448
ENSRNOG00000003905	3082	1271	2359	1621	1478	1197	2630	1615	2511	2456	2957	1963
ENSRNOG00000003908	20	18	19	21	19	20	14	33	22	5	15	14
ENSRNOG00000003915	20	2	18	14	13	2	11	4	12	15	12	7
ENSRNOG00000003917	68	24	22	22	21	28	48	46	39	32	53	39
ENSRNOG00000003918	44	19	17	34	25	29	31	31	32	41	42	30
ENSRNOG00000003919	25	11	19	3	8	39	10	12	21	14	15	28
ENSRNOG00000003923	107	67	101	76	59	33	115	94	87	73	90	89
ENSRNOG00000003924	1	3	6	3	2	9	16	14	7	1	2	5
ENSRNOG00000003928	247	176	241	136	168	210	178	290	279	108	229	200
ENSRNOG00000003929	323	149	409	221	158	226	196	265	364	251	319	247
ENSRNOG00000003931	15	4	11	3	4	11	14	11	15	8	26	9
ENSRNOG00000003936	79	40	103	40	33	67	81	37	93	32	75	59
ENSRNOG00000003942	94	38	69	63	82	84	108	108	129	38	69	48
ENSRNOG00000003946	46	70	70	46	44	104	40	85	85	25	56	66
ENSRNOG00000003951	1872	801	1130	566	2455	1962	2107	2263	3585	617	1542	1246
ENSRNOG00000003953	35	25	25	25	8	20	7	36	32	25	19	17
ENSRNOG00000003955	46	16	51	22	33	61	51	45	44	21	41	40
ENSRNOG00000003958	217	76	216	111	133	72	285	110	129	109	206	234
ENSRNOG00000003960	4	2	2	2	3	3	2	2	5	2	2	4
ENSRNOG00000003964	62	23	55	37	37	28	42	43	45	43	58	36
ENSRNOG00000003967	275	222	308	264	134	250	194	196	191	152	260	245
ENSRNOG00000003969	1	2	2	1	2	1	1	2	2	3	2	0
ENSRNOG00000003970	554	233	360	192	520	414	687	463	705	361	473	347
ENSRNOG00000003971	12	9	19	9	10	10	5	8	4	5	15	15
ENSRNOG00000003973	169	107	137	69	126	136	130	158	221	64	152	100
ENSRNOG00000003975	91	38	92	81	35	37	87	43	41	108	81	74
ENSRNOG00000003977	311	93	101	61	44	72	286	111	119	267	285	181
ENSRNOG00000003979	15	12	20	28	15	10	34	6	24	26	30	25
ENSRNOG00000003980	319	151	261	132	279	303	337	396	506	110	280	228
ENSRNOG00000003983	473	273	552	348	284	263	523	374	473	394	534	451
ENSRNOG00000003984	245	131	166	142	185	158	276	228	258	154	250	216
ENSRNOG00000003985	56	24	40	12	19	21	33	29	44	40	59	34
ENSRNOG00000003988	589	244	595	358	431	316	709	444	616	407	665	560
ENSRNOG00000003990	18	7	20	18	3	11	9	10	13	8	15	13
ENSRNOG00000003992	10	2	8	9	8	11	10	5	27	5	30	7
ENSRNOG00000003998	8	6	10	4	9	13	28	21	16	22	16	14
ENSRNOG00000003999	82	36	55	22	36	30	67	65	91	31	83	43
ENSRNOG00000004000	11	3	8	8	3	10	11	8	6	5	4	20
ENSRNOG00000004001	10	7	11	4	12	6	11	22	29	2	13	18
ENSRNOG00000004004	101	35	84	37	36	46	86	60	89	60	130	63
ENSRNOG00000004006	61	57	105	61	32	40	62	85	92	31	72	62
ENSRNOG00000004011	8	7	9	2	8	7	5	5	9	3	9	3
ENSRNOG00000004013	26	11	10	1	4	12	13	19	14	11	21	8
ENSRNOG00000004014	95	36	73	48	52	29	86	52	88	94	92	62
ENSRNOG00000004016	95	78	136	95	80	100	117	118	170	61	143	102
ENSRNOG00000004019	160	78	161	120	178	124	228	130	274	172	198	146
ENSRNOG00000004022	10	5	12	3	13	15	15	5	10	13	13	7
ENSRNOG00000004026	4370	2728	3687	2659	3607	3359	5504	3648	5153	2249	3784	3627
ENSRNOG00000004032	8	5	6	5	0	6	2	9	9	7	9	12
ENSRNOG00000004035	23	14	34	18	20	30	14	47	31	18	22	26
ENSRNOG00000004036	38	23	45	43	24	30	43	31	31	23	39	43
ENSRNOG00000004048	36	26	18	13	86	56	82	33	56	14	24	25
ENSRNOG00000004049	80	33	76	74	38	46	60	37	72	83	85	67
ENSRNOG00000004057	1083	650	1221	574	661	1005	858	1188	1139	331	823	1134
ENSRNOG00000004059	89	50	63	45	67	46	97	57	97	95	92	90
ENSRNOG00000004060	27215	14956	22998	15858	23398	19940	36953	25059	29101	11517	25842	27092
ENSRNOG00000004061	237	174	267	193	165	266	236	268	272	96	258	256
ENSRNOG00000004062	7	3	7	6	6	3	6	8	9	2	5	3
ENSRNOG00000004067	754	307	596	391	437	438	618	497	754	338	548	561
ENSRNOG00000004068	526	188	443	252	184	177	392	308	342	314	447	338
ENSRNOG00000004075	7	2	6	3	4	0	2	5	12	1	5	3
ENSRNOG00000004076	12	6	15	10	7	6	14	8	16	7	21	19
ENSRNOG00000004077	83	56	76	83	54	81	104	49	123	72	92	66
ENSRNOG00000004078	5	9	6	4	6	1	8	7	12	15	9	7
ENSRNOG00000004083	152	71	106	59	110	112	163	77	142	74	125	92
ENSRNOG00000004084	160	60	141	88	110	88	193	219	267	95	152	110
ENSRNOG00000004089	38	19	26	29	28	25	37	26	23	17	35	48
ENSRNOG00000004090	114	77	74	36	81	72	127	77	128	37	57	83
ENSRNOG00000004091	179	110	155	87	169	184	196	149	167	104	180	170
ENSRNOG00000004093	115	71	117	59	72	60	153	98	134	77	134	125
ENSRNOG00000004099	788	351	622	457	437	507	774	637	682	760	719	661
ENSRNOG00000004101	25	14	27	14	24	24	25	15	28	10	31	18
ENSRNOG00000004103	85	22	45	36	32	24	53	29	44	69	72	69
ENSRNOG00000004104	16	8	21	7	23	7	21	22	36	8	26	17
ENSRNOG00000004107	1887	961	1837	1230	1747	1333	2446	1281	1946	759	2334	1960
ENSRNOG00000004109	22	11	18	8	9	9	20	5	31	17	27	30
ENSRNOG00000004110	185	76	160	89	117	98	165	194	136	124	145	120
ENSRNOG00000004111	4	3	2	3	2	7	0	10	6	1	5	3
ENSRNOG00000004117	229	100	165	159	100	130	195	148	224	146	222	224
ENSRNOG00000004118	68	60	73	42	29	47	23	51	50	12	36	47
ENSRNOG00000004125	8	1	7	4	6	2	3	1	11	0	1	3
ENSRNOG00000004127	35	7	45	29	11	19	23	15	26	10	46	29
ENSRNOG00000004130	186	51	124	47	157	140	181	163	200	69	156	117
ENSRNOG00000004131	44	19	38	39	38	39	39	44	48	49	73	44
ENSRNOG00000004132	779	220	481	420	170	242	345	475	581	950	863	296
ENSRNOG00000004133	22	5	19	4	4	12	9	6	26	18	20	16
ENSRNOG00000004135	140	118	125	73	117	124	125	197	233	39	131	121
ENSRNOG00000004137	7	2	1	3	1	2	2	1	3	11	9	6
ENSRNOG00000004139	382	158	290	230	282	226	436	262	369	249	392	317
ENSRNOG00000004140	14	5	13	9	7	4	20	5	14	5	22	9
ENSRNOG00000004141	34	12	21	9	27	15	25	32	24	61	42	23
ENSRNOG00000004143	61	27	54	37	89	58	88	79	100	22	58	24
ENSRNOG00000004144	108	73	89	53	60	92	87	95	83	38	110	98
ENSRNOG00000004145	13	12	12	4	12	20	18	27	31	10	13	4
ENSRNOG00000004146	6	4	3	1	3	1	5	5	3	1	3	7
ENSRNOG00000004147	45	36	95	36	37	62	74	107	88	27	79	49
ENSRNOG00000004148	305	187	359	213	224	182	342	174	199	248	311	250
ENSRNOG00000004149	13	4	9	6	12	26	17	26	22	4	15	17
ENSRNOG00000004152	133	51	143	58	60	53	96	55	77	103	138	106
ENSRNOG00000004158	8	2	16	8	8	31	6	14	24	3	10	12
ENSRNOG00000004159	152	66	96	59	85	85	88	126	113	90	152	86
ENSRNOG00000004160	255	116	247	155	226	181	288	208	325	128	270	210
ENSRNOG00000004161	86	68	76	49	67	81	88	112	134	38	81	86
ENSRNOG00000004162	9	5	13	3	14	10	9	1	10	11	8	22
ENSRNOG00000004168	60	34	41	39	37	20	54	46	72	208	72	54
ENSRNOG00000004169	8	7	1	4	4	4	4	10	19	8	5	2
ENSRNOG00000004179	18	16	2	3	40	4	24	6	4	0	2	6
ENSRNOG00000004180	58	30	42	45	37	31	43	58	31	18	65	44
ENSRNOG00000004181	76	82	98	68	55	84	47	61	100	22	65	71
ENSRNOG00000004183	222	106	166	66	117	92	171	115	192	42	119	135
ENSRNOG00000004189	13	12	7	3	13	18	10	24	31	9	7	6
ENSRNOG00000004192	0	3	3	3	1	4	1	3	1	1	2	1
ENSRNOG00000004193	127	51	109	61	59	67	114	88	99	78	86	70
ENSRNOG00000004196	4193	2213	3682	2451	2690	2267	5746	2387	3785	4156	5761	4163
ENSRNOG00000004200	128	59	132	92	76	80	150	165	132	73	134	103
ENSRNOG00000004201	164	163	165	123	117	185	91	339	250	70	134	153
ENSRNOG00000004205	16	10	17	2	13	15	15	5	9	20	14	27
ENSRNOG00000004206	328	127	294	168	193	254	321	346	199	437	367	249
ENSRNOG00000004207	16	6	25	9	5	26	7	54	19	5	21	28
ENSRNOG00000004208	342	127	201	110	237	259	349	384	663	143	279	234
ENSRNOG00000004210	17	7	18	9	6	10	4	9	8	14	9	17
ENSRNOG00000004212	56	28	35	56	24	28	51	23	69	59	37	21
ENSRNOG00000004214	128	31	83	28	398	162	276	260	430	34	166	120
ENSRNOG00000004218	4	4	4	5	1	6	4	5	11	0	4	4
ENSRNOG00000004219	107	58	93	67	105	90	130	99	138	142	134	79
ENSRNOG00000004220	210	160	193	102	126	177	164	219	178	112	211	190
ENSRNOG00000004229	169	42	83	51	113	97	109	128	110	143	165	68
ENSRNOG00000004232	15	8	20	5	10	7	14	6	10	3	3	0
ENSRNOG00000004234	81	37	50	52	27	26	63	46	44	40	95	56
ENSRNOG00000004239	3	2	2	2	1	2	1	4	2	0	3	12
ENSRNOG00000004245	43	15	42	42	26	24	55	19	60	124	55	39
ENSRNOG00000004246	296	120	230	195	106	126	200	234	343	168	337	189
ENSRNOG00000004249	8	3	12	3	2	8	5	4	3	4	5	3
ENSRNOG00000004252	11	11	18	5	17	26	26	19	25	5	11	17
ENSRNOG00000004255	27	7	44	17	19	8	15	7	10	24	28	29
ENSRNOG00000004257	100	33	89	47	48	70	81	82	95	35	75	66
ENSRNOG00000004258	5	1	6	6	4	5	5	9	6	3	1	4
ENSRNOG00000004259	89	45	45	44	79	86	98	51	121	95	58	62
ENSRNOG00000004263	22	9	10	14	8	5	13	7	8	21	25	8
ENSRNOG00000004268	33	10	27	18	16	12	34	15	26	30	26	34
ENSRNOG00000004269	1252	972	1155	615	813	2061	531	2289	1528	411	757	893
ENSRNOG00000004273	11	9	13	5	3	8	7	15	10	17	18	17
ENSRNOG00000004275	34	17	23	6	10	2	12	14	11	6	12	19
ENSRNOG00000004276	83	30	34	21	105	78	92	82	110	36	71	61
ENSRNOG00000004280	45	28	45	15	24	36	43	44	43	24	53	39
ENSRNOG00000004281	442	207	318	236	233	251	396	292	459	266	404	237
ENSRNOG00000004282	67	39	60	58	28	55	65	58	75	22	60	67
ENSRNOG00000004283	665	292	362	261	827	552	885	919	1210	642	577	397
ENSRNOG00000004284	86	37	164	79	53	65	87	77	51	93	142	129
ENSRNOG00000004287	95	49	42	50	84	41	116	54	110	58	109	62
ENSRNOG00000004288	39	13	31	26	27	21	48	49	45	29	44	41
ENSRNOG00000004290	81	50	80	51	83	52	103	53	94	63	110	79
ENSRNOG00000004291	1923	1066	1912	1270	1270	1137	2015	1456	1870	1010	1763	1646
ENSRNOG00000004292	96	59	146	78	52	45	160	56	62	67	130	112
ENSRNOG00000004294	37	32	12	21	53	23	77	40	79	39	58	23
ENSRNOG00000004300	67	43	71	45	38	87	40	112	109	21	44	60
ENSRNOG00000004301	76	54	35	49	66	42	61	112	120	24	63	75
ENSRNOG00000004302	5	7	12	2	2	3	9	4	14	5	9	9
ENSRNOG00000004303	159	76	204	144	77	79	128	148	178	84	202	128
ENSRNOG00000004304	47	65	76	39	39	43	51	85	69	47	48	82
ENSRNOG00000004306	11	5	9	6	5	6	9	0	5	5	12	8
ENSRNOG00000004307	20	13	13	10	28	37	40	36	32	31	27	17
ENSRNOG00000004310	40	19	27	28	25	25	46	33	31	45	46	30
ENSRNOG00000004312	112	59	93	81	49	52	105	57	86	79	145	92
ENSRNOG00000004314	33	7	36	25	16	29	29	28	58	28	17	22
ENSRNOG00000004317	16	5	32	1	15	6	7	21	14	9	18	15
ENSRNOG00000004320	2	1	1	4	2	3	0	1	1	8	3	1
ENSRNOG00000004322	528	266	389	244	319	289	356	440	463	193	390	379
ENSRNOG00000004327	27	14	30	16	27	10	18	45	36	12	36	33
ENSRNOG00000004330	8	10	3	5	8	2	6	9	13	11	7	12
ENSRNOG00000004333	847	271	445	366	537	480	856	707	1021	828	826	370
ENSRNOG00000004337	272	92	248	146	92	140	177	167	235	199	269	184
ENSRNOG00000004339	104	38	94	78	59	76	56	124	120	46	69	49
ENSRNOG00000004342	17	16	12	1	8	15	19	11	17	10	9	22
ENSRNOG00000004344	23	11	17	18	5	7	12	15	10	19	12	11
ENSRNOG00000004345	338	189	393	206	229	307	217	444	353	200	320	245
ENSRNOG00000004351	57	16	37	34	52	56	49	35	83	52	72	32
ENSRNOG00000004353	195	166	295	264	84	222	88	285	234	62	163	173
ENSRNOG00000004359	128	81	74	54	160	143	122	165	197	78	141	90
ENSRNOG00000004360	10	9	22	5	8	15	15	8	17	14	18	16
ENSRNOG00000004362	153	117	134	100	128	101	191	104	114	80	100	149
ENSRNOG00000004364	237	131	189	64	156	153	258	139	232	86	164	137
ENSRNOG00000004367	20	16	28	10	9	16	11	27	17	14	29	13
ENSRNOG00000004372	11	5	16	4	10	6	18	12	10	19	11	19
ENSRNOG00000004373	30	9	29	15	21	33	27	15	26	14	30	29
ENSRNOG00000004377	3	1	1	2	0	9	1	3	1	4	1	4
ENSRNOG00000004378	7	10	12	17	2	16	9	5	23	3	5	7
ENSRNOG00000004382	214	91	187	154	124	126	242	118	193	213	215	183
ENSRNOG00000004387	86	42	58	44	56	53	88	106	97	19	85	71
ENSRNOG00000004391	2	1	9	2	7	6	6	4	11	8	9	5
ENSRNOG00000004392	40	21	50	29	49	28	52	51	68	81	78	47
ENSRNOG00000004395	376	160	260	158	430	257	528	328	527	222	369	258
ENSRNOG00000004401	297	133	214	116	310	226	397	313	376	76	274	252
ENSRNOG00000004402	427	244	398	288	194	230	316	237	326	283	389	369
ENSRNOG00000004403	41	16	45	15	37	50	61	30	76	23	61	24
ENSRNOG00000004405	10	10	18	15	9	13	5	12	32	17	15	2
ENSRNOG00000004409	3	1	6	0	6	2	4	5	5	1	6	8
ENSRNOG00000004410	17	5	30	15	4	14	14	17	17	7	32	14
ENSRNOG00000004411	8	11	17	25	4	9	9	5	19	16	27	25
ENSRNOG00000004415	215	91	160	103	95	103	167	140	209	88	138	142
ENSRNOG00000004417	2	1	6	2	3	4	4	8	6	10	7	7
ENSRNOG00000004420	409	247	468	204	345	301	520	355	484	231	452	441
ENSRNOG00000004421	67	40	50	46	52	76	51	67	81	31	45	54
ENSRNOG00000004423	106	101	126	124	81	174	121	125	216	103	123	127
ENSRNOG00000004424	109	41	80	58	60	56	95	94	92	63	126	54
ENSRNOG00000004425	49	23	31	24	31	21	53	44	53	37	61	36
ENSRNOG00000004426	691	372	734	511	404	343	1007	384	536	395	1177	798
ENSRNOG00000004430	92	35	92	23	135	128	123	170	261	79	118	75
ENSRNOG00000004437	122	64	83	47	80	112	110	130	146	60	102	86
ENSRNOG00000004438	90	45	84	63	38	44	57	53	110	44	63	75
ENSRNOG00000004442	25	6	23	14	9	24	30	31	31	17	18	15
ENSRNOG00000004448	4	6	8	18	5	6	5	13	17	12	14	7
ENSRNOG00000004449	100	68	80	72	57	50	111	59	67	59	100	97
ENSRNOG00000004457	4	3	2	1	2	10	1	13	6	1	7	6
ENSRNOG00000004458	6	11	13	4	5	1	10	5	14	12	14	2
ENSRNOG00000004459	11	2	2	0	1	3	2	5	2	3	7	2
ENSRNOG00000004461	20	28	30	22	32	35	33	41	54	53	47	34
ENSRNOG00000004464	606	264	470	337	308	281	496	324	453	346	492	424
ENSRNOG00000004466	9	8	1	5	22	4	14	10	12	2	8	9
ENSRNOG00000004471	41	24	44	27	48	40	60	51	70	33	55	45
ENSRNOG00000004473	27	12	35	8	7	14	4	11	9	0	10	7
ENSRNOG00000004474	41	28	35	49	12	13	48	23	33	28	52	43
ENSRNOG00000004476	11	4	3	3	1	3	9	1	5	15	7	3
ENSRNOG00000004477	119	82	116	91	64	83	103	106	111	30	90	92
ENSRNOG00000004479	9	1	10	5	7	7	15	10	10	7	3	3
ENSRNOG00000004481	149	112	154	98	83	123	160	150	134	86	160	190
ENSRNOG00000004482	76	30	84	42	105	75	88	97	110	21	98	65
ENSRNOG00000004483	89	38	59	71	108	95	83	72	148	34	82	57
ENSRNOG00000004492	14	3	9	7	5	4	11	8	5	10	13	22
ENSRNOG00000004493	13	2	19	5	8	12	9	12	16	26	10	18
ENSRNOG00000004494	44	25	37	41	47	39	74	57	31	27	62	62
ENSRNOG00000004496	2507	1142	1444	1162	2925	2341	2483	2701	4070	900	1788	1818
ENSRNOG00000004509	72	83	92	69	51	86	89	89	101	30	51	78
ENSRNOG00000004510	309	180	265	198	281	234	298	293	345	140	324	272
ENSRNOG00000004512	14	11	7	1	9	3	5	10	18	3	3	5
ENSRNOG00000004515	178	85	114	56	175	171	263	168	230	76	208	150
ENSRNOG00000004516	13	6	22	18	5	16	2	20	9	4	14	9
ENSRNOG00000004517	61	25	103	30	30	40	51	52	38	30	76	57
ENSRNOG00000004518	523	111	285	199	259	259	331	475	665	427	486	183
ENSRNOG00000004519	172	71	133	126	102	79	156	98	154	156	201	130
ENSRNOG00000004520	169	143	235	135	148	318	119	320	254	73	132	146
ENSRNOG00000004521	38	13	27	39	17	46	22	50	52	9	35	21
ENSRNOG00000004524	97	79	82	58	67	97	113	151	153	61	78	100
ENSRNOG00000004526	1292	548	914	615	1066	815	1420	1034	1551	676	1581	975
ENSRNOG00000004532	570	256	317	212	323	385	573	396	502	852	547	346
ENSRNOG00000004534	11	4	19	6	7	16	9	13	18	2	15	18
ENSRNOG00000004537	62	58	59	24	70	30	127	26	39	22	59	20
ENSRNOG00000004538	208	105	223	172	128	182	183	191	208	212	203	183
ENSRNOG00000004542	3	2	3	5	1	0	3	1	4	1	7	3
ENSRNOG00000004544	567	219	546	279	278	363	538	473	512	255	661	434
ENSRNOG00000004549	137	70	126	73	115	88	148	149	180	101	132	97
ENSRNOG00000004553	184	86	151	93	97	147	169	175	180	81	187	139
ENSRNOG00000004554	65	38	87	75	25	70	26	87	69	47	80	56
ENSRNOG00000004556	179	80	122	97	99	100	200	198	192	94	148	126
ENSRNOG00000004560	86	29	58	36	57	21	47	43	62	51	50	42
ENSRNOG00000004564	50	18	55	13	26	38	28	41	56	19	42	33
ENSRNOG00000004566	9	12	11	7	8	11	9	5	6	14	20	5
ENSRNOG00000004571	3	2	13	4	5	4	6	8	11	1	9	2
ENSRNOG00000004572	45	26	30	24	25	14	34	36	43	22	22	20
ENSRNOG00000004574	80	50	88	39	51	43	57	88	70	36	69	76
ENSRNOG00000004577	52	33	47	26	50	18	67	28	39	31	54	48
ENSRNOG00000004581	141	74	56	42	145	203	182	152	196	69	147	102
ENSRNOG00000004588	9	6	8	4	19	8	18	11	16	5	4	12
ENSRNOG00000004589	267	116	207	118	141	153	199	176	277	223	285	162
ENSRNOG00000004591	46	7	26	24	19	20	35	21	36	22	41	29
ENSRNOG00000004595	3	1	4	1	1	2	5	4	7	9	5	3
ENSRNOG00000004598	7	2	9	6	8	17	7	7	8	10	9	15
ENSRNOG00000004602	226	131	237	127	148	170	210	204	196	133	177	197
ENSRNOG00000004603	18	10	23	4	31	31	13	20	19	8	13	15
ENSRNOG00000004604	0	4	6	2	1	2	2	1	6	1	3	5
ENSRNOG00000004606	14	6	60	10	19	15	25	38	17	10	30	17
ENSRNOG00000004608	253	109	173	122	188	203	290	167	304	537	288	183
ENSRNOG00000004610	3	0	3	4	7	4	7	5	4	6	6	17
ENSRNOG00000004612	377	174	382	269	200	146	469	195	241	307	417	427
ENSRNOG00000004613	305	211	315	219	227	139	466	165	214	147	334	371
ENSRNOG00000004614	35	16	27	13	17	11	37	16	38	12	25	13
ENSRNOG00000004616	657	432	806	427	346	456	533	533	642	279	576	598
ENSRNOG00000004621	1715	893	1446	913	1326	1225	1579	1798	1829	706	1651	1348
ENSRNOG00000004624	133	101	199	53	54	143	106	215	154	41	198	153
ENSRNOG00000004628	16	4	9	5	3	4	11	5	3	8	12	7
ENSRNOG00000004629	661	433	565	548	432	397	710	478	687	295	683	618
ENSRNOG00000004637	219	87	142	103	124	165	222	154	283	213	212	169
ENSRNOG00000004639	13	5	3	2	4	4	8	18	10	2	10	4
ENSRNOG00000004640	62	21	48	20	36	56	51	20	60	45	53	24
ENSRNOG00000004641	26	8	20	10	7	21	11	15	26	12	11	11
ENSRNOG00000004650	548	199	300	95	780	465	877	509	841	354	513	371
ENSRNOG00000004657	13	8	11	15	3	6	10	5	8	2	3	0
ENSRNOG00000004659	15	15	25	15	22	11	18	35	21	10	35	19
ENSRNOG00000004668	16	2	1	1	8	7	3	11	5	5	11	7
ENSRNOG00000004672	245	93	134	94	141	109	248	157	224	194	214	161
ENSRNOG00000004673	9	4	10	3	12	3	11	9	11	11	24	11
ENSRNOG00000004676	351	154	316	195	99	202	225	231	270	199	277	186
ENSRNOG00000004677	384	246	375	199	242	494	330	571	596	216	369	262
ENSRNOG00000004679	7	1	6	2	4	1	4	5	4	1	8	6
ENSRNOG00000004680	2646	1488	1685	1617	1668	1541	2741	1708	2282	1533	2422	1984
ENSRNOG00000004681	289	213	325	169	165	203	146	271	318	143	260	260
ENSRNOG00000004685	9	4	6	4	9	2	1	3	5	4	4	2
ENSRNOG00000004686	794	481	811	503	637	660	1046	800	856	443	797	785
ENSRNOG00000004687	12	13	26	17	22	10	18	15	25	12	35	21
ENSRNOG00000004688	101	58	105	59	62	114	52	195	155	62	134	50
ENSRNOG00000004693	33	14	54	15	20	27	25	72	31	28	40	20
ENSRNOG00000004695	515	218	366	261	229	260	360	401	352	282	437	327
ENSRNOG00000004696	480	295	475	293	294	462	414	657	656	176	411	525
ENSRNOG00000004697	413	146	312	246	245	207	344	252	340	239	346	269
ENSRNOG00000004699	29	13	30	18	23	18	28	13	17	16	44	24
ENSRNOG00000004700	5	16	19	19	9	11	12	10	14	17	24	18
ENSRNOG00000004708	16	3	11	13	2	1	5	15	2	5	11	12
ENSRNOG00000004709	233	97	213	154	219	173	253	161	263	99	278	168
ENSRNOG00000004710	37	16	22	3	57	33	40	65	51	22	39	37
ENSRNOG00000004711	285	135	251	185	148	153	220	193	219	476	364	245
ENSRNOG00000004712	4	1	1	3	2	0	1	1	5	1	3	3
ENSRNOG00000004713	15	11	59	8	15	15	18	51	9	9	31	11
ENSRNOG00000004720	17	12	7	13	21	19	20	23	14	5	11	4
ENSRNOG00000004723	254	202	230	87	239	219	379	213	326	167	245	247
ENSRNOG00000004726	146	72	115	73	105	92	134	124	148	187	148	126
ENSRNOG00000004727	3	1	13	7	2	9	7	2	1	3	11	5
ENSRNOG00000004730	724	292	1263	435	395	356	633	770	401	324	819	623
ENSRNOG00000004731	707	532	606	429	331	412	527	436	589	337	518	570
ENSRNOG00000004733	6	3	1	5	7	6	6	29	18	6	6	5
ENSRNOG00000004735	34	23	32	10	21	27	41	23	24	33	24	36
ENSRNOG00000004736	92	61	67	91	34	86	69	73	97	32	70	83
ENSRNOG00000004737	6	2	17	6	1	1	6	4	3	1	12	8
ENSRNOG00000004740	52	25	69	34	14	13	39	9	25	33	48	53
ENSRNOG00000004741	271	111	343	201	144	130	327	104	252	146	392	277
ENSRNOG00000004742	19	7	18	16	7	5	15	2	15	14	25	25
ENSRNOG00000004749	20	18	20	18	14	13	21	13	10	13	17	26
ENSRNOG00000004751	17	13	18	4	8	19	5	20	15	7	20	14
ENSRNOG00000004752	34	30	40	26	4	34	3	26	33	10	17	6
ENSRNOG00000004753	10	17	19	12	6	21	5	18	13	2	6	2
ENSRNOG00000004755	228	112	138	106	148	163	241	139	221	160	246	132
ENSRNOG00000004756	17	28	3	24	40	34	48	26	42	29	24	25
ENSRNOG00000004763	515	198	412	329	254	197	426	288	311	339	403	367
ENSRNOG00000004766	14	6	12	7	5	7	8	3	10	33	17	8
ENSRNOG00000004773	537	291	347	216	400	435	551	501	586	378	443	398
ENSRNOG00000004775	86	42	90	58	39	35	101	30	66	78	114	66
ENSRNOG00000004776	22	2	12	2	12	6	21	20	15	8	26	8
ENSRNOG00000004777	515	272	486	199	408	424	458	516	548	143	387	467
ENSRNOG00000004781	318	88	370	149	202	155	287	241	254	289	384	306
ENSRNOG00000004783	53	66	67	60	18	70	25	97	101	15	25	61
ENSRNOG00000004784	91	41	102	47	61	70	125	98	121	33	94	100
ENSRNOG00000004786	39	21	19	22	14	18	28	21	19	21	40	19
ENSRNOG00000004787	1	1	7	7	1	2	2	5	1	1	2	2
ENSRNOG00000004789	27	26	26	20	16	46	35	36	55	10	37	39
ENSRNOG00000004791	187	113	151	75	109	92	200	184	147	181	143	153
ENSRNOG00000004793	321	112	192	116	356	466	398	423	584	264	285	212
ENSRNOG00000004794	12508	5369	8772	6171	7297	7034	11611	9177	11278	7809	11352	8149
ENSRNOG00000004805	180	65	121	67	140	92	233	161	247	270	153	158
ENSRNOG00000004806	17	21	20	17	11	25	18	37	12	4	17	15
ENSRNOG00000004807	126	31	56	34	109	88	141	148	148	43	122	65
ENSRNOG00000004810	1645	1165	1359	989	1191	1240	1129	1427	1582	774	1109	1288
ENSRNOG00000004812	103	60	118	59	99	101	172	111	112	61	94	96
ENSRNOG00000004813	299	129	252	152	130	127	200	125	172	163	235	204
ENSRNOG00000004814	316	162	286	196	329	346	514	348	446	320	348	329
ENSRNOG00000004819	139	54	89	74	109	94	141	95	133	170	111	100
ENSRNOG00000004820	144	67	99	70	64	74	162	88	106	59	131	123
ENSRNOG00000004823	7	8	11	9	2	27	0	17	12	11	9	7
ENSRNOG00000004826	86	63	69	61	67	55	87	87	130	51	74	55
ENSRNOG00000004827	387	235	344	261	268	247	428	418	455	159	372	283
ENSRNOG00000004828	48	44	50	36	24	21	38	36	13	11	32	39
ENSRNOG00000004829	51	34	63	36	46	56	97	43	61	47	62	56
ENSRNOG00000004831	34	26	47	38	16	26	45	29	30	10	25	37
ENSRNOG00000004837	9	0	16	6	6	6	9	8	26	10	14	8
ENSRNOG00000004839	146	76	85	53	174	127	187	210	251	123	102	60
ENSRNOG00000004841	319	242	281	243	240	340	186	388	525	154	252	206
ENSRNOG00000004842	15	7	25	16	13	6	11	15	18	5	26	18
ENSRNOG00000004844	26	15	34	25	26	23	22	27	30	14	37	36
ENSRNOG00000004846	385	300	334	331	375	445	571	482	607	208	392	390
ENSRNOG00000004863	274	154	322	135	148	148	210	241	253	202	284	218
ENSRNOG00000004864	463	345	513	233	306	324	379	426	498	137	390	510
ENSRNOG00000004870	15	11	21	14	12	4	23	7	15	10	18	19
ENSRNOG00000004874	106	82	92	85	92	84	141	90	129	57	115	98
ENSRNOG00000004883	117	56	69	46	89	123	145	131	171	62	123	86
ENSRNOG00000004889	58	34	45	32	56	65	51	74	75	36	71	60
ENSRNOG00000004890	4	3	8	1	2	17	5	11	17	1	6	15
ENSRNOG00000004891	56	27	44	47	33	61	62	45	71	29	53	62
ENSRNOG00000004893	55	34	42	34	29	21	46	33	72	29	34	34
ENSRNOG00000004899	26	21	9	4	29	28	27	14	25	28	29	17
ENSRNOG00000004901	92	44	68	47	49	66	31	112	99	16	58	57
ENSRNOG00000004903	83	25	51	29	60	34	88	51	63	49	62	45
ENSRNOG00000004904	318	185	326	211	135	270	212	289	308	185	321	257
ENSRNOG00000004908	524	324	441	215	424	532	451	665	656	147	423	506
ENSRNOG00000004910	22	15	19	22	28	18	36	21	25	27	37	36
ENSRNOG00000004917	180	68	138	105	145	191	159	150	231	95	192	119
ENSRNOG00000004918	40	19	77	28	16	20	21	35	22	13	32	28
ENSRNOG00000004923	8	3	21	5	14	1	0	5	1	2	6	4
ENSRNOG00000004925	1142	557	849	513	778	789	1143	1007	1293	460	920	775
ENSRNOG00000004927	3	2	1	2	3	12	1	2	3	3	1	0
ENSRNOG00000004928	4	3	18	2	1	7	7	12	10	3	11	12
ENSRNOG00000004932	26	8	17	12	11	9	18	20	24	17	21	14
ENSRNOG00000004936	68	35	64	41	43	52	71	32	62	34	86	63
ENSRNOG00000004937	27	25	32	14	19	38	35	36	49	3	27	22
ENSRNOG00000004940	41	20	37	22	31	24	45	37	40	24	48	34
ENSRNOG00000004941	122	32	77	43	124	74	113	97	138	52	106	86
ENSRNOG00000004947	5	6	6	7	4	5	11	2	15	4	8	9
ENSRNOG00000004951	35	14	20	12	30	39	30	29	42	10	35	34
ENSRNOG00000004956	37	38	50	30	17	41	42	56	48	37	22	39
ENSRNOG00000004959	1476	1056	1334	1056	865	1094	1303	1159	1164	653	1444	1327
ENSRNOG00000004964	11	24	42	20	18	19	27	43	16	12	34	29
ENSRNOG00000004967	282	181	281	183	207	203	281	215	234	115	308	245
ENSRNOG00000004968	11	1	9	5	14	13	10	9	10	7	13	8
ENSRNOG00000004971	23	14	11	25	16	18	28	30	21	7	18	29
ENSRNOG00000004972	10	4	4	6	12	10	18	14	13	10	10	11
ENSRNOG00000004973	257	144	166	148	142	99	293	194	280	171	277	183
ENSRNOG00000004978	66	44	71	36	18	29	14	66	72	28	48	47
ENSRNOG00000004980	39	12	21	31	41	26	39	34	36	59	65	48
ENSRNOG00000004992	309	158	357	218	181	148	342	159	301	231	403	319
ENSRNOG00000004996	550	251	393	217	566	570	624	600	704	199	483	454
ENSRNOG00000004998	693	315	488	293	425	509	596	471	722	288	671	383
ENSRNOG00000005003	935	269	717	519	493	369	916	396	662	712	853	673
ENSRNOG00000005006	8	3	13	7	16	13	17	13	11	14	14	2
ENSRNOG00000005007	131	88	168	94	63	143	102	129	147	31	91	111
ENSRNOG00000005009	20	4	9	12	8	3	15	8	18	6	7	7
ENSRNOG00000005012	49	24	34	26	25	29	56	24	50	19	43	83
ENSRNOG00000005015	1080	800	1036	615	681	1036	873	1078	1368	383	845	858
ENSRNOG00000005016	77	42	114	41	35	44	62	37	60	61	107	96
ENSRNOG00000005018	2830	1245	2128	1266	1923	1970	2808	2282	3600	1194	2243	2128
ENSRNOG00000005021	12	12	12	3	13	20	16	7	25	2	13	6
ENSRNOG00000005024	103	44	79	59	92	87	120	125	134	78	106	67
ENSRNOG00000005031	46	13	45	17	21	34	47	28	60	46	54	44
ENSRNOG00000005033	83	37	99	47	41	22	44	43	56	56	82	84
ENSRNOG00000005034	374	148	221	130	382	360	455	400	533	187	378	295
ENSRNOG00000005039	23	23	42	17	16	14	31	15	23	30	41	38
ENSRNOG00000005041	639	256	426	288	374	336	718	417	676	743	666	391
ENSRNOG00000005042	7	8	1	2	3	2	3	1	6	0	6	3
ENSRNOG00000005045	717	378	673	342	681	710	850	890	996	280	711	619
ENSRNOG00000005046	256	98	197	117	158	117	274	145	272	160	253	224
ENSRNOG00000005048	8	5	6	1	2	3	10	8	4	0	9	3
ENSRNOG00000005052	173	77	146	111	81	69	164	93	102	125	157	126
ENSRNOG00000005053	71	42	48	37	48	47	52	65	68	36	74	48
ENSRNOG00000005061	460	206	392	292	253	261	344	276	314	265	475	367
ENSRNOG00000005063	233	191	265	161	152	181	233	201	281	171	198	232
ENSRNOG00000005070	10	2	3	12	8	14	3	12	15	3	10	7
ENSRNOG00000005074	7	12	26	3	7	10	11	20	10	7	11	12
ENSRNOG00000005076	104	55	94	59	70	107	88	132	159	75	131	95
ENSRNOG00000005082	7	1	2	1	16	5	3	7	5	2	3	4
ENSRNOG00000005083	334	137	213	114	240	254	322	276	404	149	281	201
ENSRNOG00000005087	407	253	402	219	269	258	386	342	389	148	354	386
ENSRNOG00000005096	365	185	286	142	324	279	492	341	454	116	333	276
ENSRNOG00000005101	30	30	32	16	17	30	22	26	27	14	24	45
ENSRNOG00000005102	53	33	58	43	33	40	56	43	52	25	78	60
ENSRNOG00000005107	24	7	31	13	14	6	29	15	32	22	31	20
ENSRNOG00000005108	412	157	278	213	253	178	332	252	420	278	407	200
ENSRNOG00000005109	122	85	121	108	58	68	101	66	129	115	192	101
ENSRNOG00000005114	97	30	77	69	32	34	31	39	72	63	100	47
ENSRNOG00000005123	21	17	13	9	18	8	15	20	35	3	17	24
ENSRNOG00000005124	11	18	16	23	9	17	24	22	56	4	17	27
ENSRNOG00000005129	949	337	777	361	465	524	657	831	657	819	1054	705
ENSRNOG00000005132	9	3	4	2	5	4	13	5	6	8	8	2
ENSRNOG00000005133	5825	2559	4063	2571	4176	3883	5816	4506	6122	3938	5655	4427
ENSRNOG00000005138	179	52	132	115	96	96	145	108	137	93	143	124
ENSRNOG00000005141	32	24	54	30	15	28	56	52	39	43	57	26
ENSRNOG00000005144	44	19	50	27	38	34	23	56	46	23	59	44
ENSRNOG00000005149	205	98	183	69	136	138	176	129	231	90	171	176
ENSRNOG00000005151	33	18	32	13	15	21	32	22	26	17	40	36
ENSRNOG00000005153	33	9	30	17	23	26	19	30	17	17	36	35
ENSRNOG00000005154	3	4	1	2	3	2	7	0	6	1	3	1
ENSRNOG00000005157	344	250	369	229	169	251	314	251	365	231	344	332
ENSRNOG00000005159	11	10	7	19	6	18	4	11	15	1	7	2
ENSRNOG00000005175	119	40	117	81	46	45	107	49	87	53	125	83
ENSRNOG00000005176	1392	878	1112	793	1345	1018	1423	1226	1790	447	1052	1150
ENSRNOG00000005180	40	22	35	16	19	15	13	39	60	12	25	41
ENSRNOG00000005183	887	537	901	631	543	678	735	900	845	542	848	758
ENSRNOG00000005184	861	335	655	454	448	370	916	463	594	639	893	643
ENSRNOG00000005185	63	27	32	12	60	65	83	51	148	34	82	46
ENSRNOG00000005190	32	9	17	7	15	10	41	17	17	20	57	23
ENSRNOG00000005191	64	117	120	98	40	284	26	417	91	19	60	63
ENSRNOG00000005193	74	25	59	37	52	59	67	44	89	49	79	54
ENSRNOG00000005195	7128	2904	5671	3288	5604	4892	7102	6964	6261	8857	7918	6495
ENSRNOG00000005196	207	108	182	145	150	188	255	212	212	147	180	190
ENSRNOG00000005203	173	131	174	142	100	122	149	101	164	257	239	164
ENSRNOG00000005206	14	18	11	25	10	25	13	20	18	5	11	17
ENSRNOG00000005209	36	16	42	32	15	13	5	15	49	16	33	22
ENSRNOG00000005214	21	8	31	9	8	4	6	17	7	10	27	23
ENSRNOG00000005215	15	11	10	7	21	34	16	24	46	3	24	20
ENSRNOG00000005218	133	54	99	67	136	118	115	167	165	93	109	96
ENSRNOG00000005223	21	6	22	3	9	18	5	17	18	14	17	22
ENSRNOG00000005227	3	9	10	4	12	11	11	1	5	17	5	14
ENSRNOG00000005228	8	8	1	3	5	21	10	0	16	4	7	5
ENSRNOG00000005229	5	2	4	4	0	3	2	1	3	5	1	5
ENSRNOG00000005233	20	8	11	15	13	16	24	18	31	11	14	18
ENSRNOG00000005234	135	54	106	59	78	122	148	122	130	67	126	95
ENSRNOG00000005243	13	11	11	9	8	4	18	21	19	7	25	14
ENSRNOG00000005248	187	33	69	40	48	63	51	178	108	60	114	50
ENSRNOG00000005249	94	66	90	83	91	61	93	87	114	42	84	75
ENSRNOG00000005256	869	519	615	398	1043	888	883	895	1391	285	720	711
ENSRNOG00000005257	821	431	596	331	434	412	581	506	569	548	642	525
ENSRNOG00000005258	24	44	40	36	9	68	12	51	52	4	34	42
ENSRNOG00000005260	2	1	3	5	4	6	3	6	3	0	5	3
ENSRNOG00000005261	122	80	120	71	61	89	122	117	147	58	117	122
ENSRNOG00000005263	112	80	125	80	55	56	82	107	97	67	88	122
ENSRNOG00000005264	22	5	28	15	7	14	28	16	16	9	25	16
ENSRNOG00000005271	306	114	277	168	104	136	279	202	174	186	307	255
ENSRNOG00000005274	50	43	42	24	45	32	54	58	43	33	65	38
ENSRNOG00000005276	127	170	189	131	55	137	67	128	128	56	107	160
ENSRNOG00000005277	1	0	10	3	4	5	12	10	3	1	4	6
ENSRNOG00000005278	30	16	18	13	16	22	36	28	38	13	27	35
ENSRNOG00000005279	76	55	80	46	97	97	118	63	134	37	115	86
ENSRNOG00000005281	82	32	80	60	59	79	111	80	99	62	93	56
ENSRNOG00000005284	466	169	252	269	186	182	341	279	347	385	425	288
ENSRNOG00000005285	160	68	140	79	136	107	227	169	240	91	175	111
ENSRNOG00000005286	45	9	16	13	9	19	25	24	17	30	32	38
ENSRNOG00000005290	7118	4481	7470	5475	2378	4911	4224	6738	5128	4217	7375	4848
ENSRNOG00000005291	70	39	116	67	13	31	41	60	67	57	97	48
ENSRNOG00000005292	184	120	228	159	85	127	117	226	196	71	133	171
ENSRNOG00000005298	82	34	48	49	61	62	65	86	73	71	86	63
ENSRNOG00000005299	5605	3012	3218	2268	5054	4287	6630	4950	6905	2754	4577	4455
ENSRNOG00000005301	203	81	152	74	86	121	117	149	109	114	139	126
ENSRNOG00000005303	162	43	73	44	56	53	108	80	98	129	141	80
ENSRNOG00000005307	392	298	499	373	266	392	317	498	535	173	377	354
ENSRNOG00000005309	159	160	128	124	33	96	44	102	107	67	85	121
ENSRNOG00000005310	259	183	280	195	154	136	309	235	304	172	270	277
ENSRNOG00000005323	75	51	87	85	49	115	70	75	90	35	61	55
ENSRNOG00000005326	353	185	297	249	245	234	356	269	445	210	334	275
ENSRNOG00000005330	1282	578	1073	527	1066	850	1216	1257	1312	784	1147	923
ENSRNOG00000005331	11	12	16	4	12	4	15	17	16	13	9	8
ENSRNOG00000005332	96	40	191	40	257	190	187	559	208	77	175	129
ENSRNOG00000005333	188	99	201	138	168	210	194	214	257	76	163	174
ENSRNOG00000005334	32	20	21	16	24	49	28	58	53	26	31	35
ENSRNOG00000005335	9	14	11	3	9	14	3	15	16	3	4	12
ENSRNOG00000005342	43	37	56	94	15	21	33	58	45	43	54	53
ENSRNOG00000005344	103	51	95	68	37	67	81	80	114	72	110	66
ENSRNOG00000005345	1355	749	809	777	1536	1041	1998	1412	2263	733	1219	1199
ENSRNOG00000005346	60	35	96	50	28	23	70	41	53	67	62	59
ENSRNOG00000005347	65	27	74	25	22	55	27	24	38	50	56	53
ENSRNOG00000005348	94	32	54	45	100	61	120	78	137	59	110	50
ENSRNOG00000005350	53	51	56	26	35	56	46	84	65	35	55	41
ENSRNOG00000005353	94	45	96	46	44	40	94	68	86	51	79	81
ENSRNOG00000005355	29	25	40	13	58	33	49	30	46	33	32	44
ENSRNOG00000005357	91	29	57	28	54	34	91	50	114	53	95	36
ENSRNOG00000005358	924	338	449	306	988	850	1028	734	1203	453	915	645
ENSRNOG00000005359	229	182	194	120	87	140	152	179	195	73	135	158
ENSRNOG00000005360	451	131	203	106	665	416	581	510	672	146	368	266
ENSRNOG00000005362	21	9	12	20	20	3	26	19	50	13	33	14
ENSRNOG00000005365	142	44	145	70	71	48	107	110	122	85	160	96
ENSRNOG00000005371	46	24	40	24	22	31	33	25	30	32	26	44
ENSRNOG00000005374	143	68	95	49	76	81	111	125	131	47	104	95
ENSRNOG00000005375	17	13	10	15	10	11	17	15	27	9	21	23
ENSRNOG00000005377	232	73	143	102	168	138	242	176	241	115	244	171
ENSRNOG00000005378	12	14	7	10	10	1	4	15	10	18	12	13
ENSRNOG00000005386	59	37	79	38	27	24	37	58	24	15	59	75
ENSRNOG00000005387	162	99	160	94	233	159	212	183	238	65	170	193
ENSRNOG00000005388	34	19	48	23	33	31	37	27	30	18	36	33
ENSRNOG00000005390	9	6	3	4	0	3	4	5	2	10	1	6
ENSRNOG00000005391	214	198	220	154	193	297	174	295	421	56	170	180
ENSRNOG00000005393	64	25	54	47	20	41	46	67	68	56	59	55
ENSRNOG00000005397	356	165	329	186	193	176	333	234	252	247	347	308
ENSRNOG00000005404	13	10	10	16	3	10	2	5	5	8	8	1
ENSRNOG00000005406	180	167	237	182	77	217	78	283	239	117	154	156
ENSRNOG00000005410	11	3	16	2	0	4	2	6	4	4	7	4
ENSRNOG00000005411	52	33	39	32	28	51	35	56	71	20	51	40
ENSRNOG00000005413	11	1	6	8	2	10	11	17	9	9	4	11
ENSRNOG00000005418	130	54	107	63	90	69	137	73	169	108	161	87
ENSRNOG00000005424	129	49	114	68	83	85	107	98	170	47	134	84
ENSRNOG00000005426	27	21	20	16	23	14	33	15	22	13	38	19
ENSRNOG00000005428	620	290	493	362	404	335	652	365	515	485	677	597
ENSRNOG00000005434	3057	1820	2398	1801	2493	3332	2265	4407	5247	1342	2629	2226
ENSRNOG00000005437	190	79	155	112	191	165	188	160	230	83	203	177
ENSRNOG00000005438	733	284	420	360	319	249	435	410	542	404	590	389
ENSRNOG00000005446	8	3	11	3	1	16	12	5	7	7	9	11
ENSRNOG00000005447	4	1	4	6	7	2	3	20	7	0	1	2
ENSRNOG00000005457	401	254	274	267	200	181	402	209	311	360	320	302
ENSRNOG00000005464	194	87	138	109	118	114	170	118	188	81	152	163
ENSRNOG00000005468	96	86	127	63	104	129	92	170	180	51	81	91
ENSRNOG00000005470	17	8	13	15	10	20	13	19	18	3	17	11
ENSRNOG00000005478	95	23	77	49	33	33	57	64	51	90	138	68
ENSRNOG00000005479	22	15	30	16	17	18	32	15	32	15	30	36
ENSRNOG00000005480	102	45	92	75	56	64	90	76	78	69	74	72
ENSRNOG00000005482	117	42	68	67	57	85	104	98	97	85	134	61
ENSRNOG00000005483	19	9	13	2	9	18	16	23	22	17	28	22
ENSRNOG00000005486	75	36	74	48	105	92	117	132	194	23	99	97
ENSRNOG00000005492	315	105	185	75	264	189	214	309	298	164	259	123
ENSRNOG00000005496	32	33	42	21	27	29	32	22	22	28	36	37
ENSRNOG00000005502	73	38	65	52	118	86	103	91	177	42	96	81
ENSRNOG00000005504	979	685	682	463	949	923	1159	869	1255	398	917	839
ENSRNOG00000005509	429	223	405	267	221	310	400	333	498	314	439	380
ENSRNOG00000005512	1634	867	1695	1173	969	835	2002	1110	1144	808	1834	1754
ENSRNOG00000005513	28	29	58	46	30	33	21	37	57	13	19	39
ENSRNOG00000005515	26	10	16	21	3	14	20	13	10	11	25	13
ENSRNOG00000005519	180	129	125	87	128	162	221	139	245	102	125	151
ENSRNOG00000005522	5	2	9	4	7	3	11	12	3	3	21	8
ENSRNOG00000005524	52	15	59	18	32	20	55	34	43	24	53	44
ENSRNOG00000005528	64	47	61	54	50	32	78	32	61	31	56	50
ENSRNOG00000005538	469	207	423	258	330	408	407	422	519	309	468	348
ENSRNOG00000005539	40	12	21	18	40	40	48	31	60	8	32	29
ENSRNOG00000005540	4	2	4	2	4	1	4	10	5	3	4	3
ENSRNOG00000005542	25	11	40	18	32	43	22	17	52	11	41	18
ENSRNOG00000005550	72	20	68	32	38	46	76	68	78	46	46	53
ENSRNOG00000005551	112	50	121	80	74	56	148	72	98	90	136	133
ENSRNOG00000005556	92	58	113	58	22	52	66	48	28	51	130	106
ENSRNOG00000005558	30	24	16	8	21	29	23	36	34	25	30	13
ENSRNOG00000005561	1075	430	805	591	580	730	853	991	980	437	784	669
ENSRNOG00000005564	448	267	460	259	336	416	383	593	469	227	451	442
ENSRNOG00000005565	2	2	4	7	4	1	5	2	10	2	11	5
ENSRNOG00000005568	10	1	12	12	6	7	14	7	6	12	5	5
ENSRNOG00000005574	2	1	2	1	0	1	3	10	2	8	1	5
ENSRNOG00000005575	7	5	7	1	7	9	15	4	9	18	15	12
ENSRNOG00000005576	60	19	39	24	41	37	61	37	41	33	62	29
ENSRNOG00000005577	66	30	45	16	66	58	103	60	81	38	57	37
ENSRNOG00000005578	13	11	15	13	8	27	8	28	16	1	8	11
ENSRNOG00000005580	21	2	34	7	9	34	15	29	25	41	44	18
ENSRNOG00000005587	531	271	354	312	479	453	628	463	597	239	559	415
ENSRNOG00000005589	220	126	155	96	136	135	194	151	203	54	179	210
ENSRNOG00000005592	272	92	207	126	48	84	146	130	158	196	223	153
ENSRNOG00000005600	216	84	79	75	86	54	195	119	122	72	154	68
ENSRNOG00000005602	30	27	35	35	24	11	39	30	32	25	39	30
[truncated: 9,380 more rows]

## Sheet: Lean Kidney
																	WE_Lean_2	WE_Lean_17	WE_Lean_6	WE_Lean_13	WE_Lean_10	WE_Lean_21	CAS_Lean_12	CAS_Lean_15	CAS_Lean_8	CAS_Lean_19	CAS_Lean_23	CAS_Lean_4
																ENSRNOG00000000024	18	5	10	8	1	1	1	15	2	15	4	5
																ENSRNOG00000000033	7	1	5	1	1	4	1	0	2	3	4	2
																ENSRNOG00000000034	103	35	138	60	54	120	35	99	196	103	676	58
																ENSRNOG00000000041	83	43	45	18	17	32	9	62	90	74	672	13
																ENSRNOG00000000044	12	5	10	8	0	5	7	1	7	20	61	4
																ENSRNOG00000000047	8	3	11	32	1	23	1	3	10	32	135	8
																ENSRNOG00000000048	63	25	33	46	17	48	6	66	70	48	186	10
																ENSRNOG00000000054	30	3	4	5	7	5	3	16	11	3	33	15
																ENSRNOG00000000060	41	20	18	10	7	2	6	8	6	7	20	26
																ENSRNOG00000000064	647	266	486	381	88	552	197	607	635	810	12997	390
																ENSRNOG00000000068	94	16	81	109	25	64	7	130	99	97	402	43
																ENSRNOG00000000075	4	13	8	11	0	23	2	32	33	20	57	12
																ENSRNOG00000000081	12	8	5	4	4	21	1	0	3	15	35	8
																ENSRNOG00000000082	4	7	8	16	14	19	18	26	21	29	21	5
																ENSRNOG00000000095	12	13	27	19	4	22	12	50	20	19	188	11
																ENSRNOG00000000096	437	206	297	247	66	435	97	486	476	795	5263	147
																ENSRNOG00000000098	36	17	5	21	1	30	6	34	28	38	112	6
																ENSRNOG00000000104	6	4	4	5	4	10	0	5	6	15	106	13
																ENSRNOG00000000105	23	5	11	22	1	8	4	7	1	3	27	27
																ENSRNOG00000000108	87	34	37	46	17	43	2	38	56	91	713	18
																ENSRNOG00000000112	68	15	37	39	2	75	21	38	58	139	382	18
																ENSRNOG00000000122	128	26	42	56	23	84	14	79	126	219	641	41
																ENSRNOG00000000130	28	3	6	6	0	1	4	10	19	13	21	1
																ENSRNOG00000000142	8	11	17	20	14	47	22	11	47	39	184	16
																ENSRNOG00000000150	25	44	69	55	23	59	13	31	79	78	255	33
																ENSRNOG00000000151	23	1	13	3	3	11	6	15	19	11	31	9
																ENSRNOG00000000157	34	11	47	28	15	28	49	40	50	80	309	20
																ENSRNOG00000000158	48	75	76	110	16	149	31	47	63	79	307	47
																ENSRNOG00000000161	28	15	5	5	9	6	6	0	10	3	13	3
																ENSRNOG00000000164	167	107	141	226	84	215	120	192	338	401	792	76
																ENSRNOG00000000167	34	0	5	9	4	6	3	10	26	4	20	3
																ENSRNOG00000000168	1350	117	175	89	10	161	49	609	613	2106	4412	93
																ENSRNOG00000000170	29	10	25	22	13	16	7	17	32	70	160	6
																ENSRNOG00000000172	14	5	7	18	1	17	2	5	8	31	28	8
																ENSRNOG00000000177	12	14	9	28	7	41	0	31	22	62	190	11
																ENSRNOG00000000185	26	10	20	17	9	10	3	33	43	42	517	12
																ENSRNOG00000000186	444	63	107	168	36	147	62	166	114	327	1477	37
																ENSRNOG00000000201	259	160	139	218	62	376	57	239	317	280	976	142
																ENSRNOG00000000204	41	41	43	44	14	49	36	109	76	111	188	34
																ENSRNOG00000000221	3	6	11	17	2	30	1	13	13	40	73	15
																ENSRNOG00000000230	7	5	5	4	0	5	2	2	7	4	32	7
																ENSRNOG00000000231	26	9	11	10	1	19	1	25	29	21	284	19
																ENSRNOG00000000236	6	8	26	34	11	30	1	13	18	31	87	19
																ENSRNOG00000000244	10	7	6	8	0	15	14	18	11	7	33	3
																ENSRNOG00000000246	37	19	17	23	3	10	12	30	17	32	191	8
																ENSRNOG00000000247	12	11	18	12	4	14	6	10	26	17	98	9
																ENSRNOG00000000248	305	98	217	282	67	227	99	390	421	450	1812	211
																ENSRNOG00000000250	3	6	3	2	1	10	1	6	19	31	104	2
																ENSRNOG00000000264	12	14	11	38	28	40	7	35	40	39	232	6
																ENSRNOG00000000274	1	3	8	4	0	21	17	5	25	24	59	6
																ENSRNOG00000000279	7	2	3	10	1	4	1	0	4	4	23	1
																ENSRNOG00000000281	23	9	4	10	4	10	9	13	10	17	99	6
																ENSRNOG00000000302	19	25	9	26	7	26	11	15	22	56	146	23
																ENSRNOG00000000304	252	148	174	352	51	356	99	240	434	741	1155	160
																ENSRNOG00000000306	7	3	13	3	9	9	2	7	10	11	76	8
																ENSRNOG00000000308	23	10	6	13	0	8	2	8	20	7	43	4
																ENSRNOG00000000312	3	7	13	9	0	3	1	5	10	17	81	10
																ENSRNOG00000000314	112	56	107	121	30	160	67	145	122	219	604	47
																ENSRNOG00000000321	254	144	290	521	22	448	97	368	511	702	2178	160
																ENSRNOG00000000322	1	13	5	11	6	28	1	21	21	51	91	10
																ENSRNOG00000000327	1	1	2	9	0	10	7	16	2	5	9	2
																ENSRNOG00000000340	113	79	148	143	52	178	76	148	162	284	970	84
																ENSRNOG00000000368	0	4	2	16	1	7	1	1	12	16	9	3
																ENSRNOG00000000386	105	46	76	96	15	115	33	127	153	186	683	47
																ENSRNOG00000000387	66	28	33	36	12	38	28	53	78	103	164	11
																ENSRNOG00000000392	28	16	38	17	2	31	22	25	50	34	88	11
																ENSRNOG00000000394	11	10	18	42	4	18	0	27	28	63	106	26
																ENSRNOG00000000395	66	21	14	36	4	43	4	22	63	76	96	13
																ENSRNOG00000000396	43	12	13	26	18	29	9	33	36	42	76	20
																ENSRNOG00000000397	48	56	90	179	23	197	46	119	127	193	645	88
																ENSRNOG00000000408	44	8	9	27	2	31	15	34	31	82	196	17
																ENSRNOG00000000411	51	32	55	71	26	121	47	50	84	135	289	48
																ENSRNOG00000000417	54	27	83	64	30	58	36	73	95	64	272	32
																ENSRNOG00000000420	4	2	23	28	11	23	14	47	24	25	119	8
																ENSRNOG00000000421	8	3	7	15	8	21	2	13	17	19	108	13
																ENSRNOG00000000431	19	9	11	29	1	12	21	14	24	31	85	6
																ENSRNOG00000000432	32	2	4	5	0	11	2	8	4	7	48	3
																ENSRNOG00000000433	8	10	20	5	3	5	2	5	22	20	57	22
																ENSRNOG00000000435	22	9	2	18	8	20	10	24	22	28	53	6
																ENSRNOG00000000436	30	16	38	10	9	13	0	22	37	34	167	1
																ENSRNOG00000000437	36	20	38	48	10	59	12	40	58	56	429	22
																ENSRNOG00000000438	207	44	112	146	19	206	20	134	180	323	594	66
																ENSRNOG00000000440	10	6	7	3	7	9	1	3	15	15	102	4
																ENSRNOG00000000442	6	6	6	3	2	14	2	8	15	5	45	5
																ENSRNOG00000000451	110	25	44	33	7	77	6	63	92	228	558	12
																ENSRNOG00000000457	0	1	7	3	1	8	10	2	9	1	76	1
																ENSRNOG00000000463	6	2	4	3	1	4	1	1	0	11	8	3
																ENSRNOG00000000464	34	12	16	13	7	28	5	23	20	28	158	10
																ENSRNOG00000000465	18	16	30	30	18	37	6	14	52	40	206	13
																ENSRNOG00000000466	77	23	47	48	11	33	33	45	25	74	321	14
																ENSRNOG00000000473	4	1	3	11	1	5	2	3	7	5	13	2
																ENSRNOG00000000474	15	1	16	5	1	2	2	14	3	0	44	10
																ENSRNOG00000000476	25	2	2	10	1	5	1	7	12	15	123	11
																ENSRNOG00000000480	26	2	7	14	1	14	6	10	15	16	79	6
																ENSRNOG00000000481	41	20	46	41	9	50	15	46	57	56	394	20
																ENSRNOG00000000493	8	4	3	23	0	22	13	17	14	8	93	9
																ENSRNOG00000000498	7	6	20	33	10	27	10	11	21	16	107	7
																ENSRNOG00000000501	12	11	15	14	1	11	10	14	20	19	198	22
																ENSRNOG00000000503	17	1	9	3	9	1	0	3	6	8	32	6
																ENSRNOG00000000504	3	5	4	11	0	2	4	18	11	1	83	10
																ENSRNOG00000000505	59	10	31	52	4	50	37	35	29	74	570	28
																ENSRNOG00000000506	3	3	4	1	1	8	4	9	11	16	15	0
																ENSRNOG00000000511	30	11	21	29	7	9	8	30	6	24	126	8
																ENSRNOG00000000513	43	33	47	68	43	86	18	94	104	165	1061	36
																ENSRNOG00000000519	12	4	54	17	7	30	32	58	36	42	411	22
																ENSRNOG00000000520	83	58	42	69	7	103	3	162	160	188	544	67
																ENSRNOG00000000524	41	30	53	39	41	60	22	27	59	47	459	32
																ENSRNOG00000000527	152	59	100	107	21	78	92	85	88	114	833	104
																ENSRNOG00000000532	84	43	20	50	14	68	37	62	71	78	195	19
																ENSRNOG00000000540	8	11	9	12	1	6	1	5	8	12	21	8
																ENSRNOG00000000541	74	40	50	41	12	100	5	56	66	121	415	39
																ENSRNOG00000000543	18	9	17	13	0	20	1	27	24	28	81	15
																ENSRNOG00000000546	45	5	7	16	0	2	1	8	8	25	25	12
																ENSRNOG00000000547	73	16	38	17	1	27	6	31	18	20	95	22
																ENSRNOG00000000549	4	13	16	29	9	25	3	21	9	28	140	29
																ENSRNOG00000000551	18	3	14	11	6	12	2	7	20	31	64	18
																ENSRNOG00000000557	112	24	32	51	12	58	32	73	84	62	490	36
																ENSRNOG00000000565	12	15	8	19	1	27	10	17	45	48	152	13
																ENSRNOG00000000566	236	41	89	53	33	146	54	148	170	295	1967	53
																ENSRNOG00000000567	7	4	5	13	0	5	1	16	5	21	31	4
																ENSRNOG00000000568	138	47	91	86	24	149	51	77	126	130	816	39
																ENSRNOG00000000569	6	3	3	0	1	1	1	16	10	4	47	2
																ENSRNOG00000000571	886	347	441	400	155	786	190	688	837	1354	7349	309
																ENSRNOG00000000576	21	14	25	44	13	26	1	7	17	7	73	0
																ENSRNOG00000000579	81	39	90	36	35	43	9	75	131	194	148	64
																ENSRNOG00000000581	8	7	8	20	0	47	5	26	28	38	49	4
																ENSRNOG00000000583	33	22	55	44	17	35	14	41	75	118	254	16
																ENSRNOG00000000585	274	127	199	250	30	271	57	319	373	618	1708	128
																ENSRNOG00000000586	17	12	25	41	12	14	7	30	41	38	61	17
																ENSRNOG00000000587	3	13	23	7	0	12	1	27	18	11	56	7
																ENSRNOG00000000588	21	7	14	2	17	22	21	2	14	23	43	1
																ENSRNOG00000000589	85	48	131	117	44	127	83	129	133	129	606	26
																ENSRNOG00000000590	95	30	61	35	9	86	5	105	89	111	894	28
																ENSRNOG00000000593	57	20	22	45	19	30	22	56	54	51	95	15
																ENSRNOG00000000595	40	13	11	15	1	11	6	14	27	39	159	16
																ENSRNOG00000000596	74	19	67	3	15	26	7	88	38	60	73	24
																ENSRNOG00000000604	69	21	19	43	9	101	15	24	39	107	83	20
																ENSRNOG00000000609	119	101	147	202	28	313	26	162	121	334	729	79
																ENSRNOG00000000610	1077	352	559	996	137	1119	304	676	663	1168	6370	316
																ENSRNOG00000000611	51	5	28	10	10	40	1	16	46	46	72	14
																ENSRNOG00000000613	45	21	25	57	0	60	31	46	46	105	192	17
																ENSRNOG00000000614	88	38	46	54	12	98	4	62	79	105	150	23
																ENSRNOG00000000622	7	9	5	12	1	14	1	14	13	27	93	1
																ENSRNOG00000000633	74	30	51	64	15	60	7	82	70	102	290	48
																ENSRNOG00000000634	26	6	4	9	0	22	5	18	20	9	57	11
																ENSRNOG00000000635	25	8	44	42	2	49	36	39	61	32	335	30
																ENSRNOG00000000638	36	2	6	5	2	1	2	6	6	1	5	3
																ENSRNOG00000000645	105	48	48	103	55	95	49	62	89	134	279	44
																ENSRNOG00000000648	125	36	170	96	41	141	49	156	176	119	381	47
																ENSRNOG00000000655	12	7	7	7	1	16	15	15	12	35	72	8
																ENSRNOG00000000658	18	7	54	50	1	26	3	29	19	42	155	20
																ENSRNOG00000000661	23	1	10	7	0	9	12	2	2	16	68	3
																ENSRNOG00000000663	6	6	13	17	4	12	0	22	25	39	119	6
																ENSRNOG00000000664	52	13	4	17	0	28	1	43	35	38	111	5
																ENSRNOG00000000692	123	25	49	57	22	95	18	93	66	151	684	48
																ENSRNOG00000000697	77	9	39	16	13	44	17	19	42	94	512	21
																ENSRNOG00000000701	135	39	69	140	9	99	9	74	105	216	1225	47
																ENSRNOG00000000702	17	15	24	29	1	20	1	31	22	16	95	14
																ENSRNOG00000000708	19	8	6	2	11	5	1	7	7	4	31	4
																ENSRNOG00000000718	132	13	34	24	4	100	6	57	96	88	192	44
																ENSRNOG00000000728	25	2	6	11	0	6	1	11	45	50	39	9
																ENSRNOG00000000729	88	43	89	158	1	214	11	99	115	196	572	68
																ENSRNOG00000000768	6	6	11	10	2	26	5	23	7	25	107	22
																ENSRNOG00000000774	131	40	49	30	16	10	16	46	22	44	98	67
																ENSRNOG00000000779	37	12	5	13	0	17	1	41	21	24	123	15
																ENSRNOG00000000780	65	30	35	24	6	38	1	25	47	43	254	23
																ENSRNOG00000000786	29	7	20	10	1	8	2	3	13	8	84	5
																ENSRNOG00000000796	108	63	71	100	20	87	43	129	168	196	489	66
																ENSRNOG00000000798	39	15	13	34	17	34	10	64	30	52	264	10
																ENSRNOG00000000799	112	34	166	107	55	131	61	151	172	145	1004	106
																ENSRNOG00000000800	6	13	11	4	2	5	1	14	24	28	43	15
																ENSRNOG00000000804	70	32	34	44	14	76	33	46	70	84	903	32
																ENSRNOG00000000805	76	12	18	27	7	34	6	61	23	29	75	19
																ENSRNOG00000000808	62	4	36	10	4	27	8	49	45	86	246	24
																ENSRNOG00000000812	65	17	21	27	11	44	5	40	51	84	338	18
																ENSRNOG00000000815	28	3	8	32	2	14	2	22	1	47	146	6
																ENSRNOG00000000816	7	0	4	7	1	8	4	15	18	11	41	5
																ENSRNOG00000000823	105	75	119	120	25	102	78	97	137	236	574	37
																ENSRNOG00000000826	22	10	10	19	1	8	3	5	31	24	72	13
																ENSRNOG00000000827	79	26	31	36	14	34	13	97	126	111	427	45
																ENSRNOG00000000840	58	11	17	2	2	9	4	8	3	0	35	13
																ENSRNOG00000000841	57	20	40	46	4	37	22	38	79	90	238	32
																ENSRNOG00000000842	65	19	27	30	4	55	10	24	67	43	367	28
																ENSRNOG00000000847	65	17	25	35	9	43	15	25	71	68	708	27
																ENSRNOG00000000848	4	14	18	38	13	24	4	23	25	17	191	7
																ENSRNOG00000000850	443	122	155	209	30	238	72	311	264	379	2422	60
																ENSRNOG00000000851	77	12	20	35	4	56	3	22	42	43	160	6
																ENSRNOG00000000852	29	10	21	34	7	15	15	30	32	29	59	14
																ENSRNOG00000000853	14	1	15	9	1	14	2	15	8	8	57	7
																ENSRNOG00000000866	14	1	25	14	8	11	1	15	40	4	56	10
																ENSRNOG00000000867	7	12	11	19	1	36	14	18	32	20	187	16
																ENSRNOG00000000875	14	10	35	36	4	24	4	22	21	75	158	13
																ENSRNOG00000000878	26	10	17	28	17	46	23	35	43	67	170	12
																ENSRNOG00000000879	29	16	38	20	17	44	19	33	59	59	139	4
																ENSRNOG00000000881	3	6	9	23	3	37	7	45	60	70	203	11
																ENSRNOG00000000888	135	59	75	57	50	215	15	141	230	286	509	103
																ENSRNOG00000000893	36	8	14	30	6	28	10	31	50	47	315	9
																ENSRNOG00000000895	19	4	2	4	1	16	10	1	8	16	59	0
																ENSRNOG00000000901	17	14	6	10	3	15	1	13	35	15	95	5
																ENSRNOG00000000902	99	56	52	78	24	89	27	70	86	83	323	34
																ENSRNOG00000000903	58	19	30	18	7	15	4	40	56	40	371	15
																ENSRNOG00000000907	7	5	1	6	1	0	1	10	11	9	27	4
																ENSRNOG00000000909	0	3	11	13	23	16	4	35	12	20	83	6
																ENSRNOG00000000913	14	9	5	2	1	9	11	1	10	11	68	1
																ENSRNOG00000000918	15	2	3	1	1	7	0	6	4	20	43	5
																ENSRNOG00000000921	149	47	62	89	4	140	31	98	168	228	293	81
																ENSRNOG00000000922	3	15	11	4	0	10	1	16	29	52	119	3
																ENSRNOG00000000923	106	38	51	92	0	119	26	74	82	196	484	61
																ENSRNOG00000000924	36	7	3	3	1	11	10	10	20	0	31	4
																ENSRNOG00000000925	26	3	12	3	3	9	1	13	17	55	155	5
																ENSRNOG00000000926	33	16	37	25	1	51	17	43	28	97	278	24
																ENSRNOG00000000931	52	24	72	68	23	30	23	65	125	59	238	12
																ENSRNOG00000000936	19	10	15	16	1	18	26	13	17	19	96	10
																ENSRNOG00000000938	203	33	70	138	25	160	62	120	155	257	995	46
																ENSRNOG00000000940	121	28	68	44	16	75	24	98	146	101	263	43
																ENSRNOG00000000954	68	26	32	34	2	46	12	82	97	68	190	39
																ENSRNOG00000000957	98	78	212	195	41	220	70	118	233	261	1767	130
																ENSRNOG00000000962	4	6	17	10	0	5	1	14	14	24	103	9
																ENSRNOG00000000968	26	3	6	13	0	28	11	35	25	40	35	3
																ENSRNOG00000000974	14	3	11	5	1	6	1	2	10	7	159	6
																ENSRNOG00000000979	4	1	6	36	17	21	4	23	11	24	81	10
																ENSRNOG00000000987	7	8	12	33	5	19	6	21	9	32	87	8
																ENSRNOG00000000988	17	1	10	9	1	19	4	7	5	32	111	11
																ENSRNOG00000000989	45	48	55	20	12	75	7	65	97	78	270	28
																ENSRNOG00000000990	236	146	263	255	52	342	93	263	290	339	1926	184
																ENSRNOG00000000991	23	19	29	29	3	45	43	19	57	70	417	31
																ENSRNOG00000000994	73	19	39	29	35	62	5	50	35	58	243	16
																ENSRNOG00000000996	90	48	97	46	23	100	18	77	134	256	557	49
																ENSRNOG00000000999	23	4	16	12	1	14	2	13	27	28	51	9
																ENSRNOG00000001001	11	17	52	10	8	0	10	8	14	13	36	32
																ENSRNOG00000001003	57	6	68	30	15	75	4	70	28	44	439	34
																ENSRNOG00000001004	26	7	6	16	1	36	20	25	19	15	158	12
																ENSRNOG00000001007	3	2	17	7	1	9	1	6	19	27	57	2
																ENSRNOG00000001009	437	110	148	363	47	377	31	274	302	426	2486	103
																ENSRNOG00000001010	39	2	26	24	2	36	2	15	13	8	100	3
																ENSRNOG00000001030	138	58	122	61	41	129	13	113	173	228	959	48
																ENSRNOG00000001032	43	11	39	43	4	32	9	38	29	50	156	15
																ENSRNOG00000001033	12	11	25	27	3	24	17	22	31	27	64	5
																ENSRNOG00000001034	11	6	7	13	7	10	4	15	13	7	68	5
																ENSRNOG00000001035	33	9	11	9	1	6	1	15	4	24	83	3
																ENSRNOG00000001037	22	22	23	14	3	29	2	19	25	34	132	17
																ENSRNOG00000001043	36	4	16	11	0	20	9	31	33	15	88	14
																ENSRNOG00000001044	17	6	7	23	0	35	2	22	21	36	179	22
																ENSRNOG00000001049	706	275	488	788	50	1038	301	663	1031	1818	2321	557
																ENSRNOG00000001050	34	22	64	41	13	51	6	39	55	48	226	13
																ENSRNOG00000001052	36	20	21	58	20	75	27	74	62	97	131	31
																ENSRNOG00000001053	203	82	57	80	36	203	52	122	181	256	492	82
																ENSRNOG00000001055	10	10	23	10	25	4	2	6	20	8	56	4
																ENSRNOG00000001057	23	19	14	7	1	9	4	11	3	5	9	48
																ENSRNOG00000001058	11	9	30	30	0	42	19	25	23	23	81	11
																ENSRNOG00000001059	18	25	21	36	7	22	9	43	18	47	223	33
																ENSRNOG00000001060	10	4	4	9	6	7	0	1	14	11	131	1
																ENSRNOG00000001061	102	11	29	24	1	36	5	48	33	50	190	7
																ENSRNOG00000001062	17	13	56	58	9	41	16	67	36	52	108	2
																ENSRNOG00000001064	117	45	144	120	25	162	30	112	153	244	673	65
																ENSRNOG00000001065	6	2	14	3	9	19	1	24	33	12	48	6
																ENSRNOG00000001068	236	92	179	162	23	248	38	265	283	358	1231	134
																ENSRNOG00000001069	164	59	39	20	14	77	46	81	117	115	192	28
																ENSRNOG00000001070	193	82	109	120	12	140	51	143	166	405	1426	102
																ENSRNOG00000001072	3	8	16	11	1	3	2	19	15	8	47	20
																ENSRNOG00000001079	4	14	4	10	2	8	4	24	14	28	154	26
																ENSRNOG00000001080	41	13	26	29	15	61	4	30	20	43	260	9
																ENSRNOG00000001081	7	9	13	6	4	9	1	8	8	12	159	1
																ENSRNOG00000001088	12	5	11	20	1	3	0	13	17	25	166	9
																ENSRNOG00000001090	23	3	3	8	1	13	0	16	22	11	28	12
																ENSRNOG00000001091	1	2	6	10	1	3	0	5	4	7	31	9
																ENSRNOG00000001092	23	1	8	3	3	16	10	24	9	28	71	2
																ENSRNOG00000001098	79	20	47	46	18	40	23	53	33	43	214	31
																ENSRNOG00000001101	40	20	35	26	1	38	4	64	44	68	146	35
																ENSRNOG00000001106	7	11	28	12	30	58	8	61	55	83	252	17
																ENSRNOG00000001108	37	26	40	34	12	35	35	79	44	39	159	30
																ENSRNOG00000001114	17	9	14	12	1	16	0	23	23	19	100	6
																ENSRNOG00000001120	141	60	126	136	61	132	19	133	162	157	434	55
																ENSRNOG00000001134	4	14	38	24	1	28	7	17	17	28	123	13
																ENSRNOG00000001136	513	109	219	263	44	251	59	236	402	374	2328	126
																ENSRNOG00000001138	4	9	13	23	8	19	2	15	26	35	106	17
																ENSRNOG00000001139	65	24	53	66	9	91	41	34	38	114	297	22
																ENSRNOG00000001142	66	6	29	33	0	29	4	51	43	102	263	10
																ENSRNOG00000001148	425	151	320	270	108	344	33	248	375	450	1727	142
																ENSRNOG00000001149	110	39	25	63	22	88	10	72	92	157	474	62
																ENSRNOG00000001158	18	11	0	9	1	16	10	2	13	3	20	9
																ENSRNOG00000001159	281	269	412	1637	39	1158	49	499	653	983	5980	360
																ENSRNOG00000001161	19	12	30	30	8	31	17	26	29	24	167	21
																ENSRNOG00000001163	74	10	11	29	1	35	2	24	28	59	151	6
																ENSRNOG00000001170	1562	215	508	536	154	757	134	557	824	1442	7705	269
																ENSRNOG00000001172	165	21	63	85	10	65	14	41	74	115	848	26
																ENSRNOG00000001173	4	5	7	1	1	1	3	6	6	1	12	16
																ENSRNOG00000001177	61	28	28	53	12	38	19	30	39	36	259	12
																ENSRNOG00000001178	63	49	58	44	36	84	29	120	149	127	207	58
																ENSRNOG00000001182	175	19	64	72	9	67	18	112	119	125	557	31
																ENSRNOG00000001183	22	6	30	22	2	19	10	8	24	44	293	15
																ENSRNOG00000001184	28	10	12	8	13	26	1	30	36	16	59	5
																ENSRNOG00000001185	132	66	133	44	36	103	59	82	89	87	700	80
																ENSRNOG00000001189	29	28	6	21	0	43	4	10	5	43	45	15
																ENSRNOG00000001190	61	18	11	24	1	13	9	14	40	52	91	17
																ENSRNOG00000001191	19	20	32	49	9	36	2	33	61	28	172	4
																ENSRNOG00000001192	29	4	19	48	1	29	0	25	15	40	45	10
																ENSRNOG00000001193	1	1	8	10	1	17	11	1	0	7	27	3
																ENSRNOG00000001194	25	11	43	64	1	49	15	19	39	39	222	27
																ENSRNOG00000001195	18	5	17	17	9	13	6	18	15	20	276	17
																ENSRNOG00000001199	1	6	0	18	2	9	2	9	7	8	88	9
																ENSRNOG00000001201	227	51	55	103	6	151	25	107	179	377	733	56
																ENSRNOG00000001203	40	11	32	28	4	28	2	22	59	52	150	23
																ENSRNOG00000001204	22	37	69	82	33	66	10	74	69	101	354	28
																ENSRNOG00000001205	83	22	89	66	15	107	6	88	111	117	414	49
																ENSRNOG00000001211	149	41	55	59	36	100	52	99	128	157	561	36
																ENSRNOG00000001214	12	13	34	29	10	18	4	6	14	24	60	3
																ENSRNOG00000001215	3	2	17	10	0	9	1	9	9	8	63	5
																ENSRNOG00000001222	45	14	25	22	1	41	11	14	45	51	187	11
																ENSRNOG00000001223	171	102	169	307	57	300	58	221	292	332	1178	100
																ENSRNOG00000001225	15	9	16	15	0	14	3	22	13	11	151	6
																ENSRNOG00000001227	47	13	22	2	0	12	1	5	4	9	29	6
																ENSRNOG00000001228	37	15	17	20	1	24	1	14	38	34	143	10
																ENSRNOG00000001229	63	19	50	53	8	79	8	51	66	76	295	44
																ENSRNOG00000001232	54	25	26	68	9	49	5	42	65	60	498	23
																ENSRNOG00000001235	174	26	41	58	3	102	28	127	104	243	565	40
																ENSRNOG00000001236	0	2	6	9	4	19	1	13	10	25	21	1
																ENSRNOG00000001237	15	2	10	19	10	10	5	15	14	19	56	9
																ENSRNOG00000001238	95	50	133	112	30	114	41	63	138	137	365	50
																ENSRNOG00000001239	208	74	128	168	46	194	105	72	202	225	1238	22
																ENSRNOG00000001242	1869	724	884	1157	320	1728	371	816	1315	1674	8413	348
																ENSRNOG00000001243	45	5	4	12	14	15	7	47	17	34	61	10
																ENSRNOG00000001245	1	6	6	10	0	5	1	10	6	8	16	3
																ENSRNOG00000001247	77	28	59	85	14	56	34	110	74	86	301	61
																ENSRNOG00000001253	39	31	48	49	26	84	4	63	67	71	274	31
																ENSRNOG00000001254	48	13	72	2	15	16	8	34	72	93	195	58
																ENSRNOG00000001256	102	34	64	96	29	104	21	77	84	106	331	20
																ENSRNOG00000001258	63	12	15	24	4	21	2	21	43	46	596	10
																ENSRNOG00000001261	15	20	17	22	5	34	29	7	23	32	389	14
																ENSRNOG00000001269	251	131	140	158	57	235	54	181	316	441	1213	125
																ENSRNOG00000001271	1	9	4	1	12	8	2	9	29	17	44	8
																ENSRNOG00000001273	8	8	3	16	0	17	2	3	19	12	88	5
																ENSRNOG00000001274	29	3	11	21	1	35	2	18	32	39	156	9
																ENSRNOG00000001276	55	26	44	34	23	78	3	49	88	98	250	20
																ENSRNOG00000001277	11	2	12	10	6	13	5	32	28	19	67	14
																ENSRNOG00000001283	6	2	20	17	8	8	2	13	28	31	231	4
																ENSRNOG00000001285	336	87	163	219	36	352	43	256	271	449	1155	118
																ENSRNOG00000001289	57	10	10	23	10	17	1	19	20	42	123	12
																ENSRNOG00000001293	39	9	17	22	1	24	23	30	41	42	183	21
																ENSRNOG00000001295	250	100	222	69	70	31	70	109	69	56	115	238
																ENSRNOG00000001299	69	9	25	16	23	43	0	30	53	48	108	8
																ENSRNOG00000001300	41	2	17	24	3	40	6	31	36	21	143	11
																ENSRNOG00000001303	40	12	11	8	0	28	9	23	13	15	91	7
																ENSRNOG00000001304	3	3	9	30	5	14	1	33	15	23	24	1
																ENSRNOG00000001312	62	40	87	42	65	89	8	95	134	91	321	38
																ENSRNOG00000001314	116	33	55	74	27	98	4	106	99	99	1332	63
																ENSRNOG00000001316	33	37	58	63	7	90	15	51	74	105	485	24
																ENSRNOG00000001325	4	4	7	3	1	2	0	2	8	1	56	5
																ENSRNOG00000001331	25	15	11	15	0	15	8	7	20	48	73	9
																ENSRNOG00000001333	30	13	17	27	2	31	7	3	6	35	104	19
																ENSRNOG00000001336	19	7	24	17	7	20	14	25	24	31	71	7
																ENSRNOG00000001338	473	182	361	77	114	267	142	268	344	359	2957	61
																ENSRNOG00000001339	17	8	15	1	1	14	8	3	17	21	228	0
																ENSRNOG00000001344	210	95	270	317	79	261	99	197	295	391	1445	93
																ENSRNOG00000001345	45	24	31	60	15	64	5	26	25	72	184	17
																ENSRNOG00000001346	50	36	36	92	4	70	2	80	56	75	327	19
																ENSRNOG00000001348	110	51	54	80	17	102	7	94	137	186	867	34
																ENSRNOG00000001349	7	7	8	5	13	1	1	13	12	21	19	2
																ENSRNOG00000001350	40	21	15	35	7	19	1	18	13	16	51	7
																ENSRNOG00000001351	12	5	13	16	13	16	1	17	10	8	63	12
																ENSRNOG00000001355	19	2	10	23	1	36	0	11	28	29	127	5
																ENSRNOG00000001376	58	29	23	56	23	60	16	55	46	91	130	24
																ENSRNOG00000001377	15	14	14	27	1	33	16	18	15	28	110	7
																ENSRNOG00000001385	73	34	41	43	1	45	16	82	72	55	248	21
																ENSRNOG00000001391	1	4	2	17	0	1	1	1	9	1	8	3
																ENSRNOG00000001396	23	6	12	36	6	16	11	11	8	32	84	5
																ENSRNOG00000001397	0	4	14	3	9	11	18	16	13	1	31	5
																ENSRNOG00000001404	28	14	29	23	10	29	12	31	33	27	167	13
																ENSRNOG00000001410	76	19	73	31	38	38	18	72	58	54	36	14
																ENSRNOG00000001414	15	1	7	13	2	13	1	50	42	58	25	40
																ENSRNOG00000001415	10	15	20	20	17	13	25	15	24	20	85	13
																ENSRNOG00000001417	69	2	16	12	0	38	1	22	9	44	110	14
																ENSRNOG00000001418	18	5	27	12	5	26	9	17	23	34	194	16
																ENSRNOG00000001420	34	17	28	23	15	26	12	15	35	32	279	17
																ENSRNOG00000001424	7	2	7	14	1	4	8	6	3	1	12	10
																ENSRNOG00000001426	28	11	27	25	9	16	22	21	19	16	91	5
																ENSRNOG00000001427	11	2	4	11	0	27	1	8	9	24	43	12
																ENSRNOG00000001430	28	7	25	36	9	16	9	18	64	32	355	18
																ENSRNOG00000001436	164	84	126	103	24	101	42	131	88	147	540	83
																ENSRNOG00000001440	372	89	148	255	58	262	115	189	324	361	1934	87
																ENSRNOG00000001441	44	13	38	13	1	22	3	40	39	32	330	11
																ENSRNOG00000001442	369	125	152	159	27	285	58	229	275	362	1755	107
																ENSRNOG00000001448	103	28	102	52	51	66	49	71	139	56	286	35
																ENSRNOG00000001449	70	5	31	9	5	19	2	9	36	17	99	10
																ENSRNOG00000001453	215	91	117	222	42	218	44	181	183	288	799	73
																ENSRNOG00000001454	117	38	26	114	15	104	6	57	98	206	606	36
																ENSRNOG00000001455	63	44	47	32	9	103	15	51	94	172	526	18
																ENSRNOG00000001456	30	4	15	50	0	21	9	34	31	39	57	7
																ENSRNOG00000001457	1	11	7	25	8	12	14	15	13	15	207	5
																ENSRNOG00000001469	28	1	11	8	1	0	1	2	19	1	33	5
																ENSRNOG00000001470	10	1	11	10	1	5	1	1	3	1	24	12
																ENSRNOG00000001478	3	3	4	10	0	8	9	10	22	24	56	3
																ENSRNOG00000001479	124	30	49	126	14	127	17	106	88	154	633	28
																ENSRNOG00000001483	18	6	7	32	1	9	7	29	37	27	80	7
																ENSRNOG00000001488	152	32	67	113	25	76	41	93	124	169	1545	73
																ENSRNOG00000001490	22	10	11	6	1	13	1	7	31	21	79	3
																ENSRNOG00000001493	1	13	11	19	0	12	15	18	24	8	84	17
																ENSRNOG00000001494	47	22	40	15	7	50	18	32	33	36	275	20
																ENSRNOG00000001500	10	1	4	7	1	2	1	5	11	12	20	4
																ENSRNOG00000001518	272	52	115	52	28	94	22	128	159	206	379	47
																ENSRNOG00000001525	207	22	67	64	1	106	1	109	152	265	493	55
																ENSRNOG00000001528	125	23	31	20	9	9	14	29	12	11	8	62
																ENSRNOG00000001544	0	1	2	7	2	2	1	5	25	16	20	4
																ENSRNOG00000001547	10	6	29	24	1	11	9	32	17	43	68	20
																ENSRNOG00000001548	168	57	95	70	20	119	54	166	152	236	580	66
																ENSRNOG00000001551	186	101	158	174	29	304	56	231	284	523	1397	118
																ENSRNOG00000001555	10	0	6	4	1	21	1	6	14	9	63	5
																ENSRNOG00000001559	33	10	18	12	15	35	4	49	31	74	100	21
																ENSRNOG00000001580	23	28	43	21	13	61	11	16	65	115	280	15
																ENSRNOG00000001581	21	19	31	20	24	1	1	19	49	27	106	15
																ENSRNOG00000001584	23	18	18	9	0	15	5	15	21	34	96	17
																ENSRNOG00000001585	28	4	38	30	0	31	9	53	74	64	93	52
																ENSRNOG00000001592	72	37	58	63	9	83	30	95	101	178	573	35
																ENSRNOG00000001596	2468	593	621	934	97	1841	344	951	1140	3010	12100	447
																ENSRNOG00000001597	4	11	5	13	2	12	0	24	6	25	13	3
																ENSRNOG00000001598	85	39	67	77	2	77	33	109	114	117	363	34
																ENSRNOG00000001599	0	4	13	5	7	40	1	18	50	21	100	1
																ENSRNOG00000001602	3	19	7	30	7	18	17	39	45	36	112	15
																ENSRNOG00000001603	26	2	6	22	9	30	6	14	15	28	260	14
																ENSRNOG00000001611	269	135	174	202	34	194	63	156	286	350	1199	106
																ENSRNOG00000001613	23	7	14	21	1	13	12	35	23	17	63	8
																ENSRNOG00000001616	28	14	12	18	7	16	1	8	45	40	47	19
																ENSRNOG00000001618	11	13	20	20	5	48	5	13	55	35	248	18
																ENSRNOG00000001623	19	7	7	15	1	8	2	25	31	4	39	3
																ENSRNOG00000001628	40	14	14	3	1	8	0	10	2	1	13	15
																ENSRNOG00000001629	3	7	1	3	0	2	1	3	8	17	69	6
																ENSRNOG00000001632	7	8	26	15	1	17	4	11	37	58	61	9
																ENSRNOG00000001633	119	13	14	21	1	58	4	33	51	109	322	24
																ENSRNOG00000001642	57	6	12	13	18	46	19	26	36	54	99	17
																ENSRNOG00000001645	4	11	39	7	4	23	0	43	25	48	112	8
																ENSRNOG00000001647	72	33	45	66	14	61	43	57	90	143	391	37
																ENSRNOG00000001652	12	1	23	10	0	13	1	9	24	12	57	6
																ENSRNOG00000001653	44	23	30	63	17	37	41	56	51	134	196	29
																ENSRNOG00000001654	30	32	74	36	15	39	15	40	78	52	172	17
																ENSRNOG00000001657	30	1	13	23	25	29	12	31	46	70	79	19
																ENSRNOG00000001662	37	16	11	30	15	36	14	27	35	62	114	18
																ENSRNOG00000001681	8	3	25	14	1	11	10	5	13	11	40	6
																ENSRNOG00000001682	127	95	231	161	26	143	33	137	187	251	553	147
																ENSRNOG00000001689	45	3	13	16	0	15	6	22	27	34	51	8
																ENSRNOG00000001699	7	3	6	10	0	2	4	6	3	7	75	2
																ENSRNOG00000001701	10	9	11	5	4	0	2	22	22	1	33	15
																ENSRNOG00000001709	69	42	97	38	15	66	25	43	75	101	661	42
																ENSRNOG00000001710	7	2	11	11	12	5	2	13	21	16	52	9
																ENSRNOG00000001712	39	2	7	11	3	8	18	21	15	16	122	3
																ENSRNOG00000001717	19	16	17	30	4	44	14	19	46	42	154	12
																ENSRNOG00000001719	204	55	103	120	56	236	55	184	187	307	580	42
																ENSRNOG00000001720	94	26	54	110	28	124	41	72	173	190	199	40
																ENSRNOG00000001728	76	25	54	76	20	114	2	42	95	84	123	41
																ENSRNOG00000001730	1	6	4	8	7	9	0	16	13	34	31	7
																ENSRNOG00000001733	43	13	26	14	1	49	50	22	38	91	64	4
																ENSRNOG00000001736	21	12	8	12	0	40	4	7	23	20	80	9
																ENSRNOG00000001738	59	17	26	31	4	35	7	32	18	50	107	4
																ENSRNOG00000001758	8	7	4	3	1	14	9	1	4	5	19	3
																ENSRNOG00000001762	11	16	9	16	3	12	6	18	30	39	60	12
																ENSRNOG00000001765	51	7	11	11	11	18	23	15	33	16	103	2
																ENSRNOG00000001766	7	48	35	35	36	64	34	81	39	46	119	8
																ENSRNOG00000001769	11	6	10	17	8	8	1	15	12	13	122	6
																ENSRNOG00000001770	4	5	12	12	5	16	9	2	11	9	27	3
																ENSRNOG00000001776	15	0	10	7	9	4	2	7	28	7	92	8
																ENSRNOG00000001783	41	35	50	28	4	49	48	130	118	162	276	37
																ENSRNOG00000001785	81	35	34	50	24	92	27	121	100	123	343	71
																ENSRNOG00000001786	43	22	23	15	7	34	15	33	42	68	152	15
																ENSRNOG00000001789	8	20	29	70	20	72	25	50	79	93	306	42
																ENSRNOG00000001795	176	39	151	99	13	141	34	146	173	206	996	45
																ENSRNOG00000001796	70	33	83	7	26	64	22	117	72	118	359	6
																ENSRNOG00000001797	7	5	7	3	0	15	1	6	23	25	146	7
																ENSRNOG00000001803	18	14	25	20	2	14	10	25	33	51	140	10
																ENSRNOG00000001804	102	37	58	23	12	46	25	80	66	39	143	24
																ENSRNOG00000001806	15	34	55	7	20	16	55	17	29	24	167	35
																ENSRNOG00000001807	1	5	18	1	12	1	1	48	21	21	13	6
																ENSRNOG00000001809	62	42	44	7	13	29	25	33	33	88	164	49
																ENSRNOG00000001811	66	31	80	69	16	77	4	93	92	83	313	31
																ENSRNOG00000001815	148	108	169	235	28	259	45	327	326	499	664	127
																ENSRNOG00000001821	10	43	109	28	17	11	20	19	32	25	103	48
																ENSRNOG00000001823	114	212	227	472	25	613	102	192	321	586	1147	263
																ENSRNOG00000001825	7	5	7	42	15	17	9	13	24	25	95	5
																ENSRNOG00000001829	62	14	20	23	1	47	36	29	36	66	220	29
																ENSRNOG00000001834	11	1	1	3	1	1	0	13	1	5	28	1
																ENSRNOG00000001842	45	20	45	74	7	80	1	56	79	75	569	33
																ENSRNOG00000001843	0	1	12	61	8	12	1	16	40	4	33	30
																ENSRNOG00000001844	1	9	10	15	7	3	2	8	4	7	16	2
																ENSRNOG00000001845	33	4	7	14	0	19	12	18	20	20	166	7
																ENSRNOG00000001847	30	14	64	38	14	75	18	75	43	50	252	36
																ENSRNOG00000001852	22	39	74	72	20	88	22	61	86	217	439	50
																ENSRNOG00000001859	7	0	6	5	1	13	3	3	6	16	44	4
																ENSRNOG00000001862	125	43	65	119	8	65	12	62	110	142	646	35
																ENSRNOG00000001867	34	24	29	14	0	21	7	57	39	94	143	14
																ENSRNOG00000001875	63	1	12	21	5	14	15	23	35	39	85	4
																ENSRNOG00000001877	23	9	21	17	0	19	1	25	22	13	95	2
																ENSRNOG00000001878	29	6	8	8	0	6	2	9	14	16	98	5
																ENSRNOG00000001884	36	35	14	22	4	42	3	26	66	38	110	17
																ENSRNOG00000001886	1	7	4	2	1	6	0	27	14	16	77	4
																ENSRNOG00000001888	17	9	13	7	0	8	1	10	13	21	72	12
																ENSRNOG00000001889	301	31	37	55	9	99	54	89	117	335	963	46
																ENSRNOG00000001890	34	7	12	13	1	17	15	9	19	27	159	6
																ENSRNOG00000001930	51	20	54	30	3	24	22	59	69	34	254	24
																ENSRNOG00000001956	17	10	24	19	4	3	1	16	19	17	71	17
																ENSRNOG00000001957	3	8	8	3	6	2	10	9	5	7	15	19
																ENSRNOG00000001958	12	19	31	68	1	36	25	39	58	59	244	45
																ENSRNOG00000001964	85	37	75	83	22	116	25	65	163	172	349	53
																ENSRNOG00000001967	15	49	41	101	9	93	30	33	65	110	305	42
																ENSRNOG00000001971	0	7	7	19	2	25	11	35	13	39	55	7
																ENSRNOG00000001973	12	12	5	3	1	0	1	3	1	7	7	7
																ENSRNOG00000001976	245	30	131	69	37	101	94	182	334	241	918	51
																ENSRNOG00000001979	149	43	116	31	48	72	20	249	194	223	978	37
																ENSRNOG00000001980	85	19	35	30	5	37	6	38	46	90	87	7
																ENSRNOG00000001982	7	14	11	6	8	29	1	33	22	25	76	7
																ENSRNOG00000001989	81	13	49	25	7	4	13	49	80	87	110	18
																ENSRNOG00000001991	590	159	283	390	81	435	119	492	719	733	3781	236
																ENSRNOG00000001992	524	179	320	180	83	435	43	444	465	826	1950	199
																ENSRNOG00000001996	98	40	97	108	60	72	28	112	137	160	498	46
																ENSRNOG00000002001	0	16	26	32	4	16	2	19	19	3	39	11
																ENSRNOG00000002021	252	192	323	454	78	376	134	439	581	495	2018	243
																ENSRNOG00000002028	43	9	19	26	0	39	22	15	33	71	147	5
																ENSRNOG00000002032	25	2	3	2	0	7	1	1	6	15	24	7
																ENSRNOG00000002039	131	93	133	96	30	131	43	133	184	240	582	45
																ENSRNOG00000002040	18	15	13	21	5	13	23	42	15	25	32	4
																ENSRNOG00000002044	1	3	2	17	0	7	1	3	14	12	41	2
																ENSRNOG00000002045	3	3	9	13	2	8	2	6	27	11	57	10
																ENSRNOG00000002050	1107	175	427	502	104	882	80	709	1466	1764	4537	397
																ENSRNOG00000002051	76	26	54	53	32	56	16	53	103	105	186	35
																ENSRNOG00000002052	87	53	176	64	43	44	25	70	148	84	293	79
																ENSRNOG00000002055	7	3	4	12	0	17	1	8	6	46	40	14
																ENSRNOG00000002061	39	14	25	18	9	52	14	40	32	60	131	19
																ENSRNOG00000002074	0	5	40	21	11	26	9	19	39	50	170	19
																ENSRNOG00000002075	15	13	10	18	9	21	0	32	35	62	81	3
																ENSRNOG00000002079	1	6	9	3	3	1	1	7	2	0	3	19
																ENSRNOG00000002089	80	20	25	28	1	38	15	17	37	127	80	14
																ENSRNOG00000002093	66	7	18	27	13	75	22	39	59	91	72	22
																ENSRNOG00000002094	43	29	17	42	1	33	2	21	20	40	91	12
																ENSRNOG00000002097	10	2	2	5	1	10	2	6	6	0	32	3
																ENSRNOG00000002100	19	12	52	43	0	61	9	42	43	51	164	15
																ENSRNOG00000002104	26	12	28	14	0	46	11	23	47	60	104	14
																ENSRNOG00000002106	3	11	18	22	1	15	1	15	28	46	81	17
																ENSRNOG00000002112	29	29	52	36	8	44	7	51	63	80	235	40
																ENSRNOG00000002115	600	348	530	761	94	1192	322	700	870	1495	10017	441
																ENSRNOG00000002121	83	33	42	52	15	70	54	55	51	115	295	28
																ENSRNOG00000002125	301	218	473	322	249	419	185	359	591	526	1563	211
																ENSRNOG00000002128	34	10	9	19	2	9	0	38	32	36	99	27
																ENSRNOG00000002129	39	22	40	30	9	22	9	43	35	48	188	14
																ENSRNOG00000002139	0	8	5	14	1	39	22	7	12	34	35	3
																ENSRNOG00000002141	87	10	24	26	7	36	14	33	31	67	75	29
																ENSRNOG00000002142	36	20	32	45	10	27	9	39	41	47	115	12
																ENSRNOG00000002144	40	8	15	23	0	22	2	34	10	28	196	8
																ENSRNOG00000002146	30	4	10	19	8	33	0	29	43	67	96	16
																ENSRNOG00000002152	47	43	28	42	3	31	7	26	30	60	194	17
																ENSRNOG00000002153	1	8	11	24	7	12	1	6	11	8	52	9
																ENSRNOG00000002159	39	3	17	25	5	49	44	14	26	34	98	9
																ENSRNOG00000002163	189	47	61	63	24	108	10	83	121	121	394	26
																ENSRNOG00000002171	10	43	86	72	25	91	17	77	127	99	207	39
																ENSRNOG00000002174	4	1	4	6	4	10	0	7	13	3	44	12
																ENSRNOG00000002175	45	16	68	34	1	41	4	67	55	80	136	52
																ENSRNOG00000002178	23	19	25	45	1	44	4	42	28	107	319	30
																ENSRNOG00000002180	70	5	9	23	0	37	1	5	35	59	108	15
																ENSRNOG00000002182	51	14	51	29	7	39	38	43	54	52	142	24
																ENSRNOG00000002185	59	2	1	6	1	30	1	1	10	11	25	2
																ENSRNOG00000002186	17	3	8	28	1	24	8	15	23	47	68	4
																ENSRNOG00000002191	6	16	17	24	15	37	0	19	41	101	182	9
																ENSRNOG00000002192	43	29	35	35	10	100	33	48	130	67	81	30
																ENSRNOG00000002199	1	2	4	2	0	4	11	6	7	27	19	3
																ENSRNOG00000002203	17	10	12	1	12	9	6	15	11	42	59	9
																ENSRNOG00000002205	105	19	24	90	18	49	15	47	50	44	493	38
																ENSRNOG00000002207	18	4	27	17	0	29	5	42	23	38	179	16
																ENSRNOG00000002208	50	1	25	19	0	10	1	10	17	7	91	2
																ENSRNOG00000002210	69	65	101	102	15	138	59	58	134	154	1040	54
																ENSRNOG00000002212	3	15	11	7	2	2	2	2	5	9	16	4
																ENSRNOG00000002214	74	23	17	26	4	52	24	50	65	111	158	18
																ENSRNOG00000002215	207	40	139	64	15	120	17	127	230	306	1345	49
																ENSRNOG00000002232	19	9	14	8	8	15	1	45	10	8	48	5
																ENSRNOG00000002240	84	1	8	17	0	42	4	42	25	107	216	13
																ENSRNOG00000002241	6	1	4	7	12	5	1	2	31	11	35	3
																ENSRNOG00000002244	34	30	23	36	12	35	2	37	94	105	146	31
																ENSRNOG00000002248	11	12	11	6	7	13	0	10	23	36	51	5
																ENSRNOG00000002251	102	28	26	58	30	95	12	85	66	150	426	24
																ENSRNOG00000002254	58	46	60	66	4	71	6	62	74	90	230	28
																ENSRNOG00000002255	22	28	113	36	39	72	20	81	99	34	309	31
																ENSRNOG00000002265	95	45	104	76	51	110	48	158	149	143	613	48
																ENSRNOG00000002267	43	5	4	11	15	25	2	9	19	27	53	5
																ENSRNOG00000002270	6	5	28	21	1	17	0	2	43	12	52	7
																ENSRNOG00000002271	55	24	38	25	9	37	10	57	63	86	160	8
																ENSRNOG00000002275	22	14	21	61	9	50	13	47	47	74	199	24
																ENSRNOG00000002278	29	3	16	18	15	8	0	3	36	23	28	2
																ENSRNOG00000002289	25	16	9	9	0	24	2	14	18	19	49	4
																ENSRNOG00000002291	8	3	19	18	1	2	16	21	7	9	53	3
																ENSRNOG00000002292	48	36	43	107	8	89	16	67	97	202	480	51
																ENSRNOG00000002294	12	4	11	0	4	1	2	31	7	29	23	2
																ENSRNOG00000002301	132	27	27	75	23	113	3	56	80	172	454	39
																ENSRNOG00000002303	18	4	21	8	0	19	4	21	41	38	148	10
																ENSRNOG00000002305	48	44	62	123	3	172	1	83	144	185	280	60
																ENSRNOG00000002318	36	22	42	60	34	66	15	41	59	68	353	44
																ENSRNOG00000002319	138	59	90	83	28	96	57	104	112	206	1842	93
																ENSRNOG00000002320	88	36	42	52	6	52	15	45	71	105	688	45
																ENSRNOG00000002322	152	48	68	113	19	137	15	144	136	231	902	61
																ENSRNOG00000002336	10	1	4	2	1	4	1	2	1	0	3	11
																ENSRNOG00000002339	14	2	4	7	1	1	7	14	18	24	53	4
																ENSRNOG00000002341	26	7	13	21	7	21	8	16	26	31	63	6
																ENSRNOG00000002342	10	17	15	49	1	31	6	43	55	58	140	21
																ENSRNOG00000002343	92	34	47	17	12	6	12	32	14	4	60	89
																ENSRNOG00000002347	52	24	54	26	4	58	20	69	74	109	274	29
																ENSRNOG00000002358	335	141	324	142	91	234	110	336	380	528	2312	61
																ENSRNOG00000002368	68	8	9	57	7	25	15	73	37	56	170	10
																ENSRNOG00000002378	73	23	40	40	15	78	1	41	62	54	211	23
																ENSRNOG00000002381	10	3	17	36	10	17	4	10	14	13	64	16
																ENSRNOG00000002385	3	2	15	3	3	0	7	26	8	9	33	11
																ENSRNOG00000002388	65	21	45	63	7	41	33	53	76	74	243	30
																ENSRNOG00000002389	99	33	22	55	9	33	8	56	104	114	250	15
																ENSRNOG00000002393	77	95	151	149	49	195	58	178	183	294	844	64
																ENSRNOG00000002394	108	88	147	280	75	295	65	241	330	349	1002	89
																ENSRNOG00000002403	8	2	22	10	0	11	1	16	30	19	144	15
																ENSRNOG00000002407	12	6	13	13	7	28	9	18	23	35	77	4
																ENSRNOG00000002408	665	219	197	374	54	569	87	373	384	775	839	79
																ENSRNOG00000002413	164	73	65	86	23	145	29	134	97	219	538	58
																ENSRNOG00000002414	48	26	25	30	1	28	10	33	61	54	138	23
																ENSRNOG00000002418	32	6	12	4	2	13	0	16	35	12	39	19
																ENSRNOG00000002419	343	17	32	17	4	5	5	29	10	16	27	49
																ENSRNOG00000002420	8	4	35	29	5	11	1	41	38	31	242	16
																ENSRNOG00000002425	4	5	23	14	4	26	8	32	24	39	160	23
																ENSRNOG00000002436	55	12	32	18	7	20	2	40	49	72	91	33
																ENSRNOG00000002440	88	42	86	77	15	76	35	158	134	166	276	67
																ENSRNOG00000002443	1	2	6	13	2	16	12	25	6	8	41	11
																ENSRNOG00000002449	21	4	10	13	4	17	2	13	19	16	120	11
																ENSRNOG00000002450	0	7	1	11	3	2	3	8	10	5	57	1
																ENSRNOG00000002452	34	9	6	20	0	13	12	13	36	42	132	9
																ENSRNOG00000002454	32	9	3	7	3	4	1	15	13	32	47	4
																ENSRNOG00000002461	3	38	114	116	9	101	47	105	184	166	369	52
																ENSRNOG00000002473	12	6	15	26	0	31	8	23	27	52	84	9
																ENSRNOG00000002474	1	10	11	43	7	56	2	35	23	44	99	20
																ENSRNOG00000002506	1	8	15	11	1	8	15	18	17	12	33	22
																ENSRNOG00000002509	116	39	95	70	33	80	29	107	102	133	367	50
																ENSRNOG00000002520	57	18	19	54	0	52	12	22	45	74	311	20
																ENSRNOG00000002524	37	0	1	2	1	1	1	2	3	1	5	1
																ENSRNOG00000002529	15	2	9	8	3	4	1	23	27	12	91	6
																ENSRNOG00000002532	6	10	18	12	2	0	4	27	32	16	9	47
																ENSRNOG00000002536	8	0	9	8	9	6	7	7	19	7	29	7
																ENSRNOG00000002538	17	10	3	23	21	12	4	8	10	11	45	1
																ENSRNOG00000002541	15	12	14	23	8	43	7	16	13	32	53	5
																ENSRNOG00000002544	128	31	81	49	15	70	22	72	73	86	397	73
																ENSRNOG00000002545	22	7	19	17	4	31	1	9	43	63	102	17
																ENSRNOG00000002546	77	25	24	9	0	35	1	7	33	56	63	8
																ENSRNOG00000002553	194	95	77	98	28	190	22	85	142	290	557	66
																ENSRNOG00000002563	54	11	58	53	3	30	7	35	38	64	367	32
																ENSRNOG00000002565	6	5	2	14	2	21	9	17	5	29	56	8
																ENSRNOG00000002569	62	14	40	53	1	80	1	58	63	86	268	11
																ENSRNOG00000002572	34	30	32	60	13	43	43	77	69	122	207	28
																ENSRNOG00000002574	44	6	18	36	0	47	8	26	8	38	230	11
																ENSRNOG00000002575	11	9	4	9	1	7	1	14	6	7	111	16
																ENSRNOG00000002579	17	13	31	75	1	75	1	29	24	88	228	17
																ENSRNOG00000002580	40	8	11	25	12	22	23	24	32	29	31	6
																ENSRNOG00000002585	4	6	11	19	1	8	0	17	12	20	61	5
																ENSRNOG00000002593	97	74	96	76	25	116	26	87	156	194	409	15
																ENSRNOG00000002598	77	25	82	66	20	87	9	67	91	90	564	50
																ENSRNOG00000002607	94	64	108	214	7	250	49	98	154	180	425	113
																ENSRNOG00000002610	70	13	24	56	13	47	5	31	72	84	370	27
																ENSRNOG00000002612	6	23	21	27	1	35	22	33	26	43	111	24
																ENSRNOG00000002615	23	5	9	14	15	14	1	3	20	34	143	8
																ENSRNOG00000002616	37	45	64	150	15	162	22	105	152	143	653	56
																ENSRNOG00000002618	128	73	198	214	49	232	66	269	273	475	2084	98
																ENSRNOG00000002625	44	14	39	27	2	36	0	40	38	29	140	19
																ENSRNOG00000002627	8	6	15	17	9	21	14	5	21	32	71	4
																ENSRNOG00000002630	14	14	18	24	1	30	14	21	12	54	135	12
																ENSRNOG00000002632	212	55	150	146	20	189	67	113	152	184	1557	116
																ENSRNOG00000002635	95	9	25	42	14	46	2	8	29	64	373	33
																ENSRNOG00000002636	59	33	46	43	7	104	17	54	64	52	399	22
																ENSRNOG00000002642	205	45	82	90	23	142	96	111	153	260	588	99
																ENSRNOG00000002643	175	42	62	55	28	111	32	54	104	189	379	39
																ENSRNOG00000002644	6	2	14	3	0	6	1	10	12	31	76	5
																ENSRNOG00000002645	22	6	11	25	12	17	14	9	19	39	35	3
																ENSRNOG00000002652	40	11	15	25	4	31	7	41	29	66	144	31
																ENSRNOG00000002662	6	5	13	18	1	19	0	23	12	17	25	1
																ENSRNOG00000002664	0	3	5	1	3	1	1	2	12	11	55	5
																ENSRNOG00000002669	262	118	138	169	50	185	48	123	222	255	843	64
																ENSRNOG00000002671	425	91	238	247	76	318	139	252	461	547	2992	149
																ENSRNOG00000002680	36	18	20	30	3	28	8	18	27	28	81	12
																ENSRNOG00000002693	37	24	32	26	2	34	7	38	60	62	208	38
																ENSRNOG00000002695	25	8	12	14	4	33	8	38	38	56	93	36
																ENSRNOG00000002697	0	1	11	5	1	9	6	5	17	11	47	4
																ENSRNOG00000002701	190	93	126	229	12	194	59	145	170	280	1282	131
																ENSRNOG00000002705	10	5	7	19	10	22	14	3	20	31	119	2
																ENSRNOG00000002708	12	22	17	23	4	10	9	14	23	20	55	8
																ENSRNOG00000002721	123	31	105	78	21	106	7	131	105	130	847	41
																ENSRNOG00000002722	170	27	40	59	4	96	13	61	92	200	390	49
																ENSRNOG00000002724	23	9	30	9	0	23	5	6	41	38	132	29
																ENSRNOG00000002730	8	3	7	13	0	3	1	17	3	3	20	6
																ENSRNOG00000002735	109	37	32	75	13	111	33	111	114	189	254	38
																ENSRNOG00000002736	25	5	1	7	0	14	1	5	6	19	29	4
																ENSRNOG00000002746	83	40	78	76	25	81	18	104	153	134	459	53
																ENSRNOG00000002748	7	6	10	16	1	21	4	22	42	32	60	10
																ENSRNOG00000002749	116	95	173	191	61	161	93	197	264	217	556	82
																ENSRNOG00000002755	123	47	120	156	25	199	38	115	183	302	676	113
																ENSRNOG00000002757	29	2	20	32	7	36	0	25	24	8	131	20
																ENSRNOG00000002759	65	33	85	79	48	134	40	149	137	143	541	38
																ENSRNOG00000002763	22	11	25	5	7	27	1	42	32	51	130	13
																ENSRNOG00000002764	14	7	18	23	10	13	4	25	33	12	56	8
																ENSRNOG00000002767	14	9	10	15	1	23	10	13	18	35	114	10
																ENSRNOG00000002773	48	14	17	5	4	3	4	27	23	34	37	24
																ENSRNOG00000002778	11	3	8	7	2	22	2	42	10	13	55	13
																ENSRNOG00000002783	159	51	53	61	12	47	47	99	63	117	513	33
																ENSRNOG00000002791	18	1	25	5	4	4	2	9	12	7	25	2
																ENSRNOG00000002795	40	10	1	10	3	23	0	18	13	24	76	1
																ENSRNOG00000002812	18	10	8	3	2	4	0	23	52	13	29	10
																ENSRNOG00000002818	21	11	19	31	9	30	6	40	28	60	138	14
																ENSRNOG00000002821	30	8	14	23	0	11	6	16	31	29	51	8
																ENSRNOG00000002823	30	20	7	25	1	47	2	19	41	43	106	18
																ENSRNOG00000002827	45	17	18	8	4	5	4	17	4	8	7	63
																ENSRNOG00000002828	159	51	41	46	1	66	23	71	56	147	158	29
																ENSRNOG00000002833	22	21	23	44	13	50	21	81	53	51	95	17
																ENSRNOG00000002835	159	157	457	401	108	285	185	394	568	394	1334	248
																ENSRNOG00000002838	17	4	7	10	0	12	5	7	24	28	127	5
																ENSRNOG00000002839	36	11	16	15	0	22	1	16	32	24	31	4
																ENSRNOG00000002840	1015	370	610	1052	205	1061	151	718	1266	1763	8047	394
																ENSRNOG00000002841	45	7	32	46	9	30	0	59	61	40	85	11
																ENSRNOG00000002848	6	2	11	10	0	9	4	19	23	21	60	9
																ENSRNOG00000002851	55	16	38	17	1	26	8	27	43	71	212	22
																ENSRNOG00000002855	40	67	117	108	23	120	54	75	109	139	474	80
																ENSRNOG00000002860	3	18	50	36	9	29	1	21	28	42	160	24
																ENSRNOG00000002862	1	10	15	8	9	14	4	8	11	28	57	0
																ENSRNOG00000002866	25	4	11	17	9	8	3	18	19	21	33	6
																ENSRNOG00000002871	12	45	176	128	33	118	88	86	122	78	646	84
																ENSRNOG00000002875	34	2	22	26	0	10	1	53	26	32	116	20
																ENSRNOG00000002878	8	28	38	67	7	107	22	62	78	83	374	29
																ENSRNOG00000002879	11	5	17	3	1	15	3	30	9	17	95	9
																ENSRNOG00000002881	45	3	35	16	0	6	12	22	39	32	71	23
																ENSRNOG00000002882	0	6	25	10	1	5	14	22	15	27	64	5
																ENSRNOG00000002883	11	6	20	24	1	16	0	8	5	19	80	4
																ENSRNOG00000002886	72	27	79	44	70	66	26	73	82	93	301	59
																ENSRNOG00000002894	28	10	5	3	2	10	4	18	10	13	75	9
																ENSRNOG00000002895	8	2	1	4	0	7	1	13	9	11	72	2
																ENSRNOG00000002896	168	140	199	195	17	305	71	197	264	381	2154	148
																ENSRNOG00000002898	18	28	8	30	1	42	20	22	15	35	111	26
																ENSRNOG00000002903	8	11	13	14	4	10	4	19	20	24	71	4
																ENSRNOG00000002907	23	20	10	41	7	43	15	57	46	103	310	12
																ENSRNOG00000002908	70	11	21	30	9	19	6	38	51	39	214	9
																ENSRNOG00000002911	647	2679	1488	390	878	324	1164	728	696	680	1491	1934
																ENSRNOG00000002912	36	2	10	19	4	29	2	17	24	19	81	5
																ENSRNOG00000002914	7	4	19	17	2	22	7	27	6	11	88	2
																ENSRNOG00000002915	15	8	8	9	1	15	4	10	19	20	47	1
																ENSRNOG00000002916	77	14	10	39	1	46	9	39	41	184	418	17
																ENSRNOG00000002926	0	3	4	30	9	14	1	8	27	7	36	11
																ENSRNOG00000002928	101	36	58	35	15	63	3	34	71	68	455	42
																ENSRNOG00000002932	17	0	4	5	1	4	6	8	25	9	47	4
																ENSRNOG00000002934	5049	1384	1374	2828	290	4277	1038	3792	3412	6253	19628	835
																ENSRNOG00000002935	69	9	18	33	12	15	27	18	49	39	98	28
																ENSRNOG00000002937	34	8	11	2	3	13	1	42	22	24	114	20
																ENSRNOG00000002940	95	58	175	135	36	183	34	122	186	245	680	91
																ENSRNOG00000002943	3	19	27	32	7	32	1	35	34	38	387	20
																ENSRNOG00000002944	77	11	54	17	10	26	8	10	47	59	284	24
																ENSRNOG00000002947	33	62	91	38	57	29	31	50	131	200	175	54
																ENSRNOG00000002949	21	5	16	7	2	11	1	5	14	19	111	8
																ENSRNOG00000002956	34	22	26	25	4	36	18	50	37	52	311	32
																ENSRNOG00000002959	48	39	52	16	12	50	16	69	107	97	361	45
																ENSRNOG00000002977	1	6	18	3	0	4	11	25	11	13	65	1
																ENSRNOG00000002980	51	18	49	39	15	35	23	53	49	75	393	26
																ENSRNOG00000002983	72	39	75	50	15	91	15	59	92	111	357	45
																ENSRNOG00000002989	153	67	121	124	62	116	25	145	151	109	731	46
																ENSRNOG00000002997	43	14	26	21	23	49	21	33	87	74	240	38
																ENSRNOG00000002999	14	17	31	36	1	27	21	9	69	20	150	5
																ENSRNOG00000003011	57	21	41	16	9	40	4	29	68	54	218	20
																ENSRNOG00000003019	128	77	137	131	9	144	52	150	175	237	1048	80
																ENSRNOG00000003026	4	5	14	13	0	9	11	3	26	11	41	4
																ENSRNOG00000003029	465	152	391	383	101	580	171	416	486	692	2064	271
																ENSRNOG00000003031	85	29	123	53	18	48	33	137	139	114	502	101
																ENSRNOG00000003038	143	74	118	127	60	188	26	160	224	204	926	105
																ENSRNOG00000003041	32	8	20	20	0	9	7	13	22	9	112	6
																ENSRNOG00000003048	14	15	33	35	9	48	7	17	41	86	222	26
																ENSRNOG00000003049	259	93	112	151	46	162	46	119	119	194	763	79
																ENSRNOG00000003050	97	14	32	20	0	20	15	31	53	39	310	19
																ENSRNOG00000003063	1	2	6	10	0	13	4	3	21	7	43	17
																ENSRNOG00000003065	61	33	42	31	40	140	7	38	107	198	227	45
																ENSRNOG00000003076	26	11	10	6	9	5	1	21	19	24	41	13
																ENSRNOG00000003078	0	14	32	34	1	23	2	15	34	31	98	6
																ENSRNOG00000003084	102	12	31	37	7	66	6	64	73	109	361	19
																ENSRNOG00000003098	47	12	19	43	0	42	26	41	115	102	378	20
																ENSRNOG00000003099	80	28	34	43	14	63	15	22	47	99	202	18
																ENSRNOG00000003108	62	19	47	18	17	64	21	43	56	75	381	16
																ENSRNOG00000003117	29	42	33	61	9	78	6	58	98	84	262	19
																ENSRNOG00000003119	81	171	169	120	72	90	175	125	183	208	363	205
																ENSRNOG00000003120	37	2	14	10	1	10	0	9	44	17	65	12
																ENSRNOG00000003123	26	8	25	35	0	52	9	55	20	97	203	22
																ENSRNOG00000003125	55	21	55	48	7	50	41	86	99	82	500	45
																ENSRNOG00000003131	3	8	13	13	1	14	0	31	22	51	160	4
																ENSRNOG00000003134	574	386	894	67	367	708	409	842	875	934	3183	144
																ENSRNOG00000003139	139	97	208	186	41	244	76	186	217	249	1127	125
																ENSRNOG00000003144	68	44	40	95	3	138	21	50	99	174	530	42
																ENSRNOG00000003147	262	69	76	157	12	147	57	136	176	282	708	52
																ENSRNOG00000003148	6	16	31	10	11	14	2	7	31	31	59	21
																ENSRNOG00000003149	80	14	30	30	2	40	18	34	41	38	665	14
																ENSRNOG00000003150	26	51	61	63	10	139	11	66	115	153	346	35
																ENSRNOG00000003151	8	16	18	30	10	54	20	57	40	72	135	26
																ENSRNOG00000003163	892	219	305	401	76	686	100	366	512	987	2069	147
																ENSRNOG00000003172	99	62	63	39	21	86	28	98	123	186	676	39
																ENSRNOG00000003174	63	23	14	22	15	30	2	51	55	103	206	10
																ENSRNOG00000003177	41	11	34	31	1	32	12	19	31	80	202	17
																ENSRNOG00000003185	47	20	26	15	4	46	24	46	33	68	102	10
																ENSRNOG00000003186	15	1	11	10	1	8	2	5	10	8	57	5
																ENSRNOG00000003191	29	1	18	15	0	15	6	13	7	44	77	1
																ENSRNOG00000003195	12	3	5	3	4	2	1	7	3	1	7	11
																ENSRNOG00000003198	12	10	9	1	4	10	16	10	4	13	23	8
																ENSRNOG00000003201	37	9	25	15	9	58	11	41	40	56	230	22
																ENSRNOG00000003203	208	54	112	142	30	196	22	126	127	375	443	59
																ENSRNOG00000003205	41	18	30	48	2	41	21	29	74	66	84	29
																ENSRNOG00000003206	229	78	63	109	31	148	31	95	148	213	636	80
																ENSRNOG00000003207	51	6	13	18	1	14	4	21	17	16	76	6
																ENSRNOG00000003209	15	4	14	3	0	5	6	5	12	8	31	20
																ENSRNOG00000003211	33	8	23	43	1	76	3	33	87	138	218	7
																ENSRNOG00000003213	62	16	17	38	30	47	6	19	21	78	103	23
																ENSRNOG00000003214	1	14	1	5	1	5	0	1	14	8	32	4
																ENSRNOG00000003217	26	3	8	31	0	25	23	27	18	29	132	19
																ENSRNOG00000003220	25	7	10	25	1	45	2	31	22	67	55	16
																ENSRNOG00000003223	41	23	32	32	5	77	6	104	60	83	293	17
																ENSRNOG00000003224	258	61	178	70	50	115	120	253	244	323	1239	81
																ENSRNOG00000003226	62	26	43	84	41	63	17	131	156	111	351	38
																ENSRNOG00000003228	73	22	43	22	1	26	5	39	31	34	93	19
																ENSRNOG00000003229	154	11	32	32	1	37	4	22	25	66	92	19
																ENSRNOG00000003235	172	43	53	70	8	100	10	99	118	158	737	30
																ENSRNOG00000003237	54	3	18	14	0	13	1	8	19	20	61	7
																ENSRNOG00000003239	18	3	27	9	1	13	0	19	23	39	238	10
																ENSRNOG00000003243	14	10	16	10	11	13	9	18	21	25	51	2
																ENSRNOG00000003247	48	22	45	21	11	40	3	40	54	56	186	6
																ENSRNOG00000003253	278	96	128	163	40	278	70	254	184	310	1366	76
																ENSRNOG00000003256	39	22	66	41	20	27	15	40	59	118	159	14
																ENSRNOG00000003258	21	3	17	11	0	16	2	41	26	25	55	2
																ENSRNOG00000003259	15	6	16	4	12	8	4	17	7	25	31	11
																ENSRNOG00000003261	120	38	76	115	27	74	20	81	140	208	315	37
																ENSRNOG00000003264	1	8	11	8	0	6	1	2	8	4	72	3
																ENSRNOG00000003267	21	6	7	18	1	6	4	23	9	34	156	10
																ENSRNOG00000003269	83	27	42	88	15	78	8	95	105	160	477	38
																ENSRNOG00000003276	143	31	41	75	31	139	14	121	120	196	540	30
																ENSRNOG00000003283	6	1	14	3	5	5	0	19	26	12	48	1
																ENSRNOG00000003289	81	113	88	94	1	171	42	145	135	212	422	71
																ENSRNOG00000003291	74	99	100	115	39	193	36	54	132	119	632	32
																ENSRNOG00000003300	74	12	44	73	12	54	4	34	164	118	91	41
																ENSRNOG00000003302	32	12	8	4	1	13	3	32	17	19	104	11
																ENSRNOG00000003307	204	85	153	144	51	193	61	152	222	280	1067	59
																ENSRNOG00000003310	33	5	14	15	4	7	4	8	35	17	126	0
																ENSRNOG00000003328	45	15	54	48	5	69	17	43	56	78	251	23
																ENSRNOG00000003329	11	11	1	8	1	9	11	11	13	27	44	4
																ENSRNOG00000003334	55	11	16	10	4	10	1	35	17	47	77	12
																ENSRNOG00000003338	22	3	30	24	25	31	23	13	70	55	106	32
																ENSRNOG00000003343	403	231	360	539	147	722	197	494	588	772	1931	266
																ENSRNOG00000003350	26	12	8	22	4	3	1	10	63	71	39	10
																ENSRNOG00000003357	109	43	119	23	13	57	24	103	466	181	339	103
																ENSRNOG00000003359	63	32	47	30	7	20	9	56	104	118	206	23
																ENSRNOG00000003365	3	2	6	2	1	2	2	2	3	3	15	14
																ENSRNOG00000003385	23	2	3	13	0	11	13	7	30	19	89	6
																ENSRNOG00000003386	59	24	24	11	12	8	10	13	10	17	27	30
																ENSRNOG00000003392	146	34	67	69	18	126	47	82	110	161	514	59
																ENSRNOG00000003395	17	4	4	30	0	13	7	9	10	7	57	6
																ENSRNOG00000003399	84	34	76	183	14	83	40	120	163	224	673	59
																ENSRNOG00000003400	77	81	66	146	12	195	46	85	123	208	493	32
																ENSRNOG00000003402	54	17	35	52	7	17	11	40	84	72	156	19
																ENSRNOG00000003403	1	11	14	11	3	35	5	15	27	34	44	6
																ENSRNOG00000003428	63	39	49	100	11	61	20	85	112	60	498	40
																ENSRNOG00000003430	11	15	17	6	7	7	18	7	11	12	16	22
																ENSRNOG00000003434	1	6	10	3	0	5	9	1	10	8	11	9
																ENSRNOG00000003461	32	3	18	13	17	20	9	14	15	32	65	3
																ENSRNOG00000003463	33	4	13	10	4	12	5	7	12	34	35	5
																ENSRNOG00000003470	62	22	32	16	7	38	9	25	60	47	134	21
																ENSRNOG00000003472	54	15	39	38	16	24	13	41	29	52	71	8
																ENSRNOG00000003479	8	2	19	6	18	19	1	13	65	13	32	3
																ENSRNOG00000003494	1	6	10	11	1	22	4	18	7	11	251	9
																ENSRNOG00000003495	94	28	34	62	20	66	11	34	68	110	276	32
																ENSRNOG00000003496	37	9	10	26	5	24	2	17	29	19	28	14
																ENSRNOG00000003497	17	2	4	7	1	2	0	7	5	24	25	8
																ENSRNOG00000003500	10	43	28	12	18	10	31	21	19	23	32	36
																ENSRNOG00000003504	11	4	7	20	4	7	1	3	23	9	76	4
																ENSRNOG00000003506	124	49	119	45	30	80	27	189	154	239	1601	36
																ENSRNOG00000003510	19	23	20	26	5	16	17	39	42	58	159	12
																ENSRNOG00000003512	23	3	4	1	1	5	1	21	6	7	9	6
																ENSRNOG00000003515	270	43	90	138	18	140	21	94	98	194	793	18
																ENSRNOG00000003520	127	20	52	82	18	91	27	69	126	111	624	49
																ENSRNOG00000003524	25	9	29	24	16	42	20	19	35	34	131	6
																ENSRNOG00000003533	36	2	6	13	5	2	1	8	3	28	80	2
																ENSRNOG00000003536	62	29	36	34	14	16	1	63	49	102	367	18
																ENSRNOG00000003545	19	7	18	16	1	14	17	17	17	20	84	8
																ENSRNOG00000003549	47	8	34	72	4	66	7	94	87	153	561	16
																ENSRNOG00000003550	59	2	23	45	0	14	3	10	21	24	147	9
																ENSRNOG00000003551	34	9	30	30	9	21	2	27	34	50	126	4
																ENSRNOG00000003553	4	3	27	10	1	6	1	9	25	17	28	9
																ENSRNOG00000003559	1	1	28	23	9	16	12	16	40	44	64	10
																ENSRNOG00000003563	103	23	39	64	22	62	18	45	71	68	441	55
																ENSRNOG00000003566	11	32	29	8	7	20	23	11	21	17	29	27
																ENSRNOG00000003567	44	16	14	4	6	40	3	11	29	19	184	5
																ENSRNOG00000003578	6	6	13	27	6	16	9	5	28	28	44	9
																ENSRNOG00000003583	11	18	5	12	1	33	1	6	21	12	100	12
																ENSRNOG00000003592	77	19	26	38	24	39	22	54	56	76	239	12
																ENSRNOG00000003594	160	95	226	229	52	274	108	172	257	282	1324	105
																ENSRNOG00000003597	203	51	134	93	47	94	57	172	158	216	1322	80
																ENSRNOG00000003599	26	61	127	85	15	122	54	113	71	150	494	47
																ENSRNOG00000003611	69	17	54	48	17	46	15	121	102	115	203	15
																ENSRNOG00000003613	1	10	22	10	7	8	16	11	17	17	32	9
																ENSRNOG00000003620	43	142	176	206	1	362	54	126	153	354	594	104
																ENSRNOG00000003622	22	7	17	8	1	16	2	16	47	42	75	12
																ENSRNOG00000003625	121	59	189	147	37	204	35	172	292	267	837	80
																ENSRNOG00000003626	329	126	239	217	64	292	38	295	441	485	2430	175
																ENSRNOG00000003634	25	11	7	23	1	61	10	17	39	113	387	4
																ENSRNOG00000003635	15	2	3	14	0	2	1	2	5	9	20	7
																ENSRNOG00000003649	19	6	8	12	1	11	6	9	3	11	110	9
																ENSRNOG00000003653	156	38	59	102	15	188	29	104	189	251	867	38
																ENSRNOG00000003661	21	25	20	15	15	27	17	22	26	62	166	18
																ENSRNOG00000003673	18	5	1	15	0	13	2	17	17	15	68	4
																ENSRNOG00000003679	87	41	54	30	13	57	36	41	39	88	164	16
																ENSRNOG00000003682	141	19	42	63	7	73	10	80	68	83	268	39
																ENSRNOG00000003686	58	16	57	55	36	35	6	50	61	75	310	17
																ENSRNOG00000003689	85	84	110	117	3	127	34	91	205	209	594	58
																ENSRNOG00000003691	51	28	31	38	7	41	31	78	28	87	80	17
																ENSRNOG00000003706	59	35	49	77	7	88	22	51	123	106	371	52
																ENSRNOG00000003707	15	1	9	21	7	8	23	14	7	40	28	1
																ENSRNOG00000003709	11	12	17	18	12	45	2	38	22	64	170	17
																ENSRNOG00000003712	47	40	42	71	30	80	29	130	100	150	199	52
																ENSRNOG00000003714	58	17	39	38	0	39	1	71	66	84	111	22
																ENSRNOG00000003717	3	8	4	9	1	43	0	15	18	42	45	6
																ENSRNOG00000003719	48	6	23	10	1	17	1	29	7	47	123	12
																ENSRNOG00000003723	54	59	94	47	15	96	16	130	140	145	321	16
																ENSRNOG00000003724	62	26	56	65	12	71	30	37	64	86	1035	36
																ENSRNOG00000003728	14	5	4	11	0	8	9	2	3	4	59	3
																ENSRNOG00000003741	32	9	15	3	4	1	4	6	3	5	11	26
																ENSRNOG00000003743	40	17	32	40	6	61	26	42	49	97	179	12
																ENSRNOG00000003745	1	1	4	36	0	14	1	9	18	4	15	8
																ENSRNOG00000003746	59	16	31	13	2	41	26	42	51	51	226	7
																ENSRNOG00000003747	14	7	10	27	3	8	2	14	28	23	120	7
																ENSRNOG00000003763	0	3	10	23	1	2	2	2	38	21	59	7
																ENSRNOG00000003767	10	10	4	2	11	3	10	3	21	3	89	4
																ENSRNOG00000003772	85	25	31	44	6	84	8	37	69	103	485	12
																ENSRNOG00000003773	74	50	83	93	12	117	55	109	96	161	769	18
																ENSRNOG00000003782	12	10	14	11	4	25	0	33	49	42	124	8
																ENSRNOG00000003784	4	15	9	10	4	2	1	5	7	4	13	0
																ENSRNOG00000003786	22	6	20	10	1	35	3	53	37	63	130	22
																ENSRNOG00000003792	10	17	12	20	0	39	15	8	29	29	127	22
																ENSRNOG00000003794	1	14	9	12	1	19	0	38	41	20	139	9
																ENSRNOG00000003795	23	16	16	23	5	51	14	10	15	25	85	8
																ENSRNOG00000003797	63	14	45	15	6	26	1	21	59	47	383	19
																ENSRNOG00000003802	19	2	8	3	1	3	0	15	4	5	49	1
																ENSRNOG00000003809	429	134	215	382	107	317	98	476	748	791	1995	302
																ENSRNOG00000003815	80	20	28	32	17	70	31	23	45	123	345	11
																ENSRNOG00000003816	37	1	9	2	1	21	1	9	2	11	56	7
																ENSRNOG00000003821	19	10	10	3	6	5	0	35	5	42	85	1
																ENSRNOG00000003822	74	47	54	98	50	127	27	96	122	184	485	45
																ENSRNOG00000003825	36	4	25	17	0	13	26	46	43	34	64	7
																ENSRNOG00000003827	79	30	32	27	20	21	18	31	17	60	280	16
																ENSRNOG00000003829	15	4	11	7	1	15	1	5	5	16	33	15
																ENSRNOG00000003833	19	10	23	10	9	25	15	39	23	36	251	15
																ENSRNOG00000003835	125	33	81	4	5	43	1	86	112	181	357	21
																ENSRNOG00000003837	50	4	7	32	1	29	15	37	39	27	88	17
																ENSRNOG00000003840	65	21	41	36	1	27	31	105	127	105	289	32
																ENSRNOG00000003844	85	44	48	51	28	95	48	101	87	97	215	32
																ENSRNOG00000003846	45	22	61	17	7	66	5	56	70	32	262	17
																ENSRNOG00000003847	21	21	34	27	0	22	4	10	43	71	135	6
																ENSRNOG00000003848	12	2	10	26	0	14	3	8	14	39	102	1
																ENSRNOG00000003853	245	68	54	117	16	77	40	72	121	225	557	93
																ENSRNOG00000003855	12	14	25	21	7	13	10	23	25	15	228	9
																ENSRNOG00000003858	244	63	130	94	19	179	16	226	184	307	1572	88
																ENSRNOG00000003863	59	22	95	43	23	63	25	48	90	93	469	41
																ENSRNOG00000003864	92	29	34	31	27	31	23	24	37	78	279	19
																ENSRNOG00000003865	14	40	18	83	1	152	24	58	42	67	354	32
																ENSRNOG00000003869	272	64	131	83	18	130	36	138	181	299	1362	29
																ENSRNOG00000003873	87	63	46	64	4	112	67	104	129	153	171	34
																ENSRNOG00000003879	80	23	32	48	1	53	14	72	53	119	403	28
																ENSRNOG00000003881	132	65	116	180	41	214	26	143	193	316	489	85
																ENSRNOG00000003882	37	31	14	43	41	41	8	30	30	71	102	19
																ENSRNOG00000003889	19	25	16	24	7	41	19	38	52	107	136	33
																ENSRNOG00000003890	225	91	120	129	40	113	45	121	223	240	727	104
																ENSRNOG00000003897	30	33	175	26	12	44	22	50	259	185	409	86
																ENSRNOG00000003901	41	27	41	60	1	43	26	78	52	70	216	65
																ENSRNOG00000003905	74	34	44	70	24	57	25	48	19	76	196	22
																ENSRNOG00000003918	3	1	23	8	1	14	2	0	9	9	48	4
																ENSRNOG00000003919	1	5	5	19	1	12	0	8	12	12	32	7
																ENSRNOG00000003923	30	25	11	27	1	30	8	17	32	66	138	1
																ENSRNOG00000003924	47	10	11	33	1	20	0	13	12	16	29	15
																ENSRNOG00000003928	156	43	67	136	28	103	43	113	103	204	628	51
																ENSRNOG00000003929	43	24	15	25	1	48	14	15	30	39	64	9
																ENSRNOG00000003936	36	20	12	11	1	18	1	10	33	44	76	10
																ENSRNOG00000003942	3	0	10	18	3	12	1	23	9	25	93	4
																ENSRNOG00000003946	21	18	47	30	11	40	17	24	53	56	147	8
																ENSRNOG00000003951	109	69	132	133	58	129	65	127	134	141	1448	97
																ENSRNOG00000003953	45	11	4	12	10	15	8	1	7	20	13	1
																ENSRNOG00000003954	15	8	2	3	1	4	0	22	7	24	43	1
																ENSRNOG00000003955	7	3	16	1	1	5	23	5	18	28	71	3
																ENSRNOG00000003958	69	32	25	23	1	58	2	70	73	129	231	23
																ENSRNOG00000003960	615	276	209	278	52	417	255	520	527	1343	4394	167
																ENSRNOG00000003964	0	7	13	30	4	50	2	46	27	90	115	4
																ENSRNOG00000003967	90	44	37	58	1	84	20	48	93	105	199	27
																ENSRNOG00000003970	68	21	18	23	13	22	3	29	46	48	227	17
																ENSRNOG00000003971	11	9	1	4	6	30	0	15	14	32	20	6
																ENSRNOG00000003973	0	1	8	13	2	17	4	9	8	8	106	7
																ENSRNOG00000003975	136	60	126	94	38	107	15	180	233	192	220	117
																ENSRNOG00000003977	95	31	40	45	12	100	6	110	91	137	131	122
																ENSRNOG00000003980	33	15	34	40	9	52	23	32	51	66	339	19
																ENSRNOG00000003983	91	36	25	79	4	59	4	80	117	142	262	58
																ENSRNOG00000003984	14	3	11	3	1	1	0	13	3	1	55	1
																ENSRNOG00000003988	3	3	13	2	0	11	2	17	4	9	52	7
																ENSRNOG00000004001	15	6	17	5	0	2	12	2	12	4	21	2
																ENSRNOG00000004004	14	27	46	40	13	32	14	46	58	46	220	13
																ENSRNOG00000004006	15	8	18	14	0	54	4	8	21	46	43	4
																ENSRNOG00000004009	51	32	29	91	2	132	16	50	80	164	458	37
																ENSRNOG00000004014	19	7	16	9	1	20	1	11	14	38	106	4
																ENSRNOG00000004016	90	40	56	74	20	64	26	49	84	76	232	20
																ENSRNOG00000004019	10	4	4	7	1	15	9	48	56	66	200	28
																ENSRNOG00000004026	237	96	166	119	44	188	83	191	176	210	713	123
																ENSRNOG00000004030	43	2	30	2	7	0	16	22	44	23	247	33
																ENSRNOG00000004035	4	3	32	10	0	27	1	31	10	23	61	4
																ENSRNOG00000004036	43	17	29	36	17	23	14	30	50	64	89	26
																ENSRNOG00000004048	12	4	12	30	0	21	4	24	10	20	61	7
																ENSRNOG00000004057	40	15	41	52	3	70	59	70	96	62	154	43
																ENSRNOG00000004059	15	1	12	12	15	19	0	25	23	17	63	4
																ENSRNOG00000004060	1082	474	722	795	149	866	323	792	883	1291	4637	605
																ENSRNOG00000004061	26	35	65	82	4	34	28	73	90	79	293	40
																ENSRNOG00000004067	10	2	6	3	1	1	2	3	8	4	1	8
																ENSRNOG00000004068	77	10	56	70	5	84	10	83	73	162	203	31
																ENSRNOG00000004083	61	36	35	25	13	43	5	32	40	25	180	12
																ENSRNOG00000004084	37	5	4	18	1	17	0	16	25	23	23	10
																ENSRNOG00000004085	39	8	20	41	1	14	0	17	19	23	40	6
																ENSRNOG00000004089	18	10	4	10	1	8	2	0	13	5	12	2
																ENSRNOG00000004090	48	7	10	30	15	13	10	7	14	4	76	5
																ENSRNOG00000004091	61	10	42	33	13	33	4	47	37	62	208	16
																ENSRNOG00000004093	45	2	19	34	0	33	12	42	38	50	194	17
																ENSRNOG00000004099	28	5	33	25	3	43	10	32	50	44	144	43
																ENSRNOG00000004101	18	9	38	6	7	21	22	25	40	67	522	13
																ENSRNOG00000004103	92	13	3	14	0	16	4	9	36	32	56	19
																ENSRNOG00000004107	354	159	330	334	141	423	114	334	451	681	2949	238
																ENSRNOG00000004110	77	50	113	113	30	99	29	119	151	160	445	68
																ENSRNOG00000004130	30	12	42	26	1	14	29	24	32	51	224	16
																ENSRNOG00000004131	7	24	29	17	1	29	1	34	35	36	84	20
																ENSRNOG00000004132	175	78	124	200	30	277	83	149	223	322	991	88
																ENSRNOG00000004135	44	30	38	36	1	15	11	34	74	78	263	33
																ENSRNOG00000004139	102	63	67	61	27	93	108	85	144	193	638	60
																ENSRNOG00000004141	54	3	20	25	0	41	5	25	47	75	95	11
																ENSRNOG00000004143	25	13	61	47	7	57	5	38	65	93	210	18
																ENSRNOG00000004144	21	3	4	7	6	14	0	6	4	32	60	4
																ENSRNOG00000004145	0	5	17	24	2	6	1	23	27	11	83	14
																ENSRNOG00000004147	6	14	27	5	24	11	1	24	45	62	48	19
																ENSRNOG00000004148	41	0	1	13	1	9	1	22	30	29	60	6
																ENSRNOG00000004159	26	7	9	26	16	20	5	24	39	44	170	8
																ENSRNOG00000004160	142	51	113	54	18	75	14	131	239	209	787	53
																ENSRNOG00000004161	40	11	17	53	5	19	7	15	29	62	124	14
																ENSRNOG00000004181	0	6	14	14	7	12	14	13	28	24	69	4
																ENSRNOG00000004183	1	7	22	24	0	41	2	35	33	60	171	10
																ENSRNOG00000004189	7	10	3	2	0	12	8	10	15	24	32	10
																ENSRNOG00000004193	6	7	1	30	3	14	5	2	41	38	60	5
																ENSRNOG00000004196	1110	513	1015	964	220	1246	250	974	1378	1390	6350	622
																ENSRNOG00000004201	1	2	4	6	0	4	1	5	4	3	8	10
																ENSRNOG00000004205	143	11	33	20	12	23	12	15	58	71	75	27
																ENSRNOG00000004206	230	33	134	75	19	101	44	138	218	210	760	48
																ENSRNOG00000004208	12	46	96	56	27	85	23	79	103	56	606	59
																ENSRNOG00000004212	0	3	1	2	3	4	1	3	11	20	67	8
																ENSRNOG00000004214	4	4	8	8	2	8	1	11	7	9	199	7
																ENSRNOG00000004219	7	4	11	5	1	10	13	11	15	12	71	8
																ENSRNOG00000004220	14	19	81	66	26	38	31	45	61	93	287	42
																ENSRNOG00000004234	95	12	10	17	0	36	27	21	29	63	91	24
																ENSRNOG00000004245	105	9	11	13	3	15	4	17	33	76	174	7
																ENSRNOG00000004246	10	13	26	21	8	40	1	17	33	23	339	15
																ENSRNOG00000004255	43	7	12	5	1	4	5	8	12	16	23	11
																ENSRNOG00000004257	47	7	11	9	12	19	11	25	27	59	68	5
																ENSRNOG00000004259	21	1	11	20	7	6	9	19	18	5	69	4
																ENSRNOG00000004268	1	9	39	17	0	19	21	16	20	38	120	11
																ENSRNOG00000004269	15	5	5	3	1	1	2	15	1	7	17	22
																ENSRNOG00000004275	25	13	18	55	1	63	7	42	43	64	100	4
																ENSRNOG00000004276	8	10	10	7	6	10	15	19	20	13	168	7
																ENSRNOG00000004280	113	10	11	34	2	23	4	51	57	74	363	12
																ENSRNOG00000004281	41	19	9	39	1	16	1	15	27	21	77	12
																ENSRNOG00000004283	41	20	11	18	1	8	4	25	30	48	183	21
																ENSRNOG00000004284	168	73	54	76	28	121	21	89	139	259	175	47
																ENSRNOG00000004290	28	25	12	8	7	17	2	18	25	54	116	6
																ENSRNOG00000004291	744	158	196	267	40	447	166	399	399	725	1977	145
																ENSRNOG00000004292	43	17	54	35	4	52	25	23	86	105	136	31
																ENSRNOG00000004298	51	60	36	101	9	143	17	96	80	166	286	51
																ENSRNOG00000004300	6	12	4	24	20	32	2	39	29	20	83	16
																ENSRNOG00000004301	6	13	20	36	2	41	4	26	31	51	172	4
																ENSRNOG00000004302	547	184	116	56	60	193	94	324	298	716	2120	95
																ENSRNOG00000004303	459	149	134	208	71	364	62	306	382	779	1807	108
																ENSRNOG00000004304	45	27	64	95	4	86	13	73	121	122	278	16
																ENSRNOG00000004310	7	16	25	33	0	12	8	26	24	29	99	9
																ENSRNOG00000004312	47	19	40	42	0	53	14	29	41	97	211	18
																ENSRNOG00000004314	10	10	14	3	0	11	1	43	11	23	122	7
																ENSRNOG00000004322	48	6	47	18	25	23	23	39	35	54	87	22
																ENSRNOG00000004327	154	7	32	22	14	25	28	95	84	204	871	8
																ENSRNOG00000004332	3	1	1	0	1	8	1	1	6	8	1	1
																ENSRNOG00000004333	51	10	24	18	11	20	6	43	43	56	206	23
																ENSRNOG00000004337	57	56	80	113	61	117	18	110	108	110	260	48
																ENSRNOG00000004339	48	14	16	38	2	32	6	42	23	59	148	18
																ENSRNOG00000004342	55	8	9	30	7	43	15	41	31	29	114	12
																ENSRNOG00000004344	51	9	24	23	17	37	1	11	28	23	45	5
																ENSRNOG00000004345	88	35	43	48	42	57	12	26	86	95	164	23
																ENSRNOG00000004351	18	5	18	4	1	20	3	0	12	8	45	2
																ENSRNOG00000004359	17	11	19	30	0	7	1	14	32	34	83	5
																ENSRNOG00000004362	23	1	8	17	12	17	0	25	31	12	45	8
																ENSRNOG00000004364	62	19	42	43	11	22	4	33	58	40	381	7
																ENSRNOG00000004367	7	9	8	17	11	14	0	8	38	40	61	7
																ENSRNOG00000004377	0	3	7	3	4	1	1	11	3	4	1	1
																ENSRNOG00000004382	51	13	25	13	5	19	2	22	41	43	84	6
																ENSRNOG00000004387	45	23	32	11	17	24	2	34	24	42	200	24
																ENSRNOG00000004395	74	29	32	38	30	31	6	24	39	99	353	22
																ENSRNOG00000004401	48	17	41	32	1	46	1	14	23	80	358	30
																ENSRNOG00000004402	58	41	31	76	3	79	8	80	75	173	418	28
																ENSRNOG00000004403	22	7	13	10	4	22	8	33	12	29	84	9
																ENSRNOG00000004405	48	22	60	22	9	59	38	24	37	50	271	22
																ENSRNOG00000004411	29	5	13	23	2	49	1	29	28	36	61	0
																ENSRNOG00000004415	57	5	36	31	15	37	7	62	54	59	131	29
																ENSRNOG00000004417	33	4	7	19	1	14	9	14	18	44	64	11
																ENSRNOG00000004420	178	43	68	129	18	174	38	104	152	256	675	46
																ENSRNOG00000004421	17	15	14	27	1	22	1	6	18	7	53	5
																ENSRNOG00000004423	26	3	7	30	7	17	1	16	7	27	44	4
																ENSRNOG00000004426	132	49	76	54	7	190	10	78	159	232	923	58
																ENSRNOG00000004430	6	8	16	4	3	16	4	13	11	15	57	9
																ENSRNOG00000004437	10	12	8	13	6	15	5	2	17	7	63	5
																ENSRNOG00000004442	112	16	39	60	24	69	17	47	65	172	397	7
																ENSRNOG00000004448	88	44	35	36	2	58	35	69	90	168	339	19
																ENSRNOG00000004449	61	7	19	22	22	31	21	47	41	46	228	13
																ENSRNOG00000004464	77	34	76	67	7	141	36	78	128	157	429	77
																ENSRNOG00000004471	17	3	13	4	1	2	0	27	5	11	63	4
																ENSRNOG00000004477	18	6	14	23	1	38	2	39	59	58	102	12
																ENSRNOG00000004481	227	60	93	116	6	121	23	96	133	209	310	73
																ENSRNOG00000004482	21	2	18	23	4	37	1	27	33	47	338	6
																ENSRNOG00000004483	17	5	7	14	9	32	0	16	9	38	29	9
																ENSRNOG00000004494	33	28	15	33	10	55	1	11	32	40	102	13
																ENSRNOG00000004496	152	78	151	156	54	208	78	216	289	263	1031	175
																ENSRNOG00000004503	30	2	3	2	0	3	2	8	28	31	67	4
																ENSRNOG00000004509	29	14	10	47	0	18	2	48	49	47	99	15
																ENSRNOG00000004510	99	11	26	64	6	47	3	24	65	59	363	24
																ENSRNOG00000004512	26	2	12	12	15	7	1	6	24	15	53	4
																ENSRNOG00000004515	26	24	11	22	1	28	10	30	12	47	207	12
																ENSRNOG00000004517	4	34	33	50	18	56	17	51	59	64	271	40
																ENSRNOG00000004519	43	23	24	6	3	42	23	38	32	56	143	7
																ENSRNOG00000004520	10	18	34	42	25	23	2	29	25	21	182	16
																ENSRNOG00000004524	61	13	51	36	4	73	7	62	72	75	182	18
																ENSRNOG00000004526	69	43	176	66	32	102	47	83	209	249	1110	82
																ENSRNOG00000004532	12	9	12	8	1	4	2	3	7	7	19	6
																ENSRNOG00000004537	14	1	6	9	1	0	1	32	10	15	110	6
																ENSRNOG00000004538	59	30	41	61	23	90	44	70	76	172	247	10
																ENSRNOG00000004544	59	20	31	17	11	36	4	48	53	105	378	34
																ENSRNOG00000004549	48	29	56	66	5	90	39	77	121	119	481	32
																ENSRNOG00000004553	43	30	55	169	21	123	33	81	73	164	692	58
																ENSRNOG00000004554	132	29	104	102	7	92	24	48	341	257	243	53
																ENSRNOG00000004556	8	5	25	26	4	12	26	13	39	64	128	10
																ENSRNOG00000004566	1	0	21	7	1	6	10	5	7	17	119	7
																ENSRNOG00000004574	1	11	27	26	7	42	8	17	29	17	124	16
																ENSRNOG00000004577	4	4	5	2	9	1	10	8	20	12	32	7
																ENSRNOG00000004581	10	12	23	37	10	33	10	24	45	63	278	10
																ENSRNOG00000004588	1	2	2	3	4	4	1	1	9	1	29	2
																ENSRNOG00000004591	17	1	1	10	0	29	17	1	13	8	47	3
																ENSRNOG00000004602	30	12	8	10	1	24	7	30	39	43	120	15
																ENSRNOG00000004603	3	10	8	4	1	0	1	1	9	1	24	12
																ENSRNOG00000004608	77	16	21	33	7	43	7	33	75	60	397	30
																ENSRNOG00000004612	164	66	114	103	1	197	45	105	200	223	267	102
																ENSRNOG00000004616	145	75	135	185	19	162	41	158	243	358	1007	91
																ENSRNOG00000004621	52	20	48	52	6	87	42	43	61	59	222	63
																ENSRNOG00000004624	45	15	41	49	7	27	18	53	63	105	259	24
																ENSRNOG00000004626	15	5	4	18	1	18	1	5	19	12	69	4
																ENSRNOG00000004629	102	25	68	56	9	79	14	89	97	185	414	48
																ENSRNOG00000004637	48	33	49	39	8	38	4	24	45	44	218	20
																ENSRNOG00000004640	11	1	9	6	4	13	6	3	17	5	57	1
																ENSRNOG00000004650	4	6	4	4	1	1	2	5	0	4	9	7
																ENSRNOG00000004659	3	9	4	14	0	25	2	13	36	20	64	11
																ENSRNOG00000004660	26	7	6	30	17	18	0	2	61	13	41	1
																ENSRNOG00000004668	1	1	4	9	4	5	0	3	15	7	27	6
																ENSRNOG00000004676	21	3	6	1	1	1	1	2	2	0	1	5
																ENSRNOG00000004677	12	16	54	23	8	23	2	54	33	31	126	30
																ENSRNOG00000004680	34	13	18	5	4	7	4	13	3	5	13	34
																ENSRNOG00000004681	76	68	119	92	46	142	29	122	158	228	570	77
																ENSRNOG00000004686	61	32	160	105	28	145	65	85	169	127	526	78
																ENSRNOG00000004687	55	8	31	13	25	18	1	31	83	58	96	20
																ENSRNOG00000004696	120	63	136	188	41	190	35	182	179	295	413	81
																ENSRNOG00000004700	18	1	3	10	0	11	15	1	10	5	23	8
																ENSRNOG00000004709	29	35	47	45	2	44	22	43	73	67	238	31
																ENSRNOG00000004710	21	6	2	5	0	14	1	22	7	16	168	5
																ENSRNOG00000004711	52	30	38	23	21	46	9	40	110	129	192	23
																ENSRNOG00000004713	323	66	79	162	18	188	58	137	226	509	1488	47
																ENSRNOG00000004723	69	43	60	94	14	57	43	70	109	126	533	38
																ENSRNOG00000004725	138	30	68	158	43	190	41	115	146	209	1448	88
																ENSRNOG00000004726	136	24	70	76	44	53	7	71	80	121	552	40
																ENSRNOG00000004730	59	15	24	18	12	42	1	38	80	102	163	33
																ENSRNOG00000004735	37	2	17	10	0	13	16	11	19	23	68	2
																ENSRNOG00000004736	8	6	10	10	0	19	1	1	1	28	45	16
																ENSRNOG00000004740	50	18	28	51	0	57	9	24	49	139	136	22
																ENSRNOG00000004741	17	21	44	51	6	97	6	27	97	97	403	41
																ENSRNOG00000004755	61	26	50	43	7	66	8	72	54	87	415	18
																ENSRNOG00000004763	22	6	21	8	15	12	1	22	46	36	72	15
																ENSRNOG00000004766	85	5	4	30	0	53	15	10	26	80	188	2
																ENSRNOG00000004772	45	8	13	35	0	24	12	19	33	66	80	7
																ENSRNOG00000004773	68	15	44	49	3	89	15	26	74	86	219	29
																ENSRNOG00000004775	74	3	10	5	1	24	11	19	32	38	132	13
																ENSRNOG00000004776	4	6	13	1	0	6	5	7	7	15	41	3
																ENSRNOG00000004777	48	43	112	105	10	121	50	130	166	129	526	67
																ENSRNOG00000004786	165	48	111	122	11	207	44	71	123	241	922	68
																ENSRNOG00000004789	3	3	10	10	1	18	2	7	19	4	39	1
																ENSRNOG00000004791	59	26	19	35	6	60	10	65	26	68	399	15
																ENSRNOG00000004793	21	13	33	36	17	12	7	14	15	40	406	17
																ENSRNOG00000004794	234	54	103	45	17	17	27	79	36	46	59	119
																ENSRNOG00000004807	1	7	4	3	1	15	4	17	18	5	81	4
																ENSRNOG00000004810	103	39	171	57	31	89	26	173	134	166	430	60
																ENSRNOG00000004812	21	8	26	10	19	22	2	3	14	24	81	9
																ENSRNOG00000004813	47	34	24	55	30	54	6	45	57	110	498	17
																ENSRNOG00000004814	95	34	59	71	8	76	31	59	110	109	403	33
																ENSRNOG00000004819	14	1	9	7	0	5	6	14	2	9	27	1
																ENSRNOG00000004820	23	13	58	23	3	43	43	89	52	114	223	20
																ENSRNOG00000004826	72	5	38	20	5	25	1	26	37	39	69	10
																ENSRNOG00000004827	99	63	74	133	42	89	4	125	165	275	703	53
																ENSRNOG00000004828	17	13	13	58	7	35	2	11	33	40	41	4
																ENSRNOG00000004829	4	7	4	17	0	4	5	23	15	12	59	3
																ENSRNOG00000004831	19	19	24	23	0	24	33	15	31	63	45	4
																ENSRNOG00000004834	43	11	17	35	1	25	11	27	19	34	179	13
																ENSRNOG00000004837	22	3	6	23	1	17	7	14	6	25	37	1
																ENSRNOG00000004839	8	1	25	16	1	2	1	15	22	11	61	11
																ENSRNOG00000004846	94	67	83	78	48	101	36	182	124	118	319	37
																ENSRNOG00000004863	36	22	12	30	1	24	17	25	27	51	43	11
																ENSRNOG00000004864	110	53	202	161	61	158	35	161	176	343	747	108
																ENSRNOG00000004874	18	1	10	6	2	5	0	17	26	38	33	10
																ENSRNOG00000004883	14	6	12	21	1	11	16	5	9	16	102	2
																ENSRNOG00000004903	25	14	11	20	2	40	8	23	47	32	303	31
																ENSRNOG00000004904	97	35	115	136	38	138	36	112	138	122	363	33
																ENSRNOG00000004908	51	42	62	99	58	105	23	133	85	133	429	60
																ENSRNOG00000004910	29	10	2	8	1	9	1	8	12	32	104	14
																ENSRNOG00000004917	21	17	22	17	1	20	1	6	11	16	57	12
																ENSRNOG00000004925	55	57	201	157	60	116	77	157	295	145	584	97
																ENSRNOG00000004936	76	67	95	176	29	165	43	117	161	335	549	77
																ENSRNOG00000004940	26	8	23	32	0	12	2	18	30	48	131	2
																ENSRNOG00000004947	62	5	26	11	9	17	8	29	18	12	19	5
																ENSRNOG00000004951	58	26	23	57	9	40	9	64	56	50	176	13
																ENSRNOG00000004956	0	13	40	3	29	27	1	5	19	13	28	2
																ENSRNOG00000004959	161	136	234	232	93	294	68	282	385	401	1159	109
																ENSRNOG00000004964	47	43	28	43	9	42	39	23	96	66	202	32
																ENSRNOG00000004967	40	20	26	101	23	72	24	126	126	156	423	19
																ENSRNOG00000004968	1	3	12	13	0	8	1	9	15	8	9	7
																ENSRNOG00000004971	1	3	19	15	0	14	2	9	2	24	55	11
																ENSRNOG00000004973	18	22	26	10	7	18	1	17	21	29	118	8
																ENSRNOG00000004980	18	11	12	23	11	13	3	7	23	19	71	1
																ENSRNOG00000004992	150	43	47	73	4	103	20	65	114	224	443	42
																ENSRNOG00000004996	23	18	45	61	31	85	15	48	72	80	457	20
																ENSRNOG00000005003	10	4	3	7	1	3	2	7	6	3	15	12
																ENSRNOG00000005012	0	7	16	24	9	33	14	45	44	56	85	9
																ENSRNOG00000005015	36	52	64	62	12	56	18	82	83	147	274	26
																ENSRNOG00000005016	57	11	43	63	2	31	17	34	49	86	168	9
																ENSRNOG00000005018	80	20	28	6	4	6	7	24	9	5	11	61
																ENSRNOG00000005021	8	8	11	8	1	10	1	10	17	17	24	1
																ENSRNOG00000005024	37	22	13	37	6	30	1	18	33	42	96	17
																ENSRNOG00000005033	55	29	20	36	11	29	15	38	68	87	69	12
																ENSRNOG00000005039	17	11	10	13	0	25	7	33	50	48	63	24
																ENSRNOG00000005041	28	40	29	40	4	56	5	38	87	58	250	13
																ENSRNOG00000005045	94	42	52	74	25	82	15	73	123	129	486	37
																ENSRNOG00000005052	68	21	28	50	2	67	9	85	85	101	266	29
																ENSRNOG00000005061	205	51	119	242	20	277	58	96	206	361	1326	68
																ENSRNOG00000005074	3	15	12	3	16	8	3	15	46	27	49	9
																ENSRNOG00000005076	41	6	18	26	23	27	5	9	18	27	60	20
																ENSRNOG00000005082	22	24	19	29	1	31	37	38	36	29	106	12
																ENSRNOG00000005083	30	15	25	27	3	35	11	63	49	46	429	30
																ENSRNOG00000005087	72	45	135	97	33	138	41	130	158	209	578	58
																ENSRNOG00000005096	85	14	23	47	21	21	15	37	51	52	200	20
																ENSRNOG00000005101	97	51	47	118	1	121	46	75	84	82	219	12
																ENSRNOG00000005102	34	23	40	43	17	64	28	32	96	137	331	38
																ENSRNOG00000005107	11	2	1	4	7	8	1	11	12	21	53	1
																ENSRNOG00000005108	36	8	15	5	0	15	2	5	10	11	55	5
																ENSRNOG00000005123	0	1	8	24	1	18	2	8	11	16	15	6
																ENSRNOG00000005129	97	21	26	23	3	26	7	25	43	82	291	18
																ENSRNOG00000005133	682	233	388	374	150	392	121	373	352	487	2279	212
																ENSRNOG00000005138	51	16	32	38	0	51	16	41	41	62	263	10
																ENSRNOG00000005141	33	16	29	23	4	59	0	56	43	68	102	7
																ENSRNOG00000005144	6	5	18	6	9	10	12	38	14	15	45	30
																ENSRNOG00000005149	83	56	52	93	30	76	50	81	121	138	617	35
																ENSRNOG00000005153	3	4	8	4	0	14	1	3	5	4	40	4
																ENSRNOG00000005157	157	62	80	97	23	139	40	145	167	225	470	49
																ENSRNOG00000005175	211	24	25	30	4	51	30	90	79	279	689	27
																ENSRNOG00000005176	19	11	11	5	5	6	15	11	11	12	20	46
																ENSRNOG00000005177	50	8	11	17	3	30	4	24	23	40	67	14
																ENSRNOG00000005183	98	38	73	75	51	83	15	94	114	139	443	54
																ENSRNOG00000005184	172	54	132	109	15	143	18	93	148	221	773	42
																ENSRNOG00000005190	6	4	5	8	10	18	7	2	28	38	73	3
																ENSRNOG00000005191	1	8	11	23	4	18	5	3	12	19	21	11
																ENSRNOG00000005193	18	1	10	2	10	12	0	8	22	13	63	4
																ENSRNOG00000005195	877	174	360	200	105	278	70	518	945	664	1748	447
																ENSRNOG00000005196	37	22	18	45	9	49	25	66	23	80	195	21
																ENSRNOG00000005203	146	18	69	66	7	69	18	137	132	178	415	35
																ENSRNOG00000005218	28	13	11	12	18	37	14	18	22	36	116	4
																ENSRNOG00000005223	55	75	179	356	5	303	63	157	279	323	445	106
																ENSRNOG00000005234	10	14	47	40	1	26	1	43	56	68	190	30
																ENSRNOG00000005243	37	2	3	12	0	19	6	6	2	9	57	3
																ENSRNOG00000005248	3	3	3	3	0	11	2	6	4	3	45	5
																ENSRNOG00000005249	101	28	32	70	36	46	42	39	95	82	293	20
																ENSRNOG00000005256	55	58	163	136	33	181	24	200	148	129	703	67
																ENSRNOG00000005257	116	30	40	89	12	73	20	67	84	129	349	24
																ENSRNOG00000005258	11	1	2	13	1	22	0	9	36	27	29	5
																ENSRNOG00000005261	28	19	22	49	6	60	5	40	47	48	183	19
																ENSRNOG00000005263	171	26	99	101	24	112	22	110	93	98	287	33
																ENSRNOG00000005264	70	8	19	35	0	60	6	32	87	52	89	40
																ENSRNOG00000005271	4	11	15	1	28	14	1	34	42	42	41	5
																ENSRNOG00000005274	17	7	2	6	1	5	2	2	7	7	41	1
																ENSRNOG00000005276	34	6	60	43	20	58	7	69	28	86	106	31
																ENSRNOG00000005279	0	2	6	5	1	2	2	15	11	29	52	4
																ENSRNOG00000005281	1	7	20	16	11	8	14	9	27	13	55	21
																ENSRNOG00000005284	11	2	5	0	1	1	3	3	1	9	4	8
																ENSRNOG00000005285	17	12	14	17	1	22	26	23	36	50	123	13
																ENSRNOG00000005290	618	163	271	381	50	697	83	420	455	820	2563	240
																ENSRNOG00000005292	37	52	86	106	16	110	18	104	118	129	295	43
																ENSRNOG00000005298	29	2	25	15	0	6	3	15	21	29	87	9
																ENSRNOG00000005299	61	30	38	25	11	14	10	33	13	13	17	87
																ENSRNOG00000005301	39	18	41	66	7	41	20	53	52	60	254	19
																ENSRNOG00000005302	0	1	3	9	1	4	1	8	10	15	57	5
																ENSRNOG00000005307	19	2	5	12	1	13	2	3	6	0	7	6
																ENSRNOG00000005310	108	19	83	82	37	50	12	70	134	129	347	33
																ENSRNOG00000005323	128	179	287	495	84	300	124	426	305	456	843	179
																ENSRNOG00000005326	6	2	5	2	1	1	1	2	6	5	1	15
																ENSRNOG00000005330	186	70	173	183	57	247	115	151	240	247	1018	118
																ENSRNOG00000005333	74	16	10	15	10	41	10	32	41	54	168	15
																ENSRNOG00000005334	6	0	1	11	1	11	6	17	11	11	36	2
																ENSRNOG00000005342	30	10	12	6	1	10	1	6	12	12	11	2
																ENSRNOG00000005344	33	14	14	24	1	24	2	14	32	27	79	8
																ENSRNOG00000005345	58	9	15	5	1	4	3	11	4	8	4	26
																ENSRNOG00000005346	61	25	15	14	0	47	3	32	90	59	124	15
																ENSRNOG00000005347	22	12	5	8	0	25	1	8	15	29	36	3
																ENSRNOG00000005348	22	2	7	22	1	38	2	13	20	25	89	7
																ENSRNOG00000005350	11	8	37	26	19	15	9	45	40	47	122	12
																ENSRNOG00000005353	19	21	26	29	18	39	3	37	44	44	68	10
																ENSRNOG00000005357	37	15	35	39	2	44	14	22	23	31	131	27
																ENSRNOG00000005358	34	19	47	42	28	18	5	17	40	32	287	42
																ENSRNOG00000005360	29	11	18	35	25	16	11	29	41	47	467	21
																ENSRNOG00000005362	69	23	63	47	12	50	8	39	84	83	297	12
																ENSRNOG00000005367	328	181	326	1637	97	1094	289	445	548	1003	3527	220
																ENSRNOG00000005374	23	7	29	29	9	41	2	41	43	29	162	28
																ENSRNOG00000005377	19	8	13	11	15	40	9	23	37	38	294	12
																ENSRNOG00000005386	17	16	15	26	7	30	8	39	61	70	120	20
																ENSRNOG00000005387	47	14	12	15	13	31	2	17	29	59	224	28
																ENSRNOG00000005388	10	22	36	50	21	46	9	48	71	107	135	34
																ENSRNOG00000005391	1	9	20	7	1	13	1	6	4	13	19	11
																ENSRNOG00000005393	39	16	18	30	1	40	27	37	67	52	130	12
																ENSRNOG00000005397	79	23	66	85	14	102	19	94	67	145	455	15
																ENSRNOG00000005406	199	148	228	284	104	396	86	382	336	519	796	76
																ENSRNOG00000005410	1	3	6	11	10	7	1	1	19	5	39	0
																ENSRNOG00000005411	23	7	19	47	5	39	37	39	30	52	136	3
																ENSRNOG00000005413	14	3	19	5	1	17	0	11	21	7	19	9
																ENSRNOG00000005418	8	22	17	19	4	38	2	18	25	62	200	7
																ENSRNOG00000005424	45	100	120	332	35	363	30	115	180	296	922	93
																ENSRNOG00000005428	229	55	63	103	11	127	31	83	101	178	451	68
																ENSRNOG00000005434	488	272	607	511	274	664	331	549	615	857	2693	253
																ENSRNOG00000005437	1672	983	1362	1799	267	2478	861	1897	2654	4601	18205	1099
																ENSRNOG00000005464	32	18	19	36	4	38	10	41	58	84	180	19
																ENSRNOG00000005468	3	32	25	47	15	56	35	55	69	54	200	12
																ENSRNOG00000005470	1	3	11	9	14	8	1	11	3	13	37	4
																ENSRNOG00000005478	61	27	70	59	5	101	23	61	98	117	313	17
																ENSRNOG00000005480	124	24	38	50	15	29	10	74	98	158	131	40
																ENSRNOG00000005482	11	6	30	6	18	16	0	38	50	11	102	11
																ENSRNOG00000005483	8	6	11	10	7	19	0	3	23	12	67	14
																ENSRNOG00000005486	29	22	86	38	28	60	13	59	87	59	293	31
																ENSRNOG00000005492	40	20	40	44	12	34	8	37	51	66	450	15
																ENSRNOG00000005496	29	5	6	24	0	13	3	23	20	29	31	9
																ENSRNOG00000005502	65	24	28	65	20	50	1	26	33	101	138	18
																ENSRNOG00000005504	214	112	211	245	109	361	144	229	316	310	1147	120
																ENSRNOG00000005506	23	3	18	10	9	24	7	24	20	17	52	3
																ENSRNOG00000005509	26	2	3	0	1	1	2	3	1	4	1	8
																ENSRNOG00000005512	1011	258	282	625	65	903	163	494	706	1129	3446	183
																ENSRNOG00000005513	21	6	15	27	17	9	0	40	29	54	64	16
																ENSRNOG00000005515	3	5	13	10	1	5	0	11	7	35	16	1
																ENSRNOG00000005522	11	26	15	8	6	29	19	49	39	35	52	24
																ENSRNOG00000005524	0	2	8	5	1	4	17	11	24	42	60	6
																ENSRNOG00000005528	21	20	9	23	4	25	6	18	17	63	72	17
																ENSRNOG00000005538	80	46	104	78	17	126	26	104	143	123	642	40
																ENSRNOG00000005539	3	1	4	16	1	3	1	2	9	1	33	2
																ENSRNOG00000005542	12	39	40	10	12	4	28	17	18	17	56	38
																ENSRNOG00000005551	48	31	39	65	7	71	20	55	92	88	446	23
																ENSRNOG00000005556	63	21	31	34	12	40	2	38	82	66	95	20
																ENSRNOG00000005561	8	3	4	2	0	2	2	16	3	5	7	10
																ENSRNOG00000005564	63	40	90	78	28	46	7	61	126	79	234	31
																ENSRNOG00000005576	47	9	15	17	11	9	0	23	24	43	183	5
																ENSRNOG00000005587	210	98	188	188	69	174	110	204	211	359	1571	77
																ENSRNOG00000005589	0	3	13	4	2	8	6	1	8	13	61	1
																ENSRNOG00000005600	10	7	13	4	1	3	6	27	31	5	12	8
																ENSRNOG00000005602	136	17	35	75	10	75	1	62	88	173	318	27
																ENSRNOG00000005606	34	28	82	50	44	78	21	88	77	71	276	9
																ENSRNOG00000005610	52	14	49	20	5	43	3	66	43	106	142	17
																ENSRNOG00000005614	127	47	70	107	15	126	18	101	120	176	573	50
																ENSRNOG00000005615	88	43	105	103	19	145	52	112	128	164	274	79
																ENSRNOG00000005618	165	40	37	114	5	106	7	101	95	216	683	38
																ENSRNOG00000005619	12	6	9	29	1	13	11	10	18	56	268	3
																ENSRNOG00000005623	10	11	24	32	0	22	28	29	39	44	224	11
																ENSRNOG00000005624	7	8	14	27	4	33	15	45	25	23	57	13
																ENSRNOG00000005639	8	22	20	28	3	42	20	17	31	46	84	3
																ENSRNOG00000005641	15	1	6	26	8	11	4	9	12	20	24	0
																ENSRNOG00000005642	18	11	26	31	14	22	0	11	39	55	93	4
																ENSRNOG00000005660	12	11	4	4	0	2	6	5	20	16	32	2
																ENSRNOG00000005668	318	86	161	111	41	150	25	158	219	212	1284	89
																ENSRNOG00000005669	1	4	6	3	1	5	1	7	14	4	27	0
																ENSRNOG00000005673	37	15	25	10	9	24	2	24	36	32	72	38
																ENSRNOG00000005678	69	17	24	70	7	67	22	64	73	118	222	20
																ENSRNOG00000005686	415	253	167	275	21	346	86	410	466	893	1177	185
																ENSRNOG00000005689	81	24	41	89	17	73	30	65	60	70	582	27
																ENSRNOG00000005690	39	5	24	23	12	7	1	17	37	36	134	9
																ENSRNOG00000005695	229	30	73	90	22	136	25	173	460	331	624	73
																ENSRNOG00000005698	112	77	155	123	20	142	51	158	251	251	2460	117
																ENSRNOG00000005700	62	4	4	3	2	2	2	6	5	1	7	13
																ENSRNOG00000005703	41	33	87	128	41	153	29	75	119	227	562	45
																ENSRNOG00000005711	258	127	119	123	57	175	49	190	287	454	596	68
																ENSRNOG00000005719	45	18	50	30	4	65	4	18	56	86	433	33
																ENSRNOG00000005726	76	31	75	17	8	54	28	35	39	46	79	37
																ENSRNOG00000005727	14	3	20	23	7	22	8	65	22	42	76	7
																ENSRNOG00000005729	22	4	45	10	13	30	0	46	47	43	196	2
																ENSRNOG00000005730	153	74	160	189	52	199	52	180	284	276	729	102
																ENSRNOG00000005733	30	20	58	37	41	51	18	61	85	110	270	16
																ENSRNOG00000005736	159	23	85	76	20	133	43	117	114	131	397	57
																ENSRNOG00000005743	10	10	25	16	7	21	3	27	21	36	95	17
																ENSRNOG00000005753	4	5	7	17	4	5	0	21	9	31	48	2
																ENSRNOG00000005762	30	11	18	19	4	31	12	32	30	29	231	24
																ENSRNOG00000005765	11	2	2	8	9	3	1	6	12	4	53	1
																ENSRNOG00000005770	91	23	68	97	15	110	18	96	185	82	279	23
																ENSRNOG00000005775	80	60	93	182	11	147	75	102	137	205	443	52
																ENSRNOG00000005788	11	3	32	26	15	19	25	34	13	42	40	3
																ENSRNOG00000005794	12	28	8	1	0	6	10	15	9	29	12	11
																ENSRNOG00000005795	11	32	6	39	9	47	5	49	34	88	127	10
																ENSRNOG00000005796	25	27	4	23	0	55	1	29	36	72	188	13
																ENSRNOG00000005802	55	34	40	42	13	124	39	75	74	76	435	36
																ENSRNOG00000005804	121	39	48	40	21	66	41	58	77	75	641	40
																ENSRNOG00000005809	19	14	31	23	12	18	4	27	43	32	65	13
																ENSRNOG00000005823	17	8	31	20	9	16	7	22	30	34	114	16
																ENSRNOG00000005825	61	68	113	91	20	160	38	75	144	184	646	85
																ENSRNOG00000005828	500	281	386	580	71	619	238	436	643	934	4446	285
																ENSRNOG00000005841	52	15	25	43	18	69	5	40	95	122	170	18
																ENSRNOG00000005849	156	71	85	170	14	315	94	160	174	369	1006	59
																ENSRNOG00000005858	1900	1797	2868	6114	535	5594	1277	3229	4624	5695	53412	1900
																ENSRNOG00000005861	153	80	71	135	12	171	104	149	292	406	1082	121
																ENSRNOG00000005865	51	14	55	40	12	65	23	80	57	102	151	24
																ENSRNOG00000005871	12	4	4	1	2	1	4	0	2	5	12	1
																ENSRNOG00000005874	7	2	4	14	1	3	0	9	23	16	77	10
																ENSRNOG00000005877	101	39	38	41	16	101	18	51	118	139	1381	29
																ENSRNOG00000005882	22	4	7	0	9	5	1	34	7	9	13	8
																ENSRNOG00000005884	8	34	24	43	4	62	12	27	59	76	238	8
																ENSRNOG00000005890	283	89	246	337	40	304	123	268	343	515	1827	196
																ENSRNOG00000005902	28	8	44	32	1	50	1	16	38	46	279	22
																ENSRNOG00000005903	7	3	10	31	0	35	1	13	31	29	53	5
																ENSRNOG00000005904	10	2	9	15	12	12	9	27	12	31	51	1
																ENSRNOG00000005905	29	19	43	9	12	26	3	77	72	15	80	22
																ENSRNOG00000005908	1	2	8	19	9	6	4	7	21	25	41	6
																ENSRNOG00000005917	17	12	4	23	13	31	2	43	36	64	87	16
																ENSRNOG00000005918	120	29	43	109	14	73	8	79	67	157	970	51
																ENSRNOG00000005924	101	121	198	240	60	206	62	198	192	327	926	90
																ENSRNOG00000005927	45	25	44	41	20	59	28	50	60	90	202	35
																ENSRNOG00000005929	7	1	4	15	0	4	1	6	2	7	52	10
																ENSRNOG00000005931	265	64	73	127	33	168	18	150	181	638	1257	70
																ENSRNOG00000005932	10	6	2	1	0	11	3	1	9	21	12	5
																ENSRNOG00000005957	1	3	14	75	14	18	22	11	11	13	61	0
																ENSRNOG00000005958	259	101	243	294	56	306	108	297	311	335	975	91
																ENSRNOG00000005963	70	7	24	36	0	65	29	22	78	94	224	50
																ENSRNOG00000005970	10	4	15	17	1	20	12	27	26	16	103	8
																ENSRNOG00000005975	245	70	145	170	62	228	92	188	204	284	787	102
																ENSRNOG00000005981	19	10	12	31	7	26	3	38	30	36	106	7
																ENSRNOG00000005982	43	26	32	45	1	43	5	29	33	59	341	26
																ENSRNOG00000005987	36	18	32	23	17	49	6	32	51	48	299	10
																ENSRNOG00000005988	449	64	119	110	11	255	50	226	158	416	952	110
																ENSRNOG00000005990	0	12	22	9	15	20	7	21	31	35	77	7
																ENSRNOG00000006000	74	37	59	70	37	49	31	96	88	87	214	32
																ENSRNOG00000006001	39	25	67	123	46	72	24	67	130	115	305	37
																ENSRNOG00000006004	25	14	22	18	9	25	1	11	61	62	143	20
																ENSRNOG00000006010	62	15	42	16	4	91	3	25	73	87	207	28
																ENSRNOG00000006019	332	37	40	51	8	101	12	177	164	450	568	73
																ENSRNOG00000006027	4	5	38	31	9	10	1	19	31	5	65	4
																ENSRNOG00000006030	1	0	3	4	1	16	1	8	4	4	3	3
																ENSRNOG00000006037	65	6	27	6	3	4	9	19	10	8	9	43
																ENSRNOG00000006048	4	7	11	6	1	15	6	11	4	16	69	11
																ENSRNOG00000006049	63	9	8	6	7	17	1	23	27	20	127	12
																ENSRNOG00000006050	23	11	38	70	2	23	18	37	28	50	186	13
																ENSRNOG00000006052	54	18	17	10	2	18	23	22	33	29	69	30
																ENSRNOG00000006062	23	12	9	6	0	9	9	14	11	24	120	1
																ENSRNOG00000006063	14	21	32	37	11	14	2	30	43	46	61	9
																ENSRNOG00000006067	69	28	21	58	8	48	22	21	39	72	167	14
																ENSRNOG00000006068	12	0	14	4	1	4	9	16	32	28	52	3
																ENSRNOG00000006069	26	9	11	38	4	17	0	14	11	9	53	3
																ENSRNOG00000006075	12	6	5	3	1	0	1	3	3	3	4	7
																ENSRNOG00000006076	26	21	40	16	10	47	17	56	54	75	282	17
																ENSRNOG00000006077	48	27	36	46	20	84	55	50	43	130	652	31
																ENSRNOG00000006086	3	3	8	10	0	4	2	3	3	7	31	6
																ENSRNOG00000006087	40	16	40	37	18	26	1	47	30	54	134	31
																ENSRNOG00000006094	1	0	1	7	1	1	2	1	11	7	20	5
																ENSRNOG00000006096	28	1	7	27	1	23	18	22	35	16	40	5
																ENSRNOG00000006102	4	17	17	13	4	47	18	21	37	50	110	13
																ENSRNOG00000006103	11	2	4	5	1	1	9	1	3	11	47	1
																ENSRNOG00000006118	8	5	6	4	13	30	0	41	37	19	32	9
																ENSRNOG00000006126	15	5	6	27	0	24	1	15	12	38	65	7
																ENSRNOG00000006130	161	62	90	140	32	142	14	149	159	312	537	76
																ENSRNOG00000006136	36	6	40	43	7	43	2	51	47	75	106	9
																ENSRNOG00000006137	183	83	101	123	28	255	63	129	140	221	327	33
																ENSRNOG00000006143	17	34	47	47	15	56	27	95	64	130	146	13
																ENSRNOG00000006148	61	21	41	92	15	88	9	64	94	109	128	43
																ENSRNOG00000006178	41	28	27	34	25	32	14	38	30	32	77	9
																ENSRNOG00000006180	193	82	145	91	57	138	74	212	238	341	669	92
																ENSRNOG00000006197	76	28	62	76	20	60	23	63	93	131	386	54
																ENSRNOG00000006204	32	13	27	8	7	10	4	6	13	4	67	19
																ENSRNOG00000006206	15	3	18	14	1	11	1	27	33	52	99	9
																ENSRNOG00000006209	1	4	16	21	3	15	10	31	31	63	138	7
																ENSRNOG00000006217	55	14	28	13	12	7	1	11	7	25	87	2
																ENSRNOG00000006221	15	8	14	5	12	12	0	11	9	16	72	4
																ENSRNOG00000006226	15	9	21	2	1	1	0	2	1	1	1	40
																ENSRNOG00000006227	0	3	2	2	2	1	4	2	10	11	12	7
																ENSRNOG00000006228	1	8	23	11	4	26	2	30	22	42	37	0
																ENSRNOG00000006231	62	14	17	3	10	9	4	66	136	95	150	9
																ENSRNOG00000006235	101	12	26	10	5	4	6	9	9	1	9	32
																ENSRNOG00000006237	22	9	5	3	6	2	1	7	6	3	5	14
																ENSRNOG00000006244	19	15	7	8	0	36	35	8	43	43	83	7
																ENSRNOG00000006247	105	29	47	34	20	73	12	81	82	111	276	34
																ENSRNOG00000006248	41	12	8	27	12	21	11	63	18	32	61	10
																ENSRNOG00000006283	152	43	115	101	32	146	14	89	209	177	474	79
																ENSRNOG00000006285	39	14	61	37	28	36	10	67	65	88	219	32
																ENSRNOG00000006293	11	1	5	7	0	15	1	21	14	38	44	10
																ENSRNOG00000006298	54	23	32	55	1	65	36	42	83	83	176	18
																ENSRNOG00000006302	837	1122	1127	1844	183	3574	566	1379	1806	3563	3848	883
																ENSRNOG00000006304	18	3	24	23	7	16	9	17	35	39	151	18
																ENSRNOG00000006305	41	37	44	103	8	54	28	57	94	145	377	55
																ENSRNOG00000006326	41	9	15	13	0	17	2	23	19	29	96	10
																ENSRNOG00000006328	97	56	95	168	1	171	29	80	94	150	279	26
																ENSRNOG00000006330	26	3	7	22	0	33	22	13	15	16	48	9
																ENSRNOG00000006335	61	13	29	56	6	51	19	96	76	110	61	42
																ENSRNOG00000006336	45	15	46	28	13	45	14	22	56	55	139	11
																ENSRNOG00000006340	17	19	6	12	1	38	0	9	47	23	75	4
																ENSRNOG00000006345	98	39	65	70	1	109	27	99	120	188	365	29
																ENSRNOG00000006355	17	13	47	47	16	15	9	24	19	19	51	14
																ENSRNOG00000006359	15	4	12	5	3	12	2	29	20	24	208	7
																ENSRNOG00000006364	84	33	70	48	11	158	49	104	130	212	401	46
																ENSRNOG00000006367	48	3	9	9	4	5	0	10	7	25	64	7
																ENSRNOG00000006369	36	6	19	17	1	15	11	9	26	24	89	6
																ENSRNOG00000006375	841	283	423	586	105	998	205	565	729	1365	2394	138
																ENSRNOG00000006378	22	12	26	42	0	32	18	23	38	74	247	20
																ENSRNOG00000006380	109	74	101	58	35	107	38	125	140	157	375	53
																ENSRNOG00000006388	36	11	12	18	7	22	24	43	12	42	158	15
																ENSRNOG00000006391	22	12	17	37	1	11	2	30	27	58	77	14
																ENSRNOG00000006392	19	6	24	16	0	6	1	8	15	20	120	2
																ENSRNOG00000006399	68	49	72	130	7	100	39	119	114	153	650	45
																ENSRNOG00000006400	66	28	12	33	25	47	0	40	69	98	116	14
																ENSRNOG00000006403	14	25	18	13	12	20	9	19	37	40	79	3
																ENSRNOG00000006412	44	39	47	57	1	54	14	61	45	103	206	39
																ENSRNOG00000006419	6	10	11	3	0	5	1	16	17	9	60	6
																ENSRNOG00000006420	10	7	9	25	0	9	1	7	2	21	37	2
																ENSRNOG00000006426	262	28	76	27	14	8	23	39	18	20	39	64
																ENSRNOG00000006432	11	7	11	29	4	22	1	22	33	29	100	8
																ENSRNOG00000006435	11	7	24	10	0	15	2	16	23	8	143	31
																ENSRNOG00000006444	48	21	27	11	1	45	14	34	79	67	222	15
																ENSRNOG00000006460	14	10	16	22	6	22	7	18	24	31	243	9
																ENSRNOG00000006462	0	4	2	20	1	8	17	10	25	54	48	5
																ENSRNOG00000006467	39	34	16	27	5	7	17	45	27	32	247	22
																ENSRNOG00000006469	11	4	9	15	1	3	0	6	14	39	45	2
																ENSRNOG00000006472	3	5	24	27	0	38	4	13	5	19	75	10
																ENSRNOG00000006483	19	8	4	1	15	5	0	2	15	13	55	9
																ENSRNOG00000006485	74	24	70	50	25	88	33	101	106	143	488	87
																ENSRNOG00000006487	21	13	19	27	1	55	0	38	33	56	88	6
																ENSRNOG00000006499	1	7	31	17	1	21	22	22	62	43	306	17
																ENSRNOG00000006500	45	29	42	38	9	65	11	64	85	70	556	30
																ENSRNOG00000006505	37	6	25	4	1	2	9	15	18	19	48	5
																ENSRNOG00000006508	138	43	84	185	12	192	59	90	132	299	968	69
																ENSRNOG00000006513	32	4	12	18	1	7	1	1	9	11	136	3
																ENSRNOG00000006523	0	4	2	2	3	6	1	9	6	1	19	5
																ENSRNOG00000006526	45	11	34	17	17	42	35	47	33	52	106	39
																ENSRNOG00000006532	187	78	147	234	18	269	51	169	330	453	1059	89
																ENSRNOG00000006534	18	22	28	34	9	9	14	23	19	27	114	17
																ENSRNOG00000006539	18	6	4	10	0	12	8	14	12	15	68	4
																ENSRNOG00000006542	804	294	600	381	276	579	143	722	851	650	3600	269
																ENSRNOG00000006543	61	8	32	16	15	13	3	22	21	27	132	11
																ENSRNOG00000006545	43	24	42	49	13	48	25	61	108	70	148	37
																ENSRNOG00000006553	110	15	108	12	21	36	35	122	80	60	272	4
																ENSRNOG00000006554	29	6	18	14	1	17	18	39	8	44	85	0
																ENSRNOG00000006557	218	51	62	154	25	183	42	94	110	107	466	81
																ENSRNOG00000006569	11	17	8	23	1	53	17	38	27	62	107	31
																ENSRNOG00000006576	11	2	43	58	11	40	2	27	54	59	175	11
																ENSRNOG00000006587	30	16	25	21	25	46	28	40	35	36	85	16
																ENSRNOG00000006593	176	26	66	102	18	92	59	98	128	172	578	9
																ENSRNOG00000006608	39	14	27	39	5	22	4	24	55	29	219	19
																ENSRNOG00000006611	0	11	37	13	1	17	16	26	65	21	118	2
																ENSRNOG00000006615	18	3	5	12	2	13	1	13	11	11	56	21
																ENSRNOG00000006619	39	16	20	7	3	32	2	32	18	42	110	14
																ENSRNOG00000006623	34	32	47	35	3	56	25	30	41	66	130	23
																ENSRNOG00000006632	57	18	27	25	5	37	33	56	17	44	99	5
																ENSRNOG00000006636	12	12	8	36	3	27	20	32	17	38	41	9
																ENSRNOG00000006642	33	18	4	6	13	21	1	8	7	28	91	7
																ENSRNOG00000006646	36	8	6	9	1	6	2	2	27	15	59	16
																ENSRNOG00000006649	148	96	101	211	21	208	44	149	177	259	601	80
																ENSRNOG00000006652	28	28	39	53	4	46	23	38	108	129	371	31
																ENSRNOG00000006653	11	24	18	6	9	5	25	11	3	21	32	28
																ENSRNOG00000006655	17	7	8	14	0	13	1	13	43	21	132	5
																ENSRNOG00000006663	32	29	18	37	17	88	67	54	39	54	124	12
																ENSRNOG00000006670	8	0	4	5	1	1	7	13	2	16	39	1
																ENSRNOG00000006674	28	18	18	23	0	28	20	22	43	39	127	5
																ENSRNOG00000006675	28	116	57	12	23	23	41	41	39	36	60	45
																ENSRNOG00000006681	72	18	18	44	0	52	7	63	52	126	282	13
																ENSRNOG00000006689	19	28	76	60	36	73	22	49	50	60	234	14
																ENSRNOG00000006699	23	9	19	26	1	29	19	17	35	28	76	18
																ENSRNOG00000006705	51	19	35	54	1	52	15	59	73	67	211	17
																ENSRNOG00000006709	61	78	76	80	16	136	41	54	106	194	398	80
																ENSRNOG00000006717	3	2	10	27	4	37	6	7	25	8	39	2
																ENSRNOG00000006718	0	8	14	9	1	21	1	7	23	15	23	18
																ENSRNOG00000006719	44	5	17	17	23	9	0	38	28	24	144	16
																ENSRNOG00000006720	136	54	84	105	24	128	23	112	150	129	488	64
																ENSRNOG00000006727	45	8	4	21	1	14	1	27	4	39	63	3
																ENSRNOG00000006732	4	9	4	6	0	3	6	3	4	5	17	4
																ENSRNOG00000006733	32	8	17	30	7	6	1	17	30	9	59	21
																ENSRNOG00000006738	0	4	23	17	1	6	18	31	23	34	71	7
																ENSRNOG00000006740	26	10	24	12	0	20	7	35	31	29	139	11
																ENSRNOG00000006744	28	8	6	3	0	28	1	10	11	31	108	39
																ENSRNOG00000006747	1	8	11	9	10	9	4	6	19	4	31	2
																ENSRNOG00000006749	8	13	44	29	13	31	14	22	26	46	115	45
																ENSRNOG00000006751	50	43	40	81	26	139	21	97	92	181	556	67
																ENSRNOG00000006756	143	27	30	48	25	73	31	51	80	151	485	19
																ENSRNOG00000006763	11	5	7	22	1	23	7	13	31	32	61	1
																ENSRNOG00000006766	44	41	66	17	19	88	31	63	75	54	311	12
																ENSRNOG00000006770	204	64	175	280	46	211	145	170	182	224	821	84
																ENSRNOG00000006779	28	43	33	64	8	102	29	89	72	122	167	17
																ENSRNOG00000006785	18	2	16	17	6	25	4	19	17	32	76	6
																ENSRNOG00000006787	101	44	47	33	9	87	20	77	93	164	845	60
																ENSRNOG00000006789	12	0	11	16	4	14	9	15	18	23	138	15
																ENSRNOG00000006792	8	5	18	14	3	17	2	17	32	19	123	8
																ENSRNOG00000006795	356	73	103	149	2	184	71	143	223	507	1318	72
																ENSRNOG00000006800	10	4	6	6	1	6	1	7	2	3	37	7
																ENSRNOG00000006803	176	73	120	85	15	196	12	138	231	214	622	52
																ENSRNOG00000006807	2389	1021	1957	2038	558	2331	951	2440	3899	5574	45208	1297
																ENSRNOG00000006813	39	14	17	30	1	47	2	25	44	78	215	13
																ENSRNOG00000006816	92	41	68	130	18	102	18	57	94	101	236	33
																ENSRNOG00000006824	25	7	21	23	2	13	1	13	17	20	98	9
																ENSRNOG00000006828	14	14	49	35	1	38	15	59	42	42	128	18
																ENSRNOG00000006833	167	43	122	92	32	110	63	180	240	201	466	70
																ENSRNOG00000006844	22	4	18	12	0	6	2	5	9	16	39	9
																ENSRNOG00000006858	39	5	29	10	2	24	13	23	19	52	132	21
																ENSRNOG00000006864	52	31	51	47	15	37	14	83	93	71	166	21
																ENSRNOG00000006865	415	197	246	328	59	510	73	501	482	866	2828	147
																ENSRNOG00000006867	290	114	144	29	18	83	38	222	246	408	1587	77
																ENSRNOG00000006870	196	90	202	196	67	256	75	175	297	425	1698	113
																ENSRNOG00000006871	1	1	2	1	4	3	1	0	2	3	17	3
																ENSRNOG00000006873	55	19	67	72	6	64	15	83	107	47	837	11
																ENSRNOG00000006877	69	3	10	25	7	24	1	27	25	55	122	22
																ENSRNOG00000006889	26	89	63	23	36	12	50	22	69	23	120	68
																ENSRNOG00000006893	121	56	76	222	33	199	49	82	128	145	378	35
																ENSRNOG00000006895	40	14	29	18	20	34	0	21	31	55	234	8
																ENSRNOG00000006898	37	16	40	27	9	33	2	19	54	39	394	5
																ENSRNOG00000006901	29	6	8	14	16	10	20	8	21	25	102	5
																ENSRNOG00000006905	112	41	67	144	40	98	41	112	142	168	916	70
																ENSRNOG00000006916	30	17	41	43	16	90	1	18	34	54	254	20
																ENSRNOG00000006926	0	15	17	10	7	15	1	50	64	25	158	3
																ENSRNOG00000006931	40	4	22	6	7	9	2	18	24	3	33	13
																ENSRNOG00000006934	81	21	22	23	6	9	0	18	74	42	110	10
																ENSRNOG00000006939	199	31	82	196	14	125	33	126	152	212	669	40
																ENSRNOG00000006947	12	16	45	47	5	54	4	40	69	98	342	28
																ENSRNOG00000006949	130	43	59	77	16	142	36	71	66	208	574	19
																ENSRNOG00000006956	1	2	4	9	3	2	1	13	18	8	27	1
																ENSRNOG00000006957	29	3	3	1	0	1	1	1	1	1	3	2
																ENSRNOG00000006961	45	15	20	40	7	82	5	55	49	114	175	8
																ENSRNOG00000006965	112	27	98	76	47	70	25	90	187	180	322	48
																ENSRNOG00000006966	168	54	183	142	29	135	29	214	189	239	675	53
																ENSRNOG00000006973	26	7	10	23	4	11	0	37	25	23	56	13
																ENSRNOG00000006975	132	51	80	86	23	112	66	96	133	182	692	65
																ENSRNOG00000006976	11	5	12	16	8	23	33	35	21	46	95	17
																ENSRNOG00000006979	65	7	23	7	2	2	5	5	3	1	8	28
																ENSRNOG00000006980	17	13	32	24	4	16	3	24	39	24	68	12
																ENSRNOG00000006983	7	3	3	11	0	1	1	1	15	9	49	5
																ENSRNOG00000006985	30	15	36	24	10	42	1	37	61	82	323	7
																ENSRNOG00000006989	94	90	128	57	26	90	30	87	85	55	529	289
																ENSRNOG00000006990	21	1	14	23	1	33	11	17	20	15	63	13
																ENSRNOG00000006992	266	125	191	392	89	368	71	266	359	606	3001	153
																ENSRNOG00000006995	154	70	99	76	12	158	45	93	176	328	685	59
																ENSRNOG00000006997	732	344	614	658	152	904	197	1011	1185	1527	2805	334
																ENSRNOG00000006999	3	5	15	18	0	11	7	7	6	9	21	8
																ENSRNOG00000007006	676	447	559	1354	120	1555	281	692	975	1678	4657	388
																ENSRNOG00000007014	90	12	23	6	4	0	2	3	6	3	7	24
																ENSRNOG00000007018	34	3	19	38	3	8	2	45	24	16	89	5
																ENSRNOG00000007023	307	159	176	312	66	374	49	242	281	550	1982	87
																ENSRNOG00000007029	65	54	63	122	9	116	36	127	223	269	586	64
																ENSRNOG00000007034	136	49	161	190	44	150	39	103	197	291	828	50
																ENSRNOG00000007040	8	21	32	23	6	40	5	31	51	42	208	8
																ENSRNOG00000007041	181	89	101	248	25	270	127	157	192	397	1293	88
																ENSRNOG00000007043	47	23	19	43	1	45	10	18	57	67	191	19
																ENSRNOG00000007047	139	87	98	186	22	174	37	165	166	298	566	49
																ENSRNOG00000007051	98	13	40	23	4	150	6	46	64	134	605	63
																ENSRNOG00000007060	6	7	13	4	19	20	4	22	6	13	15	10
																ENSRNOG00000007069	43	40	63	62	13	125	23	65	87	206	490	43
																ENSRNOG00000007080	157	47	63	80	31	57	35	107	123	125	1141	31
																ENSRNOG00000007081	36	12	25	10	1	30	19	27	45	99	417	13
																ENSRNOG00000007083	10	2	2	12	0	6	4	11	8	15	65	2
																ENSRNOG00000007088	44	19	40	44	0	74	14	25	37	66	126	9
																ENSRNOG00000007089	341	144	196	92	81	242	55	329	363	782	1429	81
																ENSRNOG00000007091	26	12	21	14	5	19	4	19	72	35	184	23
																ENSRNOG00000007092	32	124	102	22	52	14	81	42	67	70	132	107
																ENSRNOG00000007098	11	2	13	10	1	19	1	5	12	16	31	6
																ENSRNOG00000007099	32	7	26	9	4	18	5	29	30	15	87	12
																ENSRNOG00000007100	6	3	11	3	15	5	1	5	6	5	7	18
																ENSRNOG00000007102	267	61	107	104	13	124	21	160	237	286	942	48
																ENSRNOG00000007104	123	75	74	116	30	111	45	98	140	170	629	79
																ENSRNOG00000007106	51	17	33	33	8	43	4	26	40	25	139	7
																ENSRNOG00000007110	28	1	6	2	1	14	7	6	0	5	21	11
																ENSRNOG00000007111	83	30	124	146	9	134	31	149	125	201	775	54
																ENSRNOG00000007114	62	34	43	81	12	62	50	70	96	71	417	32
																ENSRNOG00000007117	10	9	24	13	5	19	13	17	38	25	127	8
																ENSRNOG00000007118	12	3	14	30	0	43	2	15	9	50	87	7
																ENSRNOG00000007120	84	14	19	49	1	61	15	25	42	64	183	22
																ENSRNOG00000007124	74	55	214	120	34	124	46	89	199	324	732	125
																ENSRNOG00000007125	77	13	29	17	1	16	1	31	28	64	87	13
																ENSRNOG00000007131	12	4	2	5	0	7	7	10	8	19	20	3
																ENSRNOG00000007133	68	43	43	42	19	79	17	82	131	130	321	34
																ENSRNOG00000007134	22	12	37	56	33	70	45	22	76	110	219	12
																ENSRNOG00000007136	19	1	21	45	0	20	7	30	42	38	87	10
																ENSRNOG00000007137	37	22	54	22	22	30	14	34	42	36	187	30
																ENSRNOG00000007141	61	22	32	34	11	22	3	38	46	35	375	14
																ENSRNOG00000007142	47	5	5	16	1	2	5	9	5	5	20	9
																ENSRNOG00000007147	14	3	9	5	0	2	2	5	4	3	4	7
																ENSRNOG00000007151	12	22	29	9	17	13	2	32	43	31	112	24
																ENSRNOG00000007159	12	3	7	3	1	1	1	1	13	1	7	6
																ENSRNOG00000007160	12	26	26	18	7	20	1	30	43	28	132	29
																ENSRNOG00000007164	15	10	18	10	0	19	7	15	47	25	122	10
																ENSRNOG00000007172	99	30	76	75	25	48	4	90	144	99	230	37
																ENSRNOG00000007174	47	6	17	15	10	35	1	38	32	63	116	9
																ENSRNOG00000007175	123	54	65	115	34	140	20	136	167	170	546	43
																ENSRNOG00000007197	25	18	25	34	11	42	10	50	46	74	262	4
																ENSRNOG00000007203	77	32	86	92	33	110	12	58	94	129	373	44
																ENSRNOG00000007213	11	8	21	10	2	12	9	26	37	27	146	14
																ENSRNOG00000007214	0	9	4	8	1	23	4	17	11	29	81	2
																ENSRNOG00000007221	62	9	13	23	1	28	41	7	22	51	57	2
																ENSRNOG00000007234	58	17	26	24	1	43	9	26	21	44	55	17
																ENSRNOG00000007235	620	157	261	336	118	362	71	373	487	397	1432	88
																ENSRNOG00000007237	270	60	55	176	27	96	23	111	172	295	528	57
																ENSRNOG00000007240	34	14	16	19	22	52	8	38	32	42	278	42
																ENSRNOG00000007241	41	38	83	57	60	73	28	70	110	109	191	22
																ENSRNOG00000007249	22	28	29	54	0	52	14	33	65	60	76	8
																ENSRNOG00000007253	84	15	41	63	4	57	39	54	106	72	228	23
																ENSRNOG00000007258	1	2	22	3	6	10	1	27	45	9	53	1
																ENSRNOG00000007267	48	8	4	27	1	44	2	24	23	46	124	11
																ENSRNOG00000007268	11	1	6	7	0	4	2	9	5	7	56	5
																ENSRNOG00000007272	43	12	15	23	1	34	13	40	61	59	81	16
																ENSRNOG00000007280	39	3	8	26	1	25	15	11	38	52	114	10
																ENSRNOG00000007283	68	32	48	110	21	122	4	86	68	142	434	41
																ENSRNOG00000007284	58	4	23	28	1	47	5	34	19	50	91	17
																ENSRNOG00000007290	50	15	25	10	5	3	6	11	27	8	23	34
																ENSRNOG00000007291	12	2	7	3	1	3	6	5	19	8	60	8
																ENSRNOG00000007302	41	27	39	10	4	27	7	50	45	46	102	39
																ENSRNOG00000007304	36	10	24	19	10	31	2	8	19	32	60	13
																ENSRNOG00000007315	171	90	256	293	78	265	59	234	305	244	1011	105
																ENSRNOG00000007316	84	29	76	63	20	157	23	77	147	111	590	61
																ENSRNOG00000007324	29	7	49	7	25	16	31	30	74	52	72	41
																ENSRNOG00000007326	6	7	9	15	0	7	2	18	7	16	49	4
																ENSRNOG00000007329	40	16	46	33	9	33	4	34	95	54	240	27
																ENSRNOG00000007330	239	75	156	141	45	237	51	198	290	358	764	64
																ENSRNOG00000007331	23	3	4	6	0	9	9	17	12	23	79	1
																ENSRNOG00000007334	4	5	6	3	1	3	2	3	0	1	5	13
																ENSRNOG00000007336	117	43	42	84	7	64	29	64	92	131	628	23
																ENSRNOG00000007338	0	2	13	1	1	1	3	1	1	1	9	8
																ENSRNOG00000007340	11	4	2	14	4	9	1	0	6	11	44	1
																ENSRNOG00000007345	15	21	23	36	8	54	41	61	29	68	204	12
																ENSRNOG00000007350	8	3	11	6	9	14	1	26	9	11	48	6
																ENSRNOG00000007351	211	180	341	335	59	640	104	296	317	467	956	149
																ENSRNOG00000007356	72	49	97	82	42	159	49	123	132	192	454	49
																ENSRNOG00000007364	15	0	2	4	1	5	2	5	4	4	19	5
																ENSRNOG00000007370	29	8	22	12	19	10	14	22	33	39	36	15
																ENSRNOG00000007371	1	4	18	3	1	15	11	11	20	28	60	10
																ENSRNOG00000007378	4	21	9	29	1	12	12	11	14	15	85	21
																ENSRNOG00000007390	189	38	90	149	56	177	51	190	305	249	871	107
																ENSRNOG00000007392	381	86	167	147	24	158	20	150	189	276	1666	78
																ENSRNOG00000007393	1166	112	468	222	85	278	94	424	601	757	2037	157
																ENSRNOG00000007395	17	20	10	0	1	1	9	3	4	7	11	4
																ENSRNOG00000007400	105	25	49	34	12	46	8	48	98	63	243	29
																ENSRNOG00000007404	6	19	11	6	16	10	0	3	5	42	35	14
																ENSRNOG00000007415	1	2	3	5	7	16	1	10	12	9	51	3
																ENSRNOG00000007419	128	72	48	83	29	59	3	105	112	154	319	59
																ENSRNOG00000007422	11	7	11	12	17	9	1	23	15	55	138	1
																ENSRNOG00000007430	40	1	8	14	1	5	4	14	11	19	41	4
																ENSRNOG00000007433	8	6	6	36	16	21	12	9	11	29	102	7
																ENSRNOG00000007443	3	10	8	25	0	23	4	22	36	60	60	20
																ENSRNOG00000007445	41	19	61	83	15	51	31	87	74	66	220	42
																ENSRNOG00000007446	1	3	4	5	1	15	1	17	5	5	76	2
																ENSRNOG00000007456	142	50	257	12	52	77	19	443	389	150	568	82
																ENSRNOG00000007457	199	132	164	383	68	400	64	188	273	465	1266	122
																ENSRNOG00000007459	14	3	10	36	8	19	1	10	59	46	69	2
																ENSRNOG00000007462	79	43	66	10	34	78	30	56	63	74	218	65
																ENSRNOG00000007472	54	42	124	71	40	99	29	85	127	105	294	55
																ENSRNOG00000007478	21	18	8	11	1	23	1	18	11	54	134	20
																ENSRNOG00000007485	41	14	24	30	14	54	12	33	37	56	158	9
																ENSRNOG00000007486	14	7	18	30	3	19	1	29	27	29	126	8
																ENSRNOG00000007492	83	77	91	215	35	171	59	129	128	217	888	42
																ENSRNOG00000007496	8	9	18	38	6	33	18	23	47	68	263	12
																ENSRNOG00000007504	70	43	51	79	11	86	18	101	106	102	398	43
																ENSRNOG00000007506	22	6	12	4	9	56	3	25	21	35	65	26
																ENSRNOG00000007508	6	3	4	5	2	3	3	6	1	0	9	10
																ENSRNOG00000007512	101	35	66	70	7	140	61	149	133	174	421	43
																ENSRNOG00000007515	36	18	25	17	17	58	4	25	20	58	150	28
																ENSRNOG00000007518	11	11	34	22	9	27	34	18	6	38	88	15
																ENSRNOG00000007519	120	7	11	15	2	1	2	8	18	60	81	7
																ENSRNOG00000007527	57	13	25	70	3	72	2	43	41	107	251	18
																ENSRNOG00000007532	65	10	24	30	4	26	4	54	44	71	102	21
																ENSRNOG00000007539	22	5	2	3	0	7	12	14	8	11	33	5
																ENSRNOG00000007542	154	26	26	13	9	7	11	30	24	9	35	31
																ENSRNOG00000007545	41	4	19	4	3	6	3	11	32	20	31	7
																ENSRNOG00000007551	23	27	40	33	0	42	17	31	35	67	266	5
																ENSRNOG00000007564	6	8	25	17	44	17	5	22	39	75	150	1
																ENSRNOG00000007567	29	0	4	8	3	1	2	5	8	5	17	3
																ENSRNOG00000007570	76	21	15	83	2	106	18	66	59	78	393	20
																ENSRNOG00000007578	7	15	7	5	2	7	7	17	13	1	37	2
																ENSRNOG00000007584	87	28	84	51	11	143	4	82	197	134	510	43
																ENSRNOG00000007585	4	8	14	23	9	10	6	10	10	19	72	11
																ENSRNOG00000007587	223	36	75	58	30	80	24	70	202	216	342	60
																ENSRNOG00000007591	77	9	33	43	0	42	15	30	39	40	76	15
																ENSRNOG00000007596	32	19	7	15	11	7	2	9	38	11	39	5
																ENSRNOG00000007597	23	0	19	25	1	20	1	23	10	27	171	7
																ENSRNOG00000007601	3	1	3	2	5	1	4	3	5	3	1	4
																ENSRNOG00000007604	1	5	2	5	2	1	2	10	10	11	12	5
																ENSRNOG00000007607	25	3	3	14	2	4	0	27	64	50	28	47
																ENSRNOG00000007610	36	6	20	7	1	7	1	8	19	19	45	12
																ENSRNOG00000007611	23	9	28	54	4	53	23	29	24	122	239	11
																ENSRNOG00000007622	15	5	18	19	1	3	13	5	17	16	68	18
																ENSRNOG00000007629	7	8	9	34	0	20	2	26	8	27	68	12
																ENSRNOG00000007636	22	12	12	3	11	7	0	41	23	20	80	9
																ENSRNOG00000007637	83	36	89	43	30	88	7	80	179	125	287	30
																ENSRNOG00000007646	73	22	30	31	0	56	19	39	45	60	115	18
																ENSRNOG00000007648	212	59	128	115	32	151	61	162	188	314	1150	77
																ENSRNOG00000007649	41	26	34	45	9	43	49	49	87	67	427	27
																ENSRNOG00000007650	833	430	593	639	208	935	296	902	1012	1378	10838	275
																ENSRNOG00000007654	0	3	4	17	1	10	9	5	42	1	28	5
																ENSRNOG00000007662	22	3	4	43	7	28	17	8	10	23	76	6
																ENSRNOG00000007665	29	18	5	36	6	29	1	38	60	52	183	16
																ENSRNOG00000007666	25	32	18	43	1	37	9	42	51	58	45	12
																ENSRNOG00000007671	45	8	20	30	0	28	12	30	36	54	112	13
																ENSRNOG00000007673	149	86	283	264	56	229	106	234	342	272	1463	177
																ENSRNOG00000007679	26	1	11	3	7	3	12	0	8	11	37	2
																ENSRNOG00000007681	87	39	68	37	25	56	36	67	79	55	220	20
																ENSRNOG00000007682	48	6	8	1	1	2	1	9	2	1	3	24
																ENSRNOG00000007684	14	3	7	13	3	2	3	14	15	8	52	6
																ENSRNOG00000007688	34	9	16	23	1	36	7	13	14	42	102	6
																ENSRNOG00000007690	0	3	3	2	1	5	1	8	3	5	19	7
																ENSRNOG00000007692	10	28	22	19	1	59	11	27	69	80	228	14
																ENSRNOG00000007697	6	15	9	0	2	1	10	7	6	4	8	11
																ENSRNOG00000007699	83	13	19	20	17	19	23	14	31	51	68	23
																ENSRNOG00000007701	63	38	41	122	4	117	12	95	96	150	522	30
																ENSRNOG00000007706	37	26	17	74	24	63	38	73	58	196	167	38
																ENSRNOG00000007707	34	5	11	7	4	11	12	8	12	15	89	8
																ENSRNOG00000007710	21	15	14	19	0	50	17	32	28	43	219	19
																ENSRNOG00000007713	39	7	6	9	4	26	4	15	11	13	45	9
																ENSRNOG00000007719	11	7	13	30	1	42	3	0	22	21	47	24
																ENSRNOG00000007720	6	5	18	9	0	15	1	10	18	8	98	4
																ENSRNOG00000007726	21	6	26	12	18	17	3	8	41	28	172	15
																ENSRNOG00000007732	44	11	5	15	1	7	1	13	19	32	118	7
																ENSRNOG00000007733	119	14	17	3	5	20	3	26	19	25	64	21
																ENSRNOG00000007738	57	17	17	39	1	40	4	30	25	56	256	11
																ENSRNOG00000007739	32	18	12	31	1	53	5	24	58	75	182	10
																ENSRNOG00000007743	277	202	220	256	76	299	129	188	206	345	938	175
																ENSRNOG00000007753	37	8	30	30	1	71	31	94	42	50	202	29
																ENSRNOG00000007756	45	16	76	38	5	42	14	30	84	72	644	50
																ENSRNOG00000007763	25	4	9	9	1	4	1	2	17	13	79	8
																ENSRNOG00000007765	25	13	10	15	8	15	2	1	25	74	163	7
																ENSRNOG00000007766	41	8	24	36	12	25	0	33	15	39	158	7
																ENSRNOG00000007769	39	21	17	33	13	31	6	11	58	39	224	7
																ENSRNOG00000007775	112	47	28	86	7	125	32	95	132	186	207	44
																ENSRNOG00000007781	73	12	54	45	21	79	7	30	103	130	224	30
																ENSRNOG00000007784	110	44	85	76	8	78	15	126	135	118	744	32
																ENSRNOG00000007785	0	5	11	2	4	14	1	23	3	8	35	2
																ENSRNOG00000007788	25	21	61	54	9	52	31	35	79	76	286	26
																ENSRNOG00000007793	117	14	16	25	7	48	1	11	51	38	59	17
																ENSRNOG00000007799	207	23	87	5	32	19	17	112	130	156	1293	14
																ENSRNOG00000007801	88	32	82	75	12	53	36	53	74	111	218	19
																ENSRNOG00000007804	120	34	56	84	16	92	33	117	129	232	210	51
																ENSRNOG00000007806	189	57	115	83	20	134	27	107	100	158	2536	147
																ENSRNOG00000007808	54	2	4	6	1	3	0	3	2	7	4	17
																ENSRNOG00000007814	18	11	21	63	9	58	9	24	76	56	151	28
																ENSRNOG00000007817	0	12	11	17	1	8	12	16	35	39	72	7
																ENSRNOG00000007821	36	12	28	32	16	89	6	59	56	153	337	49
																ENSRNOG00000007822	48	37	95	30	9	45	15	39	56	43	198	41
																ENSRNOG00000007829	77	58	40	83	2	113	17	67	106	129	268	49
																ENSRNOG00000007830	8	7	8	17	1	16	1	14	33	44	85	16
																ENSRNOG00000007831	55	19	39	60	4	57	41	48	42	80	272	39
																ENSRNOG00000007834	22	18	26	49	1	68	10	62	67	154	216	14
																ENSRNOG00000007838	33	6	19	9	0	34	7	26	47	25	100	22
																ENSRNOG00000007842	92	25	51	62	17	46	24	34	45	58	757	35
																ENSRNOG00000007845	18	9	33	27	1	42	6	41	39	44	228	29
																ENSRNOG00000007849	7	2	15	32	6	18	3	21	12	13	69	6
																ENSRNOG00000007851	66	19	50	34	15	48	47	50	80	109	240	22
																ENSRNOG00000007859	12	3	22	19	19	5	8	31	27	12	39	3
																ENSRNOG00000007862	485	170	174	282	63	398	73	271	452	630	1123	92
																ENSRNOG00000007865	10	4	4	9	1	15	0	11	10	5	20	6
																ENSRNOG00000007867	21	3	19	4	1	7	0	25	3	13	44	1
																ENSRNOG00000007869	12	1	3	12	1	12	3	0	1	16	52	4
																ENSRNOG00000007874	1	4	6	15	0	5	14	10	8	31	160	11
																ENSRNOG00000007875	1	8	5	22	0	8	1	3	17	16	61	17
																ENSRNOG00000007881	4	12	17	30	2	20	14	21	21	12	104	10
																ENSRNOG00000007883	37	7	26	28	12	33	14	22	46	40	566	21
																ENSRNOG00000007884	66	25	42	23	35	37	13	41	57	74	111	38
																ENSRNOG00000007886	3	10	13	3	15	2	7	5	7	8	9	21
																ENSRNOG00000007887	41	47	45	71	12	47	31	78	87	68	214	31
																ENSRNOG00000007890	8	9	24	32	1	57	1	13	34	80	164	19
																ENSRNOG00000007892	172	148	296	276	46	321	77	326	527	603	995	117
																ENSRNOG00000007894	61	13	51	8	15	15	14	9	26	40	60	12
																ENSRNOG00000007895	171	83	92	179	17	246	47	126	243	365	1091	107
																ENSRNOG00000007900	40	15	47	20	15	42	29	62	75	75	342	16
																ENSRNOG00000007901	44	11	34	64	1	89	26	46	104	106	284	34
																ENSRNOG00000007905	4	6	7	3	2	6	2	5	3	9	53	13
																ENSRNOG00000007907	58	25	25	4	6	20	2	73	38	38	168	15
																ENSRNOG00000007920	80	27	67	53	13	46	28	77	69	79	194	16
																ENSRNOG00000007921	92	41	116	103	31	116	39	94	161	161	367	32
																ENSRNOG00000007922	28	7	15	24	1	26	3	16	26	17	110	1
																ENSRNOG00000007923	7	9	9	14	0	25	20	16	38	5	104	16
																ENSRNOG00000007925	15	9	11	3	0	1	1	10	14	13	16	3
																ENSRNOG00000007926	19	9	9	12	0	9	5	19	24	15	72	6
																ENSRNOG00000007927	197	50	68	155	6	132	44	77	110	107	792	29
																ENSRNOG00000007937	69	17	27	29	4	35	15	31	50	94	170	12
																ENSRNOG00000007939	176	80	115	139	61	169	73	120	133	182	1481	41
																ENSRNOG00000007946	19	3	17	10	2	12	5	18	14	23	204	7
																ENSRNOG00000007947	101	35	51	57	0	82	19	61	82	93	263	19
																ENSRNOG00000007948	25	7	15	32	7	45	22	43	38	39	335	15
																ENSRNOG00000007949	58	201	238	414	28	494	68	305	323	543	1683	305
																ENSRNOG00000007955	11	0	1	1	1	1	1	6	3	16	36	1
																ENSRNOG00000007967	314	71	131	179	36	208	28	159	247	248	2086	80
																ENSRNOG00000007968	90	8	26	23	19	42	64	46	64	71	128	18
																ENSRNOG00000007972	0	11	8	7	1	20	2	6	35	23	73	7
																ENSRNOG00000007981	3	4	2	8	8	4	7	3	15	3	48	5
																ENSRNOG00000007982	12	12	11	18	6	0	2	23	7	4	39	6
																ENSRNOG00000007988	34	11	10	11	4	16	4	27	30	17	170	13
																ENSRNOG00000007989	76	14	30	16	1	23	4	22	4	5	21	19
																ENSRNOG00000007990	45	15	19	30	23	45	6	29	30	55	87	12
																ENSRNOG00000007992	11	9	5	19	1	33	9	30	30	48	119	16
																ENSRNOG00000007993	135	19	17	51	13	36	9	43	38	46	337	21
																ENSRNOG00000007998	148	46	140	154	8	226	78	128	226	261	753	80
																ENSRNOG00000008000	14	3	4	1	1	1	1	6	2	4	1	5
																ENSRNOG00000008012	36	14	7	17	18	27	14	30	23	58	179	15
																ENSRNOG00000008015	1	2	28	109	3	31	7	53	76	39	81	34
																ENSRNOG00000008016	54	16	48	17	20	42	0	46	57	60	147	5
																ENSRNOG00000008017	15	1	1	11	1	4	1	3	8	1	65	4
																ENSRNOG00000008024	73	10	40	54	0	62	12	29	39	66	107	12
																ENSRNOG00000008025	33	38	57	63	6	36	20	73	97	87	240	22
																ENSRNOG00000008034	17	6	9	1	7	6	0	10	26	11	7	13
																ENSRNOG00000008036	34	8	11	6	7	7	1	19	11	19	12	1
																ENSRNOG00000008037	52	13	30	28	17	28	17	46	47	39	347	39
																ENSRNOG00000008039	26	15	38	71	4	51	30	106	57	82	187	17
																ENSRNOG00000008047	316	165	261	251	34	325	83	241	250	493	1720	126
																ENSRNOG00000008048	69	37	44	39	21	131	22	63	104	154	278	81
																ENSRNOG00000008049	17	13	32	33	20	57	16	32	47	59	150	19
																ENSRNOG00000008052	6	1	7	8	9	8	2	5	6	8	29	7
																ENSRNOG00000008057	127	48	138	48	35	76	22	168	250	247	976	54
																ENSRNOG00000008061	3	21	62	31	11	36	18	46	67	51	92	41
																ENSRNOG00000008063	554	234	218	326	78	627	126	298	526	918	1501	177
																ENSRNOG00000008064	28	14	14	14	8	10	4	9	45	20	118	4
																ENSRNOG00000008065	58	51	104	43	15	162	33	77	110	193	268	36
																ENSRNOG00000008067	28	11	47	66	16	27	25	24	32	24	239	17
																ENSRNOG00000008075	4	2	4	20	1	28	1	1	24	15	91	12
																ENSRNOG00000008079	63	21	39	73	4	89	19	54	54	113	168	26
																ENSRNOG00000008081	57	46	104	54	25	74	3	98	84	48	287	42
																ENSRNOG00000008086	45	4	3	8	0	6	6	30	10	3	20	13
																ENSRNOG00000008088	6	4	2	1	1	3	0	5	13	23	16	6
																ENSRNOG00000008090	77	10	18	26	7	17	7	16	22	34	132	14
																ENSRNOG00000008103	607	182	248	400	40	576	148	306	326	1000	4607	152
																ENSRNOG00000008106	120	18	31	29	6	22	8	55	52	63	325	12
																ENSRNOG00000008108	0	15	11	22	1	38	1	18	29	40	81	12
																ENSRNOG00000008113	21	12	4	14	1	18	9	13	7	36	49	5
																ENSRNOG00000008116	210	42	73	46	44	62	43	71	159	169	314	28
																ENSRNOG00000008117	244	92	56	102	4	197	52	105	187	509	871	63
																ENSRNOG00000008121	150	48	50	18	36	63	45	139	132	278	518	28
																ENSRNOG00000008124	19	16	16	26	9	15	3	14	30	27	36	11
																ENSRNOG00000008140	256	85	107	189	30	183	46	137	240	232	1951	88
																ENSRNOG00000008142	19	10	16	36	14	21	23	13	20	44	234	16
																ENSRNOG00000008144	25	0	4	3	1	11	4	31	28	23	81	6
																ENSRNOG00000008156	10	8	10	10	9	4	15	5	31	29	96	0
																ENSRNOG00000008157	50	9	6	5	2	3	3	5	3	1	7	10
																ENSRNOG00000008161	254	66	95	145	34	153	44	118	197	240	789	52
																ENSRNOG00000008163	590	188	217	312	62	361	157	301	372	660	3056	168
																ENSRNOG00000008167	7	30	32	29	0	38	18	22	23	50	180	39
																ENSRNOG00000008173	139	90	211	63	70	129	65	224	173	126	752	63
																ENSRNOG00000008174	1	9	11	3	0	4	1	14	12	15	47	7
																ENSRNOG00000008177	6	7	8	11	2	7	1	15	8	1	39	2
																ENSRNOG00000008180	0	10	33	10	5	29	11	23	41	20	96	10
																ENSRNOG00000008187	17	5	11	11	8	23	7	5	11	9	115	21
																ENSRNOG00000008190	23	8	7	13	2	21	7	10	23	19	60	11
																ENSRNOG00000008191	65	60	256	154	62	69	60	111	142	87	151	70
																ENSRNOG00000008193	33	16	19	25	4	45	24	27	106	113	236	17
																ENSRNOG00000008194	29	19	19	8	7	27	12	19	44	58	131	13
																ENSRNOG00000008195	159	57	75	151	15	163	72	177	167	307	923	89
																ENSRNOG00000008209	39	7	3	5	18	16	2	25	31	21	68	13
																ENSRNOG00000008212	33	12	55	19	1	48	14	65	70	68	140	15
																ENSRNOG00000008214	14	19	37	52	1	40	50	48	72	59	362	30
																ENSRNOG00000008215	21	5	2	3	1	4	6	3	30	28	61	1
																ENSRNOG00000008222	34	9	23	27	12	23	12	27	71	114	289	17
																ENSRNOG00000008223	14	2	3	7	1	11	1	0	2	5	5	6
																ENSRNOG00000008226	58	48	62	110	7	138	4	102	80	76	423	45
																ENSRNOG00000008236	178	67	119	118	12	153	63	117	159	346	1215	81
																ENSRNOG00000008237	10	10	8	11	0	9	5	6	12	12	43	1
																ENSRNOG00000008244	10	3	13	13	0	3	14	10	4	5	20	4
																ENSRNOG00000008246	39	7	19	16	14	28	1	18	22	20	134	8
																ENSRNOG00000008247	25	2	2	2	8	3	1	2	11	13	44	3
																ENSRNOG00000008271	73	28	44	78	8	85	11	106	111	137	282	43
																ENSRNOG00000008274	102	71	93	43	58	88	72	129	61	121	231	35
																ENSRNOG00000008277	39	11	44	31	21	25	23	22	21	40	230	26
																ENSRNOG00000008278	12	11	11	24	6	16	19	27	36	40	93	7
																ENSRNOG00000008279	45	20	76	30	0	77	14	50	84	54	345	35
																ENSRNOG00000008288	95	22	34	63	26	65	18	39	87	129	267	36
																ENSRNOG00000008289	488	131	151	339	30	606	91	199	314	743	3304	115
																ENSRNOG00000008292	30	22	40	31	5	35	12	63	73	56	214	14
																ENSRNOG00000008296	22	9	32	15	9	28	11	32	35	48	250	21
																ENSRNOG00000008297	12	5	7	7	1	7	6	7	26	20	68	5
																ENSRNOG00000008298	10	9	13	13	1	22	1	32	28	72	65	10
																ENSRNOG00000008301	113	38	54	43	3	70	11	98	88	122	437	40
																ENSRNOG00000008305	65	70	87	69	23	85	40	72	61	141	370	43
																ENSRNOG00000008313	41	11	9	3	0	8	13	17	21	44	25	11
																ENSRNOG00000008320	124	76	71	109	32	165	69	59	150	299	1069	83
																ENSRNOG00000008329	345	77	168	232	38	247	86	205	309	552	1617	54
																ENSRNOG00000008331	160	44	134	119	35	88	51	135	160	137	550	24
																ENSRNOG00000008336	4	4	19	36	1	22	0	18	49	15	36	21
																ENSRNOG00000008338	110	38	36	82	9	88	3	67	87	138	130	18
																ENSRNOG00000008345	23	16	25	21	7	32	2	56	97	63	204	27
																ENSRNOG00000008346	32	22	32	37	7	52	20	42	116	109	258	9
																ENSRNOG00000008362	11	3	5	2	9	19	3	8	30	17	84	0
																ENSRNOG00000008364	667	376	686	686	51	822	329	552	883	1066	2476	336
																ENSRNOG00000008372	10	8	8	18	0	16	2	8	8	29	110	9
																ENSRNOG00000008374	136	50	79	66	29	92	27	77	126	219	558	45
																ENSRNOG00000008377	14	11	14	42	9	24	1	24	23	54	228	18
																ENSRNOG00000008378	6	5	4	5	0	3	1	21	13	5	64	5
																ENSRNOG00000008390	23	21	11	24	0	10	17	10	28	25	73	9
																ENSRNOG00000008392	12	13	10	23	1	7	1	2	20	11	100	15
																ENSRNOG00000008393	236	114	201	224	42	313	83	263	208	379	803	118
[truncated: 5,608 more rows]

## Sheet: Lean Adipose
	WE_Lean_2	WE_Lean_21	WE_Lean_10	WE_Lean_6	WE_Lean_13	WE_Lean_17	CAS_Lean_12	CAS_Lean_15	CAS_Lean_19	CAS_Lean_23	CAS_Lean_4	CAS_Lean_8
ENSRNOG00000000012	69	193	52	2	4	688	49	43	67	810	103	3
ENSRNOG00000000024	109	53	119	1	4	85	98	89	105	52	164	84
ENSRNOG00000000033	12	7	7	0	3	1	3	13	6	30	8	1
ENSRNOG00000000034	25	26	15	0	34	68	46	15	20	28	10	5
ENSRNOG00000000043	5	9	3	1	12	20	2	16	9	12	5	2
ENSRNOG00000000044	24	52	19	1	376	107	25	6	23	62	32	10
ENSRNOG00000000047	27	61	17	6	107	40	15	8	22	92	23	12
ENSRNOG00000000048	48	122	73	46	143	303	48	67	57	92	38	11
ENSRNOG00000000054	4	31	11	3	383	1	18	14	7	11	6	1
ENSRNOG00000000060	10	12	21	9	19	11	6	29	2	36	8	5
ENSRNOG00000000062	22	44	19	1	30	19	25	16	12	15	11	1
ENSRNOG00000000064	1377	4494	1706	153	1550	7295	1374	1207	1313	6480	1241	2992
ENSRNOG00000000068	408	352	358	18	64	829	176	203	300	557	411	93
ENSRNOG00000000075	6	9	9	4	79	1	16	6	24	7	2	17
ENSRNOG00000000081	18	33	62	0	6	44	15	49	38	16	1	14
ENSRNOG00000000082	8	11	16	15	38	2	1	0	23	4	18	32
ENSRNOG00000000095	22	36	29	8	160	130	10	3	15	51	12	18
ENSRNOG00000000096	17	16	2	5	375	24	53	4	2	0	4	8
ENSRNOG00000000098	63	55	72	39	51	100	31	33	38	40	77	33
ENSRNOG00000000104	20	38	23	14	78	47	15	16	26	81	32	0
ENSRNOG00000000105	14	17	11	5	16	1	2	24	10	73	4	2
ENSRNOG00000000108	260	529	261	35	160	787	127	136	205	367	171	117
ENSRNOG00000000112	63	72	55	44	153	119	46	54	125	190	35	16
ENSRNOG00000000122	313	382	316	15	124	667	153	165	229	436	233	56
ENSRNOG00000000130	20	13	14	0	28	3	9	5	8	2	12	7
ENSRNOG00000000137	10	6	8	4	30	32	15	15	13	36	14	28
ENSRNOG00000000142	74	172	46	10	16	202	24	41	52	164	50	13
ENSRNOG00000000150	61	69	130	125	196	71	38	65	127	33	74	29
ENSRNOG00000000151	2	1	14	1	22	38	2	3	30	4	7	1
ENSRNOG00000000157	147	208	97	24	133	292	30	47	46	194	63	64
ENSRNOG00000000158	3255	5078	2234	394	425	6573	1514	865	2232	4926	2916	1866
ENSRNOG00000000164	274	455	437	53	572	624	265	321	322	403	222	213
ENSRNOG00000000165	43	101	60	2	2	94	42	18	38	11	23	13
ENSRNOG00000000166	14	42	9	2	9	14	18	0	16	68	11	2
ENSRNOG00000000167	86	94	51	8	26	36	38	58	54	75	81	13
ENSRNOG00000000168	50	16	34	6	56	96	487	43	40	14	64	35
ENSRNOG00000000170	77	74	32	3	226	86	58	37	58	111	71	20
ENSRNOG00000000172	44	34	76	20	201	40	62	101	35	8	92	19
ENSRNOG00000000177	8	29	19	38	62	1	6	18	0	1	15	2
ENSRNOG00000000185	45	114	46	10	9	133	62	8	21	191	24	17
ENSRNOG00000000186	54	221	154	32	67	254	170	58	67	219	79	20
ENSRNOG00000000201	16	3	18	3	27	1	69	11	2	4	3	2
ENSRNOG00000000204	97	53	76	25	112	152	70	141	71	80	74	25
ENSRNOG00000000221	480	321	354	23	217	674	167	198	284	310	303	131
ENSRNOG00000000230	5	0	6	1	40	4	1	5	6	11	9	2
ENSRNOG00000000231	17	17	22	2	4	14	23	10	23	27	18	4
ENSRNOG00000000236	25	10	28	38	63	53	6	10	25	13	13	5
ENSRNOG00000000239	269	326	138	0	2	640	225	170	82	143	451	353
ENSRNOG00000000244	10	11	8	12	660	47	0	16	15	43	3	9
ENSRNOG00000000246	55	88	96	38	490	152	26	19	53	15	53	32
ENSRNOG00000000247	36	33	19	22	194	92	16	35	15	19	34	20
ENSRNOG00000000248	750	540	668	410	1063	1162	443	578	520	589	739	304
ENSRNOG00000000249	10	29	14	9	70	39	11	0	6	14	1	13
ENSRNOG00000000250	20	19	13	24	251	109	7	19	18	32	5	10
ENSRNOG00000000257	15	82	26	2	8	161	25	27	21	94	17	33
ENSRNOG00000000262	4	2	5	9	56	20	6	5	1	11	1	6
ENSRNOG00000000264	7	41	28	4	39	75	15	1	13	140	5	2
ENSRNOG00000000281	17	1	43	3	19	170	11	4	6	0	16	3
ENSRNOG00000000283	3	7	3	1	37	2	2	1	10	0	1	4
ENSRNOG00000000288	26	19	38	0	1	24	25	27	18	64	23	14
ENSRNOG00000000302	115	69	83	12	62	236	75	35	59	107	139	62
ENSRNOG00000000303	8	14	22	14	968	18	23	14	13	18	7	24
ENSRNOG00000000304	549	354	558	180	517	582	296	340	358	304	424	214
ENSRNOG00000000306	21	56	23	7	160	41	26	9	13	34	27	11
ENSRNOG00000000307	6	19	5	9	18	27	8	16	15	4	8	5
ENSRNOG00000000308	3	0	8	5	23	2	8	14	6	2	12	4
ENSRNOG00000000312	52	46	49	10	25	58	26	23	46	98	30	5
ENSRNOG00000000314	263	287	235	93	381	465	122	222	250	368	208	92
ENSRNOG00000000321	48	7	14	1168	1525	12	30	8	10	59	25	20
ENSRNOG00000000322	37	42	34	3	78	52	25	24	24	26	25	11
ENSRNOG00000000327	12	27	15	0	11	97	7	27	7	13	11	5
ENSRNOG00000000340	207	414	420	76	754	719	394	232	306	229	193	405
ENSRNOG00000000386	0	2	72	3	46	1	61	6	1	1	7	2
ENSRNOG00000000387	46	27	62	14	48	48	27	30	51	36	64	73
ENSRNOG00000000392	7	27	22	7	43	61	22	16	22	20	4	12
ENSRNOG00000000394	208	77	158	1	724	296	88	182	140	54	201	81
ENSRNOG00000000395	31	36	30	11	64	52	21	3	42	43	35	11
ENSRNOG00000000396	105	72	74	33	100	156	50	32	55	32	139	21
ENSRNOG00000000397	164	235	179	45	532	475	80	99	171	390	144	58
ENSRNOG00000000408	91	96	71	7	69	91	24	52	65	27	44	46
ENSRNOG00000000411	145	117	124	57	151	127	70	105	116	77	111	93
ENSRNOG00000000412	5	1	7	1	1	2	0	1	5	4	1	1
ENSRNOG00000000413	13	9	7	10	13	11	0	1	8	7	6	7
ENSRNOG00000000415	26	4	19	9	29	39	35	11	6	0	36	5
ENSRNOG00000000417	127	323	138	34	223	391	78	98	111	279	62	42
ENSRNOG00000000419	56	273	61	2	10	253	48	24	22	219	62	16
ENSRNOG00000000420	33	114	28	21	407	178	23	6	42	58	24	8
ENSRNOG00000000421	26	19	35	17	109	38	29	30	27	21	30	11
ENSRNOG00000000431	25	69	37	26	162	173	75	70	31	47	19	17
ENSRNOG00000000432	15	33	7	2	264	82	10	8	11	31	2	5
ENSRNOG00000000433	44	45	24	5	40	71	10	44	13	209	17	9
ENSRNOG00000000435	8	13	6	1	45	4	17	6	5	4	13	2
ENSRNOG00000000436	61	69	80	4	28	137	87	14	55	69	96	94
ENSRNOG00000000437	97	363	105	15	402	538	153	63	107	314	89	32
ENSRNOG00000000438	73	36	59	14	94	112	42	47	115	60	225	32
ENSRNOG00000000440	52	172	25	5	31	189	11	32	23	255	28	4
ENSRNOG00000000441	26	94	12	1	44	111	2	18	15	58	20	7
ENSRNOG00000000442	20	47	24	0	20	78	9	20	25	44	43	2
ENSRNOG00000000451	681	1067	769	16	233	1632	800	362	524	1557	690	90
ENSRNOG00000000457	86	126	62	3	50	243	27	30	44	166	47	25
ENSRNOG00000000459	42	60	48	22	153	130	51	82	57	88	51	76
ENSRNOG00000000464	33	101	46	18	102	99	43	13	21	96	18	3
ENSRNOG00000000465	102	203	70	97	178	268	30	67	77	191	60	19
ENSRNOG00000000466	48	198	65	2	76	153	48	37	35	138	18	42
ENSRNOG00000000470	7	5	11	0	11	17	3	1	5	14	3	2
ENSRNOG00000000474	57	59	35	6	18	283	29	23	29	140	26	17
ENSRNOG00000000476	58	61	26	6	159	172	46	28	33	110	24	15
ENSRNOG00000000477	38	20	42	19	56	56	14	24	33	36	28	6
ENSRNOG00000000480	14	54	12	3	53	111	16	22	15	57	12	3
ENSRNOG00000000481	65	135	112	8	126	311	101	33	52	231	68	17
ENSRNOG00000000485	19	54	40	7	55	105	22	22	34	38	23	8
ENSRNOG00000000486	2	3	4	0	1771	28	14	1	2	14	8	7
ENSRNOG00000000490	13	25	17	6	21	34	27	11	24	68	18	29
ENSRNOG00000000493	6	0	11	2	154	123	45	25	16	39	25	8
ENSRNOG00000000498	41	27	31	46	64	159	5	41	20	62	15	13
ENSRNOG00000000501	61	107	33	6	170	250	33	14	33	161	22	14
ENSRNOG00000000503	30	33	17	0	6	34	24	6	15	30	20	5
ENSRNOG00000000504	20	99	19	14	55	169	46	18	12	107	11	8
ENSRNOG00000000505	240	523	335	54	289	797	171	204	229	820	167	332
ENSRNOG00000000506	3	4	11	6	16	7	3	28	10	18	17	0
ENSRNOG00000000511	19	21	34	7	666	60	1	13	25	60	8	6
ENSRNOG00000000513	243	527	207	34	128	796	138	68	159	585	118	30
ENSRNOG00000000519	178	241	96	28	84	470	32	25	120	400	106	29
ENSRNOG00000000520	221	164	242	62	355	544	144	200	206	127	244	204
ENSRNOG00000000521	17	45	28	4	34	85	15	38	8	13	9	3
ENSRNOG00000000523	23	26	16	14	47	92	16	8	15	27	30	7
ENSRNOG00000000524	42	92	166	38	386	402	102	71	90	203	37	14
ENSRNOG00000000525	45	395	14	5	9	761	38	86	36	179	18	11
ENSRNOG00000000527	456	1642	306	65	596	2744	412	258	287	3003	377	57
ENSRNOG00000000528	10	15	16	2	7	63	15	15	18	31	8	6
ENSRNOG00000000532	65	142	57	35	377	212	43	82	63	83	32	9
ENSRNOG00000000541	394	256	324	30	295	418	173	169	223	362	350	256
ENSRNOG00000000543	16	49	20	66	103	36	10	4	26	8	14	12
ENSRNOG00000000546	16	20	33	13	17	19	38	10	16	23	24	11
ENSRNOG00000000547	11	10	11	1	97	35	2	22	14	10	4	2
ENSRNOG00000000549	86	136	50	4	93	256	54	86	51	121	39	35
ENSRNOG00000000551	22	51	35	14	55	17	24	1	17	66	29	20
ENSRNOG00000000557	321	631	357	104	438	1235	197	210	288	355	242	162
ENSRNOG00000000561	4	12	34	0	4	1	6	1	1	6	18	4
ENSRNOG00000000565	373	287	281	14	58	253	75	125	289	231	210	42
ENSRNOG00000000566	200	233	472	10	210	507	206	137	148	391	320	69
ENSRNOG00000000567	50	36	82	176	16	65	15	14	60	13	17	2
ENSRNOG00000000568	38	31	22	7	91	127	56	42	41	80	14	10
ENSRNOG00000000569	117	296	101	1	19	458	69	73	72	176	65	47
ENSRNOG00000000571	4246	4433	4830	463	3179	7637	1942	1979	3923	3497	2752	999
ENSRNOG00000000576	19	32	26	5	109	34	13	24	26	11	27	68
ENSRNOG00000000579	934	1074	722	144	116	1705	672	744	787	586	939	581
ENSRNOG00000000581	30	17	29	2	56	26	42	15	22	33	24	15
ENSRNOG00000000583	82	190	108	12	426	206	39	103	103	196	21	26
ENSRNOG00000000585	274	279	355	219	1236	467	103	193	216	284	170	79
ENSRNOG00000000586	29	23	44	5	46	73	34	24	24	7	24	23
ENSRNOG00000000587	35	23	20	7	69	55	13	18	20	19	38	14
ENSRNOG00000000588	6	0	13	1	7	17	3	8	11	26	2	9
ENSRNOG00000000589	3	1	10	1	12	1	13	4	0	3	1	2
ENSRNOG00000000593	23	21	7	28	163	63	8	42	16	15	6	11
ENSRNOG00000000595	62	74	51	10	196	169	40	35	53	70	31	34
ENSRNOG00000000596	72	26	77	18	139	61	54	106	80	7	63	22
ENSRNOG00000000599	16	27	11	0	12	56	11	35	32	21	5	2
ENSRNOG00000000604	105	79	89	22	153	189	83	53	97	57	213	55
ENSRNOG00000000609	52	44	85	99	131	43	41	48	22	22	25	31
ENSRNOG00000000610	544	547	547	76	1196	846	337	262	325	674	381	423
ENSRNOG00000000611	91	7	50	23	64	83	27	66	55	52	36	29
ENSRNOG00000000613	96	55	95	22	47	27	47	32	73	46	66	75
ENSRNOG00000000614	17	21	9	1	13	15	31	49	20	6	18	16
ENSRNOG00000000622	41	47	39	3	53	109	15	9	16	51	53	74
ENSRNOG00000000633	54	39	87	30	69	87	58	20	50	16	25	17
ENSRNOG00000000635	121	214	98	22	121	250	30	25	96	399	40	5
ENSRNOG00000000638	7	1	2	3	16	9	2	11	2	9	12	3
ENSRNOG00000000640	43	84	22	2	161	293	13	23	22	44	30	30
ENSRNOG00000000645	91	87	81	52	69	332	74	133	84	113	106	85
ENSRNOG00000000648	98	112	86	74	199	286	54	150	85	125	31	17
ENSRNOG00000000655	68	71	40	11	29	98	47	100	57	98	51	32
ENSRNOG00000000658	55	139	44	4	18	62	6	14	34	38	13	0
ENSRNOG00000000661	15	3	19	2	40	31	6	1	9	3	17	2
ENSRNOG00000000663	24	183	22	1	103	148	7	24	38	89	13	9
ENSRNOG00000000664	55	5	95	0	138	56	49	11	37	47	37	25
ENSRNOG00000000692	41	82	103	25	100	43	15	15	15	75	33	13
ENSRNOG00000000697	429	357	532	43	60	616	129	110	467	331	295	89
ENSRNOG00000000701	648	984	701	30	629	1952	422	370	721	1581	491	228
ENSRNOG00000000702	19	3	38	21	97	33	19	16	29	49	14	8
ENSRNOG00000000704	19	75	28	0	4	51	16	11	20	39	9	1
ENSRNOG00000000708	3	27	8	2	95	1	5	5	5	1	2	1
ENSRNOG00000000718	88	56	97	58	105	239	61	99	82	68	60	73
ENSRNOG00000000728	127	161	131	9	22	373	81	108	149	140	161	111
ENSRNOG00000000729	36	48	40	2	9	71	34	47	24	2	36	20
ENSRNOG00000000763	40	13	32	0	21	46	23	63	9	14	39	47
ENSRNOG00000000768	8	0	49	8	10	9	2	9	8	11	33	5
ENSRNOG00000000774	452	635	395	41	116	1074	287	193	316	961	330	97
ENSRNOG00000000777	25	39	23	0	3	10	2	15	24	14	26	8
ENSRNOG00000000778	17	9	27	2	262	48	13	10	15	18	17	19
ENSRNOG00000000779	55	69	123	14	147	144	55	20	52	54	33	54
ENSRNOG00000000780	57	158	83	8	230	319	54	20	45	148	42	17
ENSRNOG00000000785	36	7	20	10	83	23	6	1	17	18	2	10
ENSRNOG00000000786	27	72	92	3	114	88	64	38	32	125	63	79
ENSRNOG00000000795	23	23	13	0	4	14	6	4	18	8	28	1
ENSRNOG00000000796	261	153	111	144	314	363	99	165	135	225	150	96
ENSRNOG00000000798	48	146	65	4	234	275	42	60	64	74	29	20
ENSRNOG00000000799	268	414	385	120	1066	820	115	184	429	618	133	52
ENSRNOG00000000800	48	126	50	32	69	230	72	136	68	140	33	35
ENSRNOG00000000804	228	354	193	47	235	309	54	29	160	541	157	23
ENSRNOG00000000805	42	106	53	18	181	73	57	87	53	65	57	28
ENSRNOG00000000808	59	126	86	2	244	152	35	60	56	108	48	20
ENSRNOG00000000809	8	13	15	17	81	18	11	0	22	18	1	2
ENSRNOG00000000812	20	25	36	3	178	66	30	24	38	70	45	7
ENSRNOG00000000815	177	411	398	7	155	473	222	223	315	210	296	256
ENSRNOG00000000816	35	103	38	2	36	358	45	72	64	209	25	7
ENSRNOG00000000823	81	71	102	68	460	96	48	91	153	123	88	32
ENSRNOG00000000824	82	58	93	2	13	91	102	81	69	55	92	99
ENSRNOG00000000826	95	156	73	12	49	366	34	43	82	150	43	38
ENSRNOG00000000827	272	147	187	46	142	710	118	158	174	237	235	217
ENSRNOG00000000840	10	6	10	1	35	5	2	22	2	22	8	2
ENSRNOG00000000841	98	265	71	61	160	442	39	87	67	106	52	21
ENSRNOG00000000842	436	696	417	13	154	1176	438	286	347	959	404	168
ENSRNOG00000000847	102	430	123	22	1154	706	104	61	100	388	95	20
ENSRNOG00000000848	51	99	62	15	280	81	33	14	46	116	40	10
ENSRNOG00000000850	11	10	89	18	11	13	72	13	0	13	17	2
ENSRNOG00000000851	57	50	42	16	554	162	39	15	60	91	10	8
ENSRNOG00000000852	63	167	18	2	504	348	67	67	35	118	26	5
ENSRNOG00000000853	130	284	128	5	1329	739	62	80	92	246	194	241
ENSRNOG00000000866	23	12	15	7	25	115	1	16	14	16	12	3
ENSRNOG00000000867	48	147	40	9	874	190	16	24	52	125	26	7
ENSRNOG00000000875	825	1332	858	82	16	1735	481	639	795	588	734	255
ENSRNOG00000000879	79	18	73	33	57	35	25	24	66	52	49	18
ENSRNOG00000000881	91	206	114	2	34	140	30	34	114	114	81	42
ENSRNOG00000000888	501	85	317	40	142	141	170	224	440	81	915	281
ENSRNOG00000000893	86	181	94	42	438	226	29	30	87	281	65	23
ENSRNOG00000000895	15	16	21	11	40	32	3	4	19	30	3	0
ENSRNOG00000000900	51	19	102	4	106	16	48	67	25	24	129	26
ENSRNOG00000000901	31	42	32	2	169	58	17	13	27	24	26	23
ENSRNOG00000000902	92	15	97	70	179	117	46	104	90	51	49	23
ENSRNOG00000000903	19	43	54	4	140	60	15	15	20	29	11	6
ENSRNOG00000000906	563	360	335	5	8	932	310	232	334	365	562	205
ENSRNOG00000000907	264	614	192	6	9	352	155	120	89	356	246	244
ENSRNOG00000000909	21	34	38	13	83	17	6	27	25	64	5	17
ENSRNOG00000000913	62	64	50	2	35	95	21	28	37	76	73	22
ENSRNOG00000000918	59	16	41	0	28	4	26	10	34	7	55	105
ENSRNOG00000000921	209	128	142	52	903	188	131	215	82	84	231	167
ENSRNOG00000000922	57	97	69	10	64	108	61	10	36	160	23	20
ENSRNOG00000000923	136	174	175	29	208	287	101	110	116	98	88	97
ENSRNOG00000000924	8	5	5	85	726	90	6	46	10	58	2	3
ENSRNOG00000000925	18	34	32	0	85	57	17	9	23	25	50	42
ENSRNOG00000000926	70	58	173	17	136	137	99	67	89	70	137	45
ENSRNOG00000000931	97	88	89	32	181	91	38	66	84	61	73	16
ENSRNOG00000000936	103	49	83	2	97	149	39	51	56	31	46	44
ENSRNOG00000000937	7	91	15	0	2	115	1	5	15	45	15	2
ENSRNOG00000000938	533	330	593	48	1892	578	282	232	396	216	386	418
ENSRNOG00000000940	288	117	152	5	39	229	21	81	144	100	142	5
ENSRNOG00000000942	17	20	1	6	15	9	1	11	8	18	3	0
ENSRNOG00000000954	70	54	82	30	143	92	78	71	58	33	118	118
ENSRNOG00000000955	39	10	28	6	22	13	7	4	7	0	12	11
ENSRNOG00000000956	17	7	12	3	2	28	5	16	16	12	4	11
ENSRNOG00000000957	1394	1607	1625	412	1305	2622	769	805	1122	2056	1199	2288
ENSRNOG00000000962	65	118	86	7	117	115	14	5	34	156	36	21
ENSRNOG00000000968	26	6	19	5	47	3	18	30	7	3	12	2
ENSRNOG00000000974	27	82	40	14	32	155	45	8	24	447	24	1
ENSRNOG00000000975	14	70	15	0	8	78	11	6	5	91	5	8
ENSRNOG00000000978	1	2	1	4	4	2	1	6	1	2	7	0
ENSRNOG00000000981	5	5	22	2	0	3	5	14	24	1	4	5
ENSRNOG00000000983	13	19	31	8	22	63	16	5	24	23	14	10
ENSRNOG00000000985	5	27	11	1	15	41	1	9	1	33	3	1
ENSRNOG00000000987	13	37	18	0	43	60	2	14	13	48	19	10
ENSRNOG00000000988	23	65	66	13	78	139	24	22	53	42	67	10
ENSRNOG00000000989	57	50	118	44	432	103	47	33	88	22	25	62
ENSRNOG00000000990	794	1080	889	185	1928	1704	426	397	914	1807	536	229
ENSRNOG00000000991	799	1049	585	66	413	1809	483	307	528	1228	810	213
ENSRNOG00000000994	18	15	46	8	224	55	16	5	32	28	4	4
ENSRNOG00000000996	154	191	214	150	182	286	135	109	219	99	99	76
ENSRNOG00000000999	27	54	31	7	96	32	3	18	13	26	43	9
ENSRNOG00000001001	1069	8779	2042	62	28	17787	2274	777	1040	11774	2236	1100
ENSRNOG00000001003	44	145	83	3	262	281	87	103	83	189	57	42
ENSRNOG00000001004	72	88	40	22	121	118	42	29	33	122	21	25
ENSRNOG00000001007	18	45	21	15	34	2	7	5	8	12	33	41
ENSRNOG00000001009	337	597	436	54	456	756	385	228	233	593	352	257
ENSRNOG00000001010	13	29	18	2	23	9	9	37	23	16	6	2
ENSRNOG00000001030	230	124	265	56	435	317	71	94	211	167	113	67
ENSRNOG00000001032	27	43	71	15	139	83	47	34	74	50	33	35
ENSRNOG00000001033	13	38	22	42	140	19	25	20	23	42	0	9
ENSRNOG00000001034	1	3	11	2	140	63	24	3	12	48	1	1
ENSRNOG00000001035	11	21	35	7	32	45	14	18	21	24	9	30
ENSRNOG00000001037	39	63	48	20	136	48	19	23	66	41	22	5
ENSRNOG00000001039	19	31	36	14	55	16	10	5	26	10	8	2
ENSRNOG00000001040	12	3	9	0	10	13	9	11	5	4	27	13
ENSRNOG00000001043	42	26	52	16	30	38	39	23	32	37	37	25
ENSRNOG00000001044	54	122	44	2	74	179	21	15	17	112	8	5
ENSRNOG00000001049	2848	1776	2668	773	1111	3299	2643	2279	1743	2236	3752	3509
ENSRNOG00000001050	45	39	58	45	123	67	30	54	57	62	37	2
ENSRNOG00000001053	239	427	186	165	338	605	185	193	208	309	287	148
ENSRNOG00000001055	16	85	27	8	27	137	23	37	19	42	9	20
ENSRNOG00000001056	15	26	6	2	60	43	7	4	5	77	8	2
ENSRNOG00000001057	11	15	21	6	23	5	6	28	1	37	3	2
ENSRNOG00000001059	55	52	59	40	578	96	27	25	76	91	20	27
ENSRNOG00000001060	54	118	57	12	78	218	19	8	39	124	26	4
ENSRNOG00000001061	109	74	108	0	41	118	129	39	64	99	131	83
ENSRNOG00000001062	26	28	51	31	62	113	34	42	81	80	27	7
ENSRNOG00000001064	101	86	149	58	909	166	54	70	164	99	71	38
ENSRNOG00000001065	54	77	34	14	66	268	49	37	40	30	36	2
ENSRNOG00000001068	873	1050	1211	141	249	2175	480	718	905	935	765	408
ENSRNOG00000001069	94	70	64	34	96	120	31	76	63	46	100	39
ENSRNOG00000001070	602	426	926	85	1330	916	458	203	696	667	422	116
ENSRNOG00000001072	27	70	38	6	276	54	19	39	69	77	28	3
ENSRNOG00000001079	42	78	117	6	25	234	86	118	105	111	31	25
ENSRNOG00000001080	46	62	58	12	76	156	25	27	67	105	30	44
ENSRNOG00000001081	13	18	18	15	89	136	19	13	8	38	23	7
ENSRNOG00000001082	5	1	11	1	70	9	2	3	5	58	0	1
ENSRNOG00000001083	6	13	18	18	88	34	15	25	13	3	3	5
ENSRNOG00000001086	6	1	8	6	147	37	5	10	5	9	3	1
ENSRNOG00000001088	49	27	76	14	159	199	24	34	56	51	28	43
ENSRNOG00000001090	80	19	47	2	27	65	15	44	33	8	75	53
ENSRNOG00000001098	72	74	93	32	308	232	17	71	69	113	24	32
ENSRNOG00000001099	6	0	4	2	7	6	1	10	5	1	8	2
ENSRNOG00000001101	60	114	73	3	73	188	32	53	56	120	36	41
ENSRNOG00000001106	134	99	112	38	216	83	104	30	105	57	120	13
ENSRNOG00000001108	38	76	52	54	378	83	32	106	58	39	57	32
ENSRNOG00000001113	2	4	11	3	75	4	1	4	0	7	2	2
ENSRNOG00000001114	37	77	22	2	138	65	2	3	26	36	13	2
ENSRNOG00000001120	117	224	125	64	332	241	105	123	203	169	77	61
ENSRNOG00000001126	36	66	49	5	55	60	34	3	61	99	16	4
ENSRNOG00000001128	6	4	4	1	45	17	3	3	5	1	1	8
ENSRNOG00000001134	16	32	23	7	38	28	18	20	25	46	16	6
ENSRNOG00000001136	149	446	197	85	12423	409	153	125	87	413	117	100
ENSRNOG00000001138	38	9	66	21	75	91	13	52	54	33	23	8
ENSRNOG00000001139	49	86	86	38	368	205	50	29	78	154	27	10
ENSRNOG00000001142	29	45	45	30	54	24	39	5	20	40	11	10
ENSRNOG00000001143	3	2	3	2	16	0	1	1	1	2	1	1
ENSRNOG00000001148	942	1472	1239	419	1015	2487	1092	639	767	1080	877	903
ENSRNOG00000001149	50	100	99	24	246	209	77	72	121	117	55	12
ENSRNOG00000001158	145	91	143	2	26	267	34	110	89	62	95	26
ENSRNOG00000001159	24	19	2	6	16	92	284	10	0	7	9	34
ENSRNOG00000001161	82	314	91	30	77	175	66	32	84	231	90	56
ENSRNOG00000001163	57	94	88	28	86	150	31	44	68	57	26	35
ENSRNOG00000001170	1821	3505	2335	180	1070	4222	1403	692	1686	4910	1474	2367
ENSRNOG00000001171	15	11	32	1	75	61	25	1	24	23	4	3
ENSRNOG00000001172	306	338	235	42	536	553	128	105	221	259	169	26
ENSRNOG00000001173	3	29	4	5	4	2	3	5	2	26	1	0
ENSRNOG00000001177	72	297	82	11	63	478	167	68	32	200	88	23
ENSRNOG00000001178	30	86	62	14	221	204	35	24	70	143	17	17
ENSRNOG00000001181	12	66	9	10	18	73	1	3	9	27	0	15
ENSRNOG00000001182	117	127	225	15	178	174	78	19	133	80	60	74
ENSRNOG00000001184	13	14	35	7	206	37	9	35	21	7	26	3
ENSRNOG00000001185	63	160	97	32	192	299	62	106	92	232	37	21
ENSRNOG00000001187	2	78	7	0	4	33	11	1	3	8	1	2
ENSRNOG00000001189	27	64	30	5	18	285	41	155	69	41	88	31
ENSRNOG00000001190	34	56	46	12	62	99	40	91	59	19	19	32
ENSRNOG00000001191	45	41	29	18	1473	27	13	13	28	17	9	1
ENSRNOG00000001192	51	9	43	14	40	40	40	67	55	14	136	18
ENSRNOG00000001194	39	64	37	26	113	60	24	22	51	60	49	9
ENSRNOG00000001195	1	44	5	1	22	29	16	1	2	22	8	4
ENSRNOG00000001199	19	10	26	10	87	106	22	5	15	11	7	11
ENSRNOG00000001201	210	71	330	24	141	208	320	304	258	58	310	388
ENSRNOG00000001203	29	70	26	21	411	120	31	46	63	43	33	7
ENSRNOG00000001204	144	212	95	6	633	365	57	53	66	165	73	23
ENSRNOG00000001205	204	271	129	7	1404	424	190	122	182	344	179	33
ENSRNOG00000001210	31	42	16	2	20	37	9	1	21	7	19	3
ENSRNOG00000001211	291	309	266	26	147	367	123	75	202	314	184	81
ENSRNOG00000001214	7	38	9	2	50	56	18	22	19	13	7	1
ENSRNOG00000001215	11	125	21	4	109	71	19	9	13	65	17	16
ENSRNOG00000001222	84	65	77	2	498	117	51	79	43	100	63	30
ENSRNOG00000001223	195	608	256	57	334	919	151	280	198	438	117	64
ENSRNOG00000001225	42	72	27	19	39	113	16	41	20	72	19	30
ENSRNOG00000001227	41	82	40	1	67	43	8	30	29	85	8	8
ENSRNOG00000001228	131	135	93	4	83	248	107	68	74	154	143	23
ENSRNOG00000001229	110	219	248	11	721	687	113	234	176	219	103	25
ENSRNOG00000001232	7	34	8	1	2	39	19	6	5	45	1	2
ENSRNOG00000001235	390	108	302	14	73	388	202	82	262	87	223	71
ENSRNOG00000001236	23	2	12	0	32	1	11	4	24	2	2	7
ENSRNOG00000001237	23	46	39	3	60	30	24	43	23	22	30	1
ENSRNOG00000001238	142	205	144	35	475	258	77	188	133	105	74	76
ENSRNOG00000001239	172	334	430	22	175	637	193	58	140	369	112	69
ENSRNOG00000001242	171	94	794	116	601	434	256	63	125	146	174	13
ENSRNOG00000001247	107	118	150	74	620	163	72	117	210	126	89	24
ENSRNOG00000001249	11	14	27	0	26	15	21	43	34	15	12	20
ENSRNOG00000001251	57	278	62	5	0	277	207	27	134	188	102	202
ENSRNOG00000001252	83	58	26	0	1	147	37	27	42	36	39	6
ENSRNOG00000001253	51	94	97	82	322	183	21	32	85	80	56	23
ENSRNOG00000001254	1152	1740	2376	75	78	2644	667	632	2650	4401	946	77
ENSRNOG00000001256	78	35	115	46	112	46	24	54	120	60	13	15
ENSRNOG00000001258	76	265	35	3	44	350	53	39	20	256	56	12
ENSRNOG00000001260	7	15	10	10	11	11	18	0	17	23	8	44
ENSRNOG00000001261	23	18	203	15	30	27	15	23	4	20	49	0
ENSRNOG00000001269	250	271	263	68	2399	314	177	222	218	162	159	136
ENSRNOG00000001271	30	108	77	40	32	130	31	34	69	97	31	17
ENSRNOG00000001273	19	43	33	7	97	68	21	24	21	43	16	26
ENSRNOG00000001274	29	13	42	2	89	40	26	28	33	20	33	74
ENSRNOG00000001276	33	51	78	48	246	84	41	35	66	70	16	12
ENSRNOG00000001277	24	16	29	4	21	100	22	29	26	94	10	5
ENSRNOG00000001278	6	29	11	9	49	29	13	4	19	15	58	8
ENSRNOG00000001283	32	49	47	3	190	61	21	16	34	67	16	6
ENSRNOG00000001285	269	252	320	201	404	424	158	200	239	210	209	55
ENSRNOG00000001288	55	48	56	2	4	103	10	14	17	30	7	5
ENSRNOG00000001289	75	61	93	13	97	240	109	58	65	88	147	44
ENSRNOG00000001293	113	140	128	38	132	168	78	98	83	80	86	71
ENSRNOG00000001295	7032	9702	9552	105	195	14768	6281	4777	12983	18010	7007	5019
ENSRNOG00000001297	55	86	46	0	119	240	31	39	65	127	47	25
ENSRNOG00000001299	298	115	162	32	141	212	66	108	102	101	232	97
ENSRNOG00000001300	49	88	68	26	97	140	38	37	47	79	57	17
ENSRNOG00000001303	27	88	30	8	16	167	10	32	24	62	18	24
ENSRNOG00000001304	11	3	5	3	25	23	9	16	15	21	1	0
ENSRNOG00000001312	63	45	96	51	93	131	53	71	89	98	54	26
ENSRNOG00000001314	21	231	41	6	22	212	34	19	38	150	13	8
ENSRNOG00000001316	140	222	129	34	280	489	129	82	198	331	105	30
ENSRNOG00000001317	38	68	50	22	19	121	16	23	35	51	16	26
ENSRNOG00000001323	13	31	5	7	43	12	9	18	14	11	19	11
ENSRNOG00000001325	27	50	22	2	350	54	26	25	20	79	20	13
ENSRNOG00000001331	69	22	33	11	123	62	31	16	25	16	37	19
ENSRNOG00000001333	18	10	757	22	31	35	50	24	11	7	184	5
ENSRNOG00000001336	11	7	27	10	254	91	65	71	31	8	21	11
ENSRNOG00000001338	34	18	292	25	43	63	81	33	12	27	74	8
ENSRNOG00000001339	50	54	34	3	144	151	22	32	23	148	26	16
ENSRNOG00000001344	875	1955	934	70	815	3152	879	342	550	2165	456	179
ENSRNOG00000001345	73	35	95	30	94	88	55	63	82	36	95	48
ENSRNOG00000001346	84	211	107	17	479	249	89	142	92	131	71	42
ENSRNOG00000001348	187	322	392	32	350	492	265	195	414	355	271	155
ENSRNOG00000001349	4	0	15	2	272	24	13	10	14	8	6	1
ENSRNOG00000001350	29	45	30	2	227	32	9	14	15	23	3	3
ENSRNOG00000001351	59	81	118	37	289	399	67	77	59	38	20	26
ENSRNOG00000001355	35	98	78	14	88	75	32	20	48	46	34	7
ENSRNOG00000001357	17	12	26	1	35	33	18	13	19	40	6	5
ENSRNOG00000001376	622	262	316	42	68	300	189	124	195	109	475	152
ENSRNOG00000001377	22	108	22	9	97	101	19	9	29	113	15	8
ENSRNOG00000001383	38	79	50	6	58	109	69	9	34	116	20	17
ENSRNOG00000001385	79	260	141	21	233	354	179	133	113	174	102	27
ENSRNOG00000001389	116	196	52	1	0	124	57	1	84	191	94	8
ENSRNOG00000001391	7	14	13	0	15	80	6	6	7	1	7	3
ENSRNOG00000001396	62	85	53	12	37	183	64	16	47	167	57	2
ENSRNOG00000001402	4	33	23	2	128	60	18	10	22	13	8	8
ENSRNOG00000001404	58	102	148	4	96	136	48	37	74	129	62	18
ENSRNOG00000001407	1	2	25	2	3	0	5	8	2	1	17	1
ENSRNOG00000001409	15	16	8	4	16	55	15	25	12	7	9	5
ENSRNOG00000001414	58	92	9	1	11	431	24	253	54	31	51	18
ENSRNOG00000001415	13	75	23	8	15	91	26	47	9	92	6	7
ENSRNOG00000001417	82	96	103	5	39	225	72	38	80	177	50	14
ENSRNOG00000001418	23	141	51	2	520	145	59	115	44	128	31	15
ENSRNOG00000001419	11	34	12	0	2	69	61	9	5	136	33	17
ENSRNOG00000001420	91	205	108	8	84	452	58	57	165	306	65	139
ENSRNOG00000001426	46	103	71	10	97	175	29	85	46	161	28	39
ENSRNOG00000001427	5	33	15	4	28	15	13	42	24	42	9	4
ENSRNOG00000001428	3	13	8	10	15	16	7	1	2	1	3	0
ENSRNOG00000001430	79	84	97	9	198	154	77	22	63	90	46	85
ENSRNOG00000001431	23	36	24	2	8	44	11	9	33	27	5	5
ENSRNOG00000001436	690	1196	886	62	224	2277	570	413	972	966	717	256
ENSRNOG00000001440	395	923	475	78	280	1231	540	352	486	759	208	135
ENSRNOG00000001441	38	295	145	9	209	279	130	171	124	92	25	35
ENSRNOG00000001442	328	1323	411	44	421	1498	352	218	408	775	183	62
ENSRNOG00000001448	98	144	136	10	171	201	38	129	150	157	51	3
ENSRNOG00000001449	26	54	28	7	535	129	21	22	39	52	2	8
ENSRNOG00000001450	16	9	16	2	26	5	11	5	12	19	9	0
ENSRNOG00000001453	138	245	218	129	418	283	74	169	247	200	69	47
ENSRNOG00000001454	285	246	267	14	720	524	194	166	192	209	210	90
ENSRNOG00000001455	528	402	347	34	106	601	119	110	304	379	271	58
ENSRNOG00000001456	80	44	65	1	416	112	10	32	36	46	42	13
ENSRNOG00000001457	33	71	53	3	145	150	22	24	34	164	29	13
ENSRNOG00000001469	149	583	135	7	7	866	181	203	301	313	230	26
ENSRNOG00000001470	37	93	45	2	89	130	25	30	39	101	24	11
ENSRNOG00000001478	31	46	21	10	46	21	6	3	24	13	22	8
ENSRNOG00000001479	147	305	153	32	371	385	89	76	100	141	78	64
ENSRNOG00000001480	20	72	24	1	20	103	31	24	27	80	17	5
ENSRNOG00000001483	8	69	34	3	35	68	35	14	20	40	19	14
ENSRNOG00000001488	428	1690	407	60	748	1793	283	198	348	1854	359	562
ENSRNOG00000001490	24	66	54	22	65	43	14	29	50	59	58	44
ENSRNOG00000001493	36	77	34	4	66	71	15	13	27	94	34	14
ENSRNOG00000001494	27	108	56	6	161	233	45	30	48	211	31	8
ENSRNOG00000001500	15	28	33	1	79	114	13	3	19	51	19	8
ENSRNOG00000001514	6	1	3	1	39	16	1	1	5	0	3	1
ENSRNOG00000001517	93	135	148	0	43	77	88	35	107	48	35	19
ENSRNOG00000001518	302	94	210	47	38	243	106	210	147	72	180	134
ENSRNOG00000001524	52	32	59	16	62	31	17	24	31	33	32	12
ENSRNOG00000001525	1	11	8	2	78	3	27	1	0	1	1	8
ENSRNOG00000001528	22	20	42	12	18	34	19	109	15	86	19	13
ENSRNOG00000001544	40	43	29	3	1	47	13	30	15	6	27	4
ENSRNOG00000001547	23	21	52	29	74	117	21	54	67	65	3	11
ENSRNOG00000001548	167	192	212	43	298	503	199	115	155	219	184	116
ENSRNOG00000001551	666	439	730	48	338	776	665	497	580	447	752	742
ENSRNOG00000001555	99	199	72	12	204	280	85	33	74	235	107	58
ENSRNOG00000001559	67	30	34	7	192	70	57	63	39	18	51	57
ENSRNOG00000001580	22	33	12	9	166	22	33	22	15	22	9	2
ENSRNOG00000001584	54	7	38	1	2	4	22	3	42	7	28	22
ENSRNOG00000001585	91	125	53	26	56	325	62	136	93	96	43	87
ENSRNOG00000001592	186	311	206	41	650	524	53	109	162	352	129	74
ENSRNOG00000001596	5142	3191	3659	268	824	4096	2017	1285	2662	2636	3884	2074
ENSRNOG00000001598	113	146	110	92	801	100	42	49	91	89	86	28
ENSRNOG00000001599	7	15	13	2	10	7	10	8	21	1	4	5
ENSRNOG00000001602	29	13	36	14	55	43	10	14	24	19	25	17
ENSRNOG00000001603	37	54	25	1	112	64	10	14	35	28	39	34
ENSRNOG00000001607	11	27	20	0	4	67	9	85	24	4	35	3
ENSRNOG00000001611	737	2358	752	213	998	3925	815	1088	607	1673	652	1317
ENSRNOG00000001613	15	41	33	32	64	18	23	11	12	48	25	8
ENSRNOG00000001616	57	27	35	13	38	64	33	37	44	21	44	29
ENSRNOG00000001618	1	13	10	17	58	43	6	3	2	7	0	7
ENSRNOG00000001620	1	2	3	2	9	56	7	10	15	24	9	2
ENSRNOG00000001621	31	20	26	5	26	14	3	13	13	9	24	18
ENSRNOG00000001623	10	16	23	2	41	117	9	3	7	27	51	17
ENSRNOG00000001627	25	53	31	14	11	34	11	38	67	79	9	0
ENSRNOG00000001628	3	4	5	153	8	4	2	14	0	11	6	1
ENSRNOG00000001629	25	14	17	14	98	14	13	35	35	11	37	16
ENSRNOG00000001632	15	15	18	49	110	33	7	4	21	2	3	5
ENSRNOG00000001633	221	78	266	119	142	281	141	161	160	90	302	73
ENSRNOG00000001642	40	66	39	18	155	99	32	43	43	38	20	22
ENSRNOG00000001643	80	120	42	4	76	281	32	8	38	69	42	22
ENSRNOG00000001645	106	142	76	52	213	64	13	85	281	134	48	5
ENSRNOG00000001647	140	173	108	51	116	426	67	162	99	102	97	39
ENSRNOG00000001653	75	164	179	2	35	195	62	80	70	63	65	48
ENSRNOG00000001654	38	106	74	14	66	58	45	30	30	96	50	16
ENSRNOG00000001657	56	12	86	14	125	45	77	99	61	8	120	59
ENSRNOG00000001662	39	20	46	6	214	52	18	44	34	10	14	14
ENSRNOG00000001681	48	15	21	0	32	18	35	44	17	10	63	26
ENSRNOG00000001682	235	167	158	113	553	481	70	161	205	263	115	64
ENSRNOG00000001689	3	7	8	6	48	9	13	0	17	8	13	13
ENSRNOG00000001699	16	41	37	7	111	51	15	6	29	65	1	2
ENSRNOG00000001701	894	1351	1054	21	53	1741	625	237	479	1112	741	728
ENSRNOG00000001704	20	19	19	2	25	12	7	60	18	28	13	5
ENSRNOG00000001708	4	32	8	11	21	14	0	1	3	13	4	6
ENSRNOG00000001709	155	321	183	34	188	552	106	100	138	432	84	33
ENSRNOG00000001710	17	25	28	12	86	10	9	4	18	23	11	8
ENSRNOG00000001711	16	17	7	1	1634	63	6	1	0	2	5	7
ENSRNOG00000001712	43	27	36	17	65	65	19	13	50	54	6	8
ENSRNOG00000001715	12	29	3	0	3	5	2	1	5	10	2	3
ENSRNOG00000001717	39	4	58	40	91	14	25	51	36	18	9	4
ENSRNOG00000001719	167	241	288	46	959	202	123	131	236	259	74	56
ENSRNOG00000001720	112	53	190	82	44	170	67	201	130	30	70	38
ENSRNOG00000001727	31	75	27	7	37	71	10	15	5	30	4	8
ENSRNOG00000001728	68	120	45	6	36	173	99	182	63	75	55	61
ENSRNOG00000001730	4	1	13	3	38	9	23	11	9	10	2	2
ENSRNOG00000001733	89	41	62	6	504	104	94	76	73	33	86	37
ENSRNOG00000001736	2	4	32	15	70	4	11	14	9	2	13	2
ENSRNOG00000001738	14	14	12	6	136	2	13	22	42	11	3	3
ENSRNOG00000001750	1	3	21	0	1	9	15	18	9	7	17	12
ENSRNOG00000001752	153	188	139	2	4	264	79	77	87	112	103	61
ENSRNOG00000001754	23	22	26	1	223	21	14	5	24	62	13	5
ENSRNOG00000001762	11	13	26	18	306	138	15	56	25	59	17	8
ENSRNOG00000001764	2	7	3	0	31	19	1	4	12	9	7	5
ENSRNOG00000001765	5	27	5	1	0	22	24	1	4	4	3	11
ENSRNOG00000001766	62	88	60	4	97	161	22	53	21	16	94	41
ENSRNOG00000001769	101	124	65	12	134	202	38	25	56	244	31	8
ENSRNOG00000001782	23	22	46	1	32	82	39	18	53	19	28	8
ENSRNOG00000001783	129	103	160	64	275	245	65	146	135	24	84	65
ENSRNOG00000001785	29	18	39	6	119	111	29	38	46	37	22	8
ENSRNOG00000001786	126	61	73	6	111	180	33	54	88	127	69	44
ENSRNOG00000001789	70	97	82	38	150	97	32	120	101	120	14	42
ENSRNOG00000001795	422	900	394	62	89	1355	237	162	380	590	283	148
ENSRNOG00000001797	18	33	48	9	73	107	32	8	32	62	23	25
ENSRNOG00000001803	45	101	39	42	177	117	31	46	39	58	32	8
ENSRNOG00000001804	11	17	28	19	97	71	18	39	28	18	9	7
ENSRNOG00000001806	50	77	980	85	134	97	104	176	12	75	379	17
ENSRNOG00000001807	114	112	78	26	10	183	75	68	164	72	119	20
ENSRNOG00000001808	5	2	16	18	162	16	11	20	18	19	20	1
ENSRNOG00000001809	37	32	1073	19	35	30	69	34	9	34	324	14
ENSRNOG00000001811	84	215	103	87	662	339	47	207	134	212	83	70
ENSRNOG00000001815	624	667	487	92	484	1135	346	336	371	366	464	400
ENSRNOG00000001816	13	38	12	1	270	112	6	24	8	7	9	15
ENSRNOG00000001817	59	39	64	14	51	74	46	35	34	35	86	14
ENSRNOG00000001820	26	23	29	0	59	73	38	43	18	30	31	38
ENSRNOG00000001821	8936	15503	7066	64	128	21126	4106	3328	7102	15289	6980	5735
ENSRNOG00000001823	205	81	211	7	827	90	105	67	82	45	124	42
ENSRNOG00000001827	1	21	1	1	18	1	1	3	2	0	3	1
ENSRNOG00000001828	31	13	26	2	43	138	7	16	28	51	12	5
ENSRNOG00000001829	200	134	111	10	227	263	57	71	98	145	187	141
ENSRNOG00000001833	30	7	15	12	10	14	10	13	20	3	18	19
ENSRNOG00000001834	5	10	18	0	21	33	21	28	14	11	11	8
ENSRNOG00000001842	177	243	176	53	115	313	65	72	110	170	119	121
ENSRNOG00000001843	63	50	55	9	4	152	86	35	27	23	47	5
ENSRNOG00000001845	41	43	8	2	134	119	7	5	27	60	8	8
ENSRNOG00000001847	46	86	89	18	1878	175	59	75	82	115	34	23
ENSRNOG00000001852	275	272	357	163	1114	545	138	60	293	224	180	117
ENSRNOG00000001859	58	74	56	39	623	133	93	32	31	204	63	86
ENSRNOG00000001861	2	27	9	2	144	47	19	5	3	52	1	16
ENSRNOG00000001862	221	351	243	46	714	622	160	128	265	196	157	108
ENSRNOG00000001867	50	45	71	14	182	44	21	51	56	30	97	11
ENSRNOG00000001870	8	54	49	5	29	104	13	18	34	30	10	8
ENSRNOG00000001875	10	2	36	2	121	55	9	11	14	6	27	17
ENSRNOG00000001876	4	18	8	0	299	5	9	3	8	5	14	2
ENSRNOG00000001877	30	96	79	15	59	119	25	46	63	47	65	24
ENSRNOG00000001878	43	113	30	4	31	60	24	39	38	58	51	8
ENSRNOG00000001880	15	10	11	2	28	13	10	11	7	0	10	11
ENSRNOG00000001884	39	49	56	26	202	108	37	104	81	61	32	25
ENSRNOG00000001885	36	54	27	6	58	49	24	13	24	42	36	17
ENSRNOG00000001886	13	108	26	1	60	56	6	16	15	7	16	10
ENSRNOG00000001888	18	22	15	13	15	2	2	11	17	8	13	1
ENSRNOG00000001889	155	41	226	16	44	104	179	100	51	60	142	89
ENSRNOG00000001890	22	29	26	2	10	52	21	28	8	22	9	5
ENSRNOG00000001930	136	143	167	21	105	242	61	104	239	297	55	43
ENSRNOG00000001953	53	32	84	7	55	82	47	30	74	9	52	19
ENSRNOG00000001956	17	26	30	1	69	26	7	22	44	51	7	10
ENSRNOG00000001957	15	16	69	14	7	9	10	15	4	15	26	6
ENSRNOG00000001958	49	102	106	23	928	340	43	58	114	204	120	33
ENSRNOG00000001963	14	38	17	0	6	44	7	1	27	1	19	1
ENSRNOG00000001964	122	117	182	169	242	205	94	239	245	92	81	56
ENSRNOG00000001967	11	3	82	7	6	1	26	8	0	7	58	7
ENSRNOG00000001976	20	0	2	17	15	65	17	9	13	1	7	3
ENSRNOG00000001979	149	205	254	12	85	233	74	68	97	141	141	44
ENSRNOG00000001982	108	83	60	18	45	107	56	56	55	34	22	43
ENSRNOG00000001989	31	29	66	66	512	57	26	84	51	55	32	24
ENSRNOG00000001991	758	2182	706	99	592	1800	438	436	502	715	586	686
ENSRNOG00000001992	242	124	278	101	282	238	85	181	296	118	265	79
ENSRNOG00000001996	157	342	140	88	689	425	96	138	226	365	84	11
ENSRNOG00000002001	14	51	29	2	34	27	14	57	73	32	2	0
ENSRNOG00000002021	943	884	811	298	1798	1916	314	503	847	1090	573	217
ENSRNOG00000002028	115	39	120	13	211	79	67	68	120	17	161	14
ENSRNOG00000002032	11	13	29	0	21	44	13	15	18	9	30	7
ENSRNOG00000002039	140	94	188	24	155	276	63	177	134	87	135	51
ENSRNOG00000002041	10	3	6	0	8	18	6	27	6	3	3	6
ENSRNOG00000002044	32	15	20	0	17	37	23	24	14	31	26	26
ENSRNOG00000002045	267	398	273	15	41	443	185	243	167	231	237	183
ENSRNOG00000002050	2652	1138	3234	461	388	2510	2879	1922	2689	1106	3552	1818
ENSRNOG00000002051	82	120	74	54	89	75	71	104	44	65	54	39
ENSRNOG00000002052	5269	7913	5700	181	200	10000	2763	2591	6720	8449	4342	1860
ENSRNOG00000002054	29	27	22	21	75	53	18	13	24	5	8	9
ENSRNOG00000002055	44	15	44	0	122	23	38	8	12	14	27	10
ENSRNOG00000002061	26	18	8	7	70	23	19	15	15	19	16	13
ENSRNOG00000002069	23	11	29	0	100	22	3	8	14	47	17	3
ENSRNOG00000002074	38	63	34	26	135	55	16	29	34	54	11	0
ENSRNOG00000002075	18	5	32	3	48	28	8	20	16	6	37	15
ENSRNOG00000002080	34	17	19	1	48	19	15	41	15	7	24	11
ENSRNOG00000002089	99	5	75	20	16	29	58	71	53	15	140	104
ENSRNOG00000002093	146	114	171	1	36	222	83	67	190	78	201	33
ENSRNOG00000002094	145	162	93	27	39	338	155	89	64	44	128	88
ENSRNOG00000002100	46	11	73	78	219	45	18	6	53	50	15	8
ENSRNOG00000002104	29	15	28	17	82	69	10	14	33	27	27	2
ENSRNOG00000002105	27	52	10	1	32	14	2	0	19	28	18	5
ENSRNOG00000002106	36	32	52	25	36	29	13	62	24	22	8	14
ENSRNOG00000002110	19	45	40	15	19	30	15	1	52	34	22	6
ENSRNOG00000002112	97	131	82	25	223	214	33	53	88	113	34	24
ENSRNOG00000002115	1707	1874	2138	178	1620	2583	802	450	1425	2525	1156	1621
ENSRNOG00000002121	37	25	37	9	25	103	22	28	28	61	23	4
ENSRNOG00000002122	58	109	45	2	41	240	24	53	44	49	30	18
ENSRNOG00000002125	659	486	494	130	916	759	186	284	411	537	357	258
ENSRNOG00000002128	6	4	20	4	37	6	13	18	2	7	4	4
ENSRNOG00000002129	2	4	5	10	1745	2	9	9	14	12	0	3
ENSRNOG00000002135	131	82	61	12	62	176	38	80	79	66	79	45
ENSRNOG00000002137	2	11	4	0	8	19	1	1	8	1	4	1
ENSRNOG00000002141	37	31	53	19	23	95	21	49	34	21	67	26
ENSRNOG00000002142	5	9	4	7	803	0	1	9	6	14	1	1
ENSRNOG00000002144	33	47	33	7	79	117	13	32	32	92	42	17
ENSRNOG00000002146	20	55	34	4	27	39	56	56	67	39	21	9
ENSRNOG00000002152	55	76	50	18	406	80	16	51	24	34	20	15
ENSRNOG00000002153	29	23	27	1	82	38	21	27	9	18	1	11
ENSRNOG00000002159	91	103	63	1	78	235	72	51	82	146	72	35
ENSRNOG00000002161	21	6	21	2	19	31	15	9	10	1	9	1
ENSRNOG00000002163	205	193	223	44	68	476	163	182	190	110	101	59
ENSRNOG00000002165	4	2	16	7	8	11	1	14	5	1	2	10
ENSRNOG00000002175	33	50	34	46	44	28	39	56	58	8	69	32
ENSRNOG00000002177	7	13	12	11	19	33	8	32	7	1	0	2
ENSRNOG00000002178	108	221	109	30	406	309	121	109	106	130	103	365
ENSRNOG00000002180	40	37	54	7	199	67	54	28	57	14	19	50
ENSRNOG00000002182	16	49	34	9	64	158	7	76	64	24	6	5
ENSRNOG00000002185	48	18	30	8	15	60	45	20	43	27	40	46
ENSRNOG00000002186	71	31	52	8	187	69	34	47	40	22	34	21
ENSRNOG00000002188	1	14	2	1	2	52	6	11	3	2	1	0
ENSRNOG00000002192	62	37	85	49	7	28	47	61	65	28	74	75
ENSRNOG00000002194	37	6	15	2	9	106	3	4	13	3	31	17
ENSRNOG00000002199	13	10	10	18	154	103	25	46	19	27	47	53
ENSRNOG00000002203	8	7	21	5	36	28	15	15	25	11	23	26
ENSRNOG00000002205	164	356	111	37	583	574	81	61	98	356	124	32
ENSRNOG00000002207	97	82	59	14	51	94	40	23	73	73	73	57
ENSRNOG00000002208	0	12	10	6	348	48	1	9	14	13	18	1
ENSRNOG00000002210	410	683	835	108	513	931	134	131	273	682	305	68
ENSRNOG00000002212	5	23	176	6	38	2	11	15	5	4	15	8
ENSRNOG00000002214	56	41	46	33	68	11	39	39	30	33	33	32
ENSRNOG00000002215	275	381	418	1825	425	493	113	179	435	279	187	53
ENSRNOG00000002216	33	15	21	0	12	62	10	14	15	18	25	7
ENSRNOG00000002217	2	4	4	1	3	0	6	1	2	1	5	8
ENSRNOG00000002218	107	38	95	2	9	56	13	19	52	38	21	15
ENSRNOG00000002225	52	72	26	7	9	52	11	0	19	63	16	8
ENSRNOG00000002227	31	33	4	9	22	57	37	16	14	16	56	3
ENSRNOG00000002229	17	16	14	0	2	35	11	14	15	4	9	4
ENSRNOG00000002232	16	21	14	2	53	21	2	11	11	7	3	0
ENSRNOG00000002240	259	108	152	19	69	222	139	85	102	129	277	53
ENSRNOG00000002244	175	147	116	34	15	168	166	125	167	77	131	94
ENSRNOG00000002251	249	117	227	86	164	377	82	81	160	94	159	44
ENSRNOG00000002253	17	2	26	0	50	9	24	14	32	36	24	11
ENSRNOG00000002254	117	67	106	18	64	199	66	72	96	70	102	22
ENSRNOG00000002255	79	135	188	76	121	256	83	85	119	75	117	56
ENSRNOG00000002256	247	199	354	2	207	395	233	84	379	148	247	153
ENSRNOG00000002262	7	13	12	0	23	15	10	28	15	33	2	5
ENSRNOG00000002267	95	20	73	11	169	62	62	48	65	22	64	62
ENSRNOG00000002270	4	47	16	26	87	11	9	16	24	18	27	2
ENSRNOG00000002271	137	114	123	43	587	285	49	75	92	59	73	97
ENSRNOG00000002273	137	49	70	0	6	132	118	134	52	60	156	95
ENSRNOG00000002275	94	111	119	41	276	90	45	65	168	90	44	39
ENSRNOG00000002278	12	4	8	2	21	14	16	38	29	4	44	29
ENSRNOG00000002280	1	13	5	0	6	18	5	15	10	46	6	6
ENSRNOG00000002292	190	228	153	64	367	584	112	82	113	233	155	14
ENSRNOG00000002301	145	295	176	101	466	465	112	86	220	243	254	79
ENSRNOG00000002305	4	9	29	1	19	14	45	22	9	14	14	14
ENSRNOG00000002309	56	74	52	1	2	107	23	47	21	87	38	21
ENSRNOG00000002318	43	151	48	6	181	271	13	75	84	138	40	16
ENSRNOG00000002319	486	1217	268	60	559	1732	106	195	321	1695	258	129
ENSRNOG00000002320	235	420	143	7	275	594	65	32	137	335	187	111
ENSRNOG00000002322	309	369	306	24	175	685	144	152	265	173	179	19
ENSRNOG00000002341	7	18	35	9	65	3	8	42	18	13	6	2
ENSRNOG00000002342	208	204	359	53	135	352	178	153	186	205	244	122
ENSRNOG00000002343	36	35	47	17	267	20	9	66	7	72	15	7
ENSRNOG00000002347	67	120	93	12	30	188	107	118	139	149	69	48
ENSRNOG00000002352	52	12	27	3	22	18	29	20	23	12	14	8
ENSRNOG00000002353	4	12	3	2	16	41	3	20	8	6	9	5
ENSRNOG00000002358	639	1101	627	21	57	1705	356	356	540	1337	364	129
ENSRNOG00000002365	50	247	25	1	6	264	21	35	24	84	57	41
ENSRNOG00000002368	4	14	38	2	65	23	17	27	36	46	4	3
ENSRNOG00000002373	41	6	43	14	782	20	32	13	30	4	52	5
ENSRNOG00000002378	39	46	32	8	76	35	33	58	25	39	38	34
ENSRNOG00000002381	3	2	4	1	43	1	0	5	16	5	1	11
ENSRNOG00000002385	35	49	84	22	8	37	15	27	44	28	20	113
ENSRNOG00000002387	2	14	0	10	36	27	15	10	5	29	10	3
ENSRNOG00000002388	70	143	68	19	190	109	35	98	65	97	43	5
ENSRNOG00000002389	338	266	287	78	243	544	176	246	203	122	209	131
ENSRNOG00000002393	172	276	293	250	494	347	145	338	403	135	137	46
ENSRNOG00000002394	248	250	348	185	790	310	89	177	457	307	166	71
ENSRNOG00000002403	74	188	66	23	416	184	43	71	93	101	22	1
ENSRNOG00000002407	7	35	15	8	277	81	11	29	30	27	1	4
ENSRNOG00000002408	50	23	58	35	283	30	45	9	36	19	58	10
ENSRNOG00000002413	53	61	48	2	493	41	34	37	32	49	47	18
ENSRNOG00000002418	51	69	33	4	16	106	26	90	41	113	26	6
ENSRNOG00000002419	16	16	36	8	65	10	9	32	13	30	11	14
ENSRNOG00000002420	161	306	78	10	109	739	82	53	81	307	105	35
ENSRNOG00000002425	15	35	25	6	289	56	16	6	14	37	6	32
ENSRNOG00000002434	26	80	55	0	13	67	21	38	46	29	57	20
ENSRNOG00000002436	380	651	643	8	36	2200	465	587	963	526	393	277
ENSRNOG00000002440	128	36	134	50	74	186	104	99	128	57	107	35
ENSRNOG00000002443	10	19	15	1	36	52	11	37	26	19	5	0
ENSRNOG00000002449	63	148	49	19	56	162	49	62	51	86	34	13
ENSRNOG00000002450	14	35	22	23	37	74	5	10	15	44	27	4
ENSRNOG00000002452	45	85	64	16	55	148	5	19	23	43	47	10
ENSRNOG00000002454	37	16	29	16	92	40	18	11	40	11	29	20
ENSRNOG00000002461	312	359	821	70	59	484	311	326	1591	798	227	39
ENSRNOG00000002470	98	53	56	5	10	170	41	5	53	72	82	11
ENSRNOG00000002473	5	3	14	7	34	1	2	22	17	0	3	3
ENSRNOG00000002474	10	32	43	51	54	67	9	13	11	22	13	20
ENSRNOG00000002506	50	72	51	1	154	50	31	22	43	45	40	11
ENSRNOG00000002509	124	212	97	34	313	246	72	85	76	206	71	35
ENSRNOG00000002514	17	16	15	10	36	3	7	13	15	7	5	0
ENSRNOG00000002516	5	1	4	1	22	3	3	0	2	14	20	2
ENSRNOG00000002520	70	75	146	7	94	82	26	24	60	64	34	11
ENSRNOG00000002529	55	156	39	8	35	172	39	16	53	185	65	53
ENSRNOG00000002532	2	21	4	5	61772	149	1	8	3	131	7	2
ENSRNOG00000002536	24	21	9	6	6	28	27	25	15	2	38	29
ENSRNOG00000002542	12	22	12	20	54	3	13	23	24	40	0	7
ENSRNOG00000002544	82	176	138	22	1057	249	72	86	116	166	74	65
ENSRNOG00000002545	129	34	78	22	248	131	35	33	97	51	88	19
ENSRNOG00000002546	36	18	47	14	105	12	50	30	35	9	62	37
ENSRNOG00000002553	588	201	553	465	754	334	312	381	597	121	939	746
ENSRNOG00000002563	316	326	198	25	92	552	96	108	136	229	236	335
ENSRNOG00000002565	7	14	11	15	59	33	2	27	41	1	19	1
ENSRNOG00000002568	3	0	1	6	3	20	33	20	5	7	10	5
ENSRNOG00000002569	102	195	140	35	161	142	106	138	95	104	109	148
ENSRNOG00000002572	69	125	52	26	185	144	96	108	53	131	114	70
ENSRNOG00000002574	54	34	73	8	48	40	35	13	34	55	64	32
ENSRNOG00000002575	33	26	25	3	16	20	21	11	33	38	47	22
ENSRNOG00000002579	76	30	17	11	153	175	27	19	40	98	16	13
ENSRNOG00000002580	5	5	19	0	50	9	23	24	13	6	5	9
ENSRNOG00000002585	93	101	28	5	162	103	41	14	54	47	57	38
ENSRNOG00000002593	11	39	19	2	11	38	11	18	16	1	4	5
ENSRNOG00000002607	67	86	48	22	164	128	40	53	58	107	78	25
ENSRNOG00000002610	170	288	272	18	638	568	157	133	168	479	157	126
ENSRNOG00000002612	52	22	29	20	179	4	19	23	38	44	16	29
ENSRNOG00000002615	11	52	35	10	65	54	9	11	16	28	9	8
ENSRNOG00000002618	491	811	350	256	642	836	218	255	428	1173	401	233
ENSRNOG00000002625	111	100	117	11	113	190	46	86	113	89	35	53
ENSRNOG00000002627	22	15	31	13	31	46	39	15	17	13	60	17
ENSRNOG00000002630	152	98	130	23	77	95	77	33	112	78	166	70
ENSRNOG00000002632	982	2517	744	161	928	3427	883	574	508	2063	893	1193
ENSRNOG00000002635	157	288	107	36	70	210	109	22	82	274	170	56
ENSRNOG00000002636	7	1	28	12	45	5	24	3	0	2	14	2
ENSRNOG00000002642	272	145	274	114	647	357	154	223	277	174	233	162
ENSRNOG00000002643	57	30	136	2	23	133	80	91	56	18	69	42
ENSRNOG00000002644	8	4	1	4	41	16	8	0	4	4	2	4
ENSRNOG00000002645	12	39	8	1	219	46	7	1	3	15	11	1
ENSRNOG00000002652	25	7	44	11	15	6	6	32	15	6	22	16
ENSRNOG00000002660	14	37	10	8	8	23	6	5	8	24	14	1
ENSRNOG00000002662	13	21	41	23	51	36	16	28	30	71	24	3
ENSRNOG00000002664	62	75	65	1	1	128	16	24	47	74	50	13
ENSRNOG00000002669	159	164	227	16	223	355	135	79	103	195	71	17
ENSRNOG00000002671	1407	1549	1555	201	946	2127	961	668	1106	1452	1175	1358
ENSRNOG00000002680	140	195	137	6	20	198	65	67	194	200	99	25
ENSRNOG00000002682	1	3	4	10	12	30	3	5	1	23	3	0
ENSRNOG00000002693	62	69	144	40	130	204	66	91	124	29	68	39
ENSRNOG00000002695	65	5	46	14	44	11	10	10	21	9	64	28
ENSRNOG00000002697	11	43	9	2	68	32	21	30	15	14	8	3
ENSRNOG00000002701	15	18	148	8	11	4	46	4	2	2	12	9
ENSRNOG00000002705	14	0	23	12	26	55	8	35	27	36	16	3
ENSRNOG00000002708	93	80	50	10	82	82	39	54	81	68	86	61
ENSRNOG00000002713	5	30	13	10	243	39	5	3	30	29	42	12
ENSRNOG00000002714	7	13	19	1	34	34	21	10	5	15	7	3
ENSRNOG00000002721	482	1242	365	50	398	1268	320	212	286	875	410	709
ENSRNOG00000002722	430	205	392	123	289	356	126	77	317	177	328	61
ENSRNOG00000002724	34	49	31	13	110	43	26	4	14	25	28	20
ENSRNOG00000002730	14	65	21	2	4	145	16	41	52	19	14	11
ENSRNOG00000002735	172	106	86	64	126	173	53	86	99	41	243	44
ENSRNOG00000002736	14	17	13	12	19	64	9	3	17	16	33	5
ENSRNOG00000002746	888	1873	867	70	81	4851	575	936	1239	2480	861	102
ENSRNOG00000002748	10	17	27	19	48	6	15	34	18	12	28	8
ENSRNOG00000002749	127	150	147	67	168	448	64	224	159	162	63	53
ENSRNOG00000002755	322	190	387	141	1247	311	137	288	302	185	249	128
ENSRNOG00000002757	190	399	123	30	110	617	75	77	203	342	176	75
ENSRNOG00000002759	65	77	124	10	358	94	70	47	104	102	63	14
ENSRNOG00000002763	124	103	122	30	196	112	37	79	126	65	85	53
ENSRNOG00000002767	18	19	15	5	37	38	10	13	15	70	2	12
ENSRNOG00000002773	110	85	100	4	20	252	23	60	126	67	68	15
ENSRNOG00000002775	45	21	14	0	40	7	30	30	14	13	23	29
ENSRNOG00000002778	20	34	21	14	95	0	15	22	31	19	6	7
ENSRNOG00000002783	42	32	562	25	46	39	65	63	6	26	165	17
ENSRNOG00000002794	15	23	8	33	2	64	19	11	27	15	6	28
ENSRNOG00000002795	23	56	35	2	72	66	3	10	33	23	10	2
ENSRNOG00000002802	105	13	9	0	20	476	7	308	27	2	25	61
ENSRNOG00000002810	150	134	125	1	46	472	117	209	150	177	81	38
ENSRNOG00000002813	42	18	30	12	11	19	19	10	10	18	16	4
ENSRNOG00000002818	54	52	65	25	179	180	55	86	57	79	56	27
ENSRNOG00000002821	40	45	46	7	227	94	7	49	38	11	10	14
ENSRNOG00000002823	16	11	37	7	63	32	10	13	29	14	17	5
ENSRNOG00000002826	2	12	3	1	10	0	8	9	7	1	15	6
ENSRNOG00000002827	15	17	16	4	15	6	7	41	6	40	11	5
ENSRNOG00000002828	22	41	41	18	83	102	27	39	34	29	36	35
ENSRNOG00000002833	21	32	17	10	357	9	6	89	35	30	8	2
ENSRNOG00000002835	551	366	612	266	1395	773	210	416	751	545	402	133
ENSRNOG00000002838	52	50	21	8	41	96	39	13	30	107	46	28
ENSRNOG00000002839	11	1	24	13	25	12	15	8	5	0	30	19
ENSRNOG00000002840	2270	3110	2520	227	1056	3902	1201	849	2018	1755	1617	584
ENSRNOG00000002841	33	30	22	47	41	11	7	14	33	24	1	5
ENSRNOG00000002848	68	70	88	6	32	103	37	52	41	96	71	44
ENSRNOG00000002851	122	122	123	15	1317	105	62	37	79	63	73	120
ENSRNOG00000002855	191	354	234	14	734	571	70	185	262	384	104	46
ENSRNOG00000002860	11	49	33	8	2388	50	24	5	15	8	9	7
ENSRNOG00000002864	3	33	2	4	19	2	2	1	1	3	3	1
ENSRNOG00000002871	226	288	261	46	742	490	109	114	301	279	129	20
ENSRNOG00000002875	86	60	95	4	94	120	16	58	82	88	30	10
ENSRNOG00000002878	17	5	446	14	12	9	14	14	5	10	64	5
ENSRNOG00000002879	208	381	230	15	49	540	111	49	168	297	130	42
ENSRNOG00000002881	53	58	56	15	10	73	47	109	227	96	18	2
ENSRNOG00000002882	17	12	33	7	256	7	9	24	25	2	1	0
ENSRNOG00000002883	22	31	24	13	31	62	24	0	22	51	29	8
ENSRNOG00000002884	15	4	18	6	100	10	18	5	14	3	1	1
ENSRNOG00000002886	22	58	42	11	265	90	31	109	63	112	36	9
ENSRNOG00000002894	53	47	45	2	70	45	13	25	9	78	36	23
ENSRNOG00000002895	12	55	39	0	43	64	42	22	27	64	25	6
ENSRNOG00000002896	536	773	636	316	1527	999	292	193	364	583	381	150
ENSRNOG00000002898	31	30	9	1	152	95	22	5	19	21	19	14
ENSRNOG00000002899	6	3	7	8	26	16	3	19	3	3	2	13
ENSRNOG00000002903	4	31	9	14	27	14	8	8	5	11	1	0
ENSRNOG00000002907	23	91	12	15	59	97	13	11	28	61	13	4
ENSRNOG00000002908	96	243	56	9	85	245	31	46	49	127	33	22
ENSRNOG00000002911	2638	2800	89592	1649	2898	3017	3445	3525	760	2207	14689	846
ENSRNOG00000002912	34	16	18	21	44	29	13	37	49	10	29	12
ENSRNOG00000002914	34	18	79	2	115	41	42	18	27	58	20	27
ENSRNOG00000002915	3	11	30	0	69	23	2	1	7	21	7	2
ENSRNOG00000002916	18	30	28	2	9	92	27	10	21	11	1	2
ENSRNOG00000002926	143	112	140	10	38	222	109	238	200	32	146	41
ENSRNOG00000002928	142	310	162	27	264	519	42	124	135	475	124	117
ENSRNOG00000002930	67	242	132	18	31	201	37	51	64	117	92	69
ENSRNOG00000002934	171	182	212	663	612	221	440	223	81	217	103	92
ENSRNOG00000002935	159	122	112	34	57	204	58	41	134	71	85	35
ENSRNOG00000002940	468	427	356	218	397	754	119	182	362	442	254	92
ENSRNOG00000002943	177	289	140	10	144	417	115	52	102	229	133	154
ENSRNOG00000002944	101	228	142	19	125	447	95	48	131	189	80	19
ENSRNOG00000002947	3426	3255	2782	105	96	5735	1877	2267	3159	2879	2827	939
ENSRNOG00000002949	15	50	35	12	235	94	14	6	30	27	44	14
ENSRNOG00000002950	12	61	23	1	50	28	32	35	25	17	4	11
ENSRNOG00000002956	241	382	136	38	267	325	56	60	128	338	125	85
ENSRNOG00000002959	118	107	61	14	8	144	42	56	44	9	38	9
ENSRNOG00000002977	1	9	26	1	18	43	1	4	16	14	7	1
ENSRNOG00000002980	173	237	169	24	689	350	74	73	160	253	62	73
ENSRNOG00000002983	129	152	352	68	217	232	83	220	442	244	56	11
ENSRNOG00000002989	220	523	217	65	739	705	119	113	256	324	182	32
ENSRNOG00000002997	90	310	138	4	8	466	160	181	201	368	83	29
ENSRNOG00000002999	79	134	91	15	84	183	90	35	72	102	83	36
ENSRNOG00000003011	64	83	129	29	70	187	106	114	84	27	72	161
ENSRNOG00000003014	20	1	18	6	9	13	17	6	24	16	25	15
ENSRNOG00000003018	38	64	17	1	9	57	78	106	46	22	33	25
ENSRNOG00000003019	431	566	329	220	730	824	150	128	316	725	219	96
ENSRNOG00000003020	3	9	78	9	6	5	5	10	5	7	13	4
ENSRNOG00000003026	19	90	10	5	44	137	17	39	14	45	17	5
ENSRNOG00000003029	618	2337	1207	770	6111	3057	844	1159	1356	1750	481	280
ENSRNOG00000003031	169	453	270	237	1021	668	127	291	359	500	161	40
ENSRNOG00000003033	24	83	35	9	7	58	39	25	5	32	15	15
ENSRNOG00000003038	122	157	260	89	544	225	65	82	117	174	119	62
ENSRNOG00000003041	36	47	22	26	83	114	24	56	17	59	18	5
ENSRNOG00000003042	7	28	21	9	6	36	2	16	15	7	1	1
ENSRNOG00000003048	73	63	128	11	125	60	49	48	102	59	61	127
ENSRNOG00000003049	215	246	311	52	129	239	189	76	177	242	201	257
ENSRNOG00000003050	180	410	140	24	176	844	82	61	156	1446	102	15
ENSRNOG00000003052	5	16	19	4	17	15	10	4	15	11	3	2
ENSRNOG00000003059	1	0	7	2	2	12	3	3	9	10	1	3
ENSRNOG00000003062	2	35	7	0	10	43	2	4	8	17	4	2
ENSRNOG00000003063	34	32	20	2	31	35	3	20	6	6	43	7
ENSRNOG00000003065	51	28	74	55	88	66	127	95	73	57	76	26
ENSRNOG00000003068	10	27	1	1	9	5	3	9	6	8	15	13
ENSRNOG00000003070	12	16	11	2	11	23	5	1	4	15	17	11
ENSRNOG00000003071	62	41	53	6	98	210	19	25	33	70	61	86
ENSRNOG00000003075	36	92	29	20	25	97	15	22	19	68	14	7
ENSRNOG00000003076	82	114	108	15	38	107	77	24	103	38	63	23
ENSRNOG00000003078	33	52	23	5	1001	29	16	8	8	24	17	6
ENSRNOG00000003084	92	209	196	22	295	342	117	114	173	227	86	57
ENSRNOG00000003094	36	11	20	0	7	16	11	5	12	10	40	49
ENSRNOG00000003098	23	25	18	256	3270	80	11	4	19	17	13	5
ENSRNOG00000003099	87	37	48	45	67	55	39	39	47	49	39	56
ENSRNOG00000003108	145	114	104	7	12	164	78	23	41	126	73	20
ENSRNOG00000003114	68	47	21	6	39	65	26	4	28	52	76	8
ENSRNOG00000003116	20	88	25	1	43	182	17	18	19	46	25	13
ENSRNOG00000003117	161	152	120	23	262	207	101	79	102	107	115	57
ENSRNOG00000003119	221	176	5260	161	621	179	299	304	55	167	1087	76
ENSRNOG00000003120	474	684	349	45	40	1567	335	233	387	714	349	150
ENSRNOG00000003121	10	12	20	1	15	90	8	23	8	3	11	2
ENSRNOG00000003123	52	99	53	14	323	162	11	22	39	64	28	34
ENSRNOG00000003125	40	178	41	19	170	223	50	56	42	109	36	8
ENSRNOG00000003127	13	3	22	0	62	10	1	1	9	22	17	23
ENSRNOG00000003129	22	31	46	10	89	30	10	8	21	2	27	9
ENSRNOG00000003131	55	55	79	19	35	132	19	37	75	44	8	8
ENSRNOG00000003134	39	59	45	7	53	62	46	65	33	38	18	11
ENSRNOG00000003139	248	370	345	137	478	746	78	177	432	398	165	27
ENSRNOG00000003144	18	102	25	46	82	35	77	5	13	1	4	6
ENSRNOG00000003147	365	491	284	81	294	737	282	171	226	556	249	139
ENSRNOG00000003148	256	511	408	30	223	777	419	519	331	407	291	346
ENSRNOG00000003149	102	341	61	38	157	661	38	30	78	270	52	21
ENSRNOG00000003150	61	12	60	12	123	19	85	19	50	8	105	177
ENSRNOG00000003151	138	67	126	37	86	92	94	46	213	98	183	80
ENSRNOG00000003163	840	248	880	54	187	279	490	399	733	345	791	727
ENSRNOG00000003172	341	567	443	69	77	825	539	340	459	822	380	190
ENSRNOG00000003174	88	64	111	15	55	70	31	68	99	54	101	28
ENSRNOG00000003177	97	65	80	13	88	139	53	49	71	105	98	28
ENSRNOG00000003178	98	127	64	5	86	127	47	29	53	235	100	81
ENSRNOG00000003183	277	549	295	40	48	336	129	23	69	598	353	169
ENSRNOG00000003185	61	45	42	18	122	87	55	75	46	14	49	34
ENSRNOG00000003186	18	55	5	4	37	21	8	14	13	16	10	9
ENSRNOG00000003191	36	112	34	5	16	219	32	27	29	108	15	11
ENSRNOG00000003195	1	3	1	0	21	3	7	4	3	10	1	2
ENSRNOG00000003201	408	83	342	113	74	128	119	65	233	37	255	218
ENSRNOG00000003203	134	22	131	76	69	78	126	87	173	42	147	38
ENSRNOG00000003205	96	81	92	3	4	196	16	33	65	57	54	11
ENSRNOG00000003206	283	210	214	23	152	282	214	299	212	139	189	121
ENSRNOG00000003207	22	46	15	0	18	34	10	28	17	51	12	3
ENSRNOG00000003209	12	29	12	2	8	53	2	32	5	38	8	5
ENSRNOG00000003211	121	174	103	36	107	309	83	103	114	207	219	106
ENSRNOG00000003213	30	64	28	17	111	57	16	27	46	22	18	19
ENSRNOG00000003214	13	28	12	22	15	30	14	5	15	88	11	5
ENSRNOG00000003217	50	97	46	6	72	171	53	49	81	81	28	17
ENSRNOG00000003223	116	112	160	26	190	169	94	129	175	98	103	42
ENSRNOG00000003224	201	165	241	64	342	267	166	122	191	204	163	62
ENSRNOG00000003226	188	175	217	26	869	458	90	87	167	171	166	68
ENSRNOG00000003228	90	55	95	24	312	92	54	57	41	24	26	32
ENSRNOG00000003229	433	308	260	12	19	232	150	115	217	169	382	145
ENSRNOG00000003235	119	148	156	22	63	251	95	58	71	136	124	17
ENSRNOG00000003237	51	13	21	30	19	48	30	4	16	1	68	27
ENSRNOG00000003239	68	166	140	10	98	218	33	52	71	155	52	31
ENSRNOG00000003242	26	5	14	0	1	5	6	8	21	2	22	22
ENSRNOG00000003243	1	34	7	3	12	89	9	16	8	47	4	7
ENSRNOG00000003244	22	25	38	1	3	104	61	106	21	63	37	24
ENSRNOG00000003247	80	76	55	18	125	176	22	20	53	61	43	11
ENSRNOG00000003248	22	10	24	8	183	70	10	63	35	15	7	6
ENSRNOG00000003253	245	431	342	11	131	538	251	133	210	192	281	196
ENSRNOG00000003256	136	110	149	90	125	188	71	105	104	65	97	68
ENSRNOG00000003259	275	729	421	13	23	830	280	310	624	801	206	82
ENSRNOG00000003261	135	175	76	79	204	437	125	203	113	190	104	29
ENSRNOG00000003264	26	77	10	1	164	55	8	5	15	34	22	8
ENSRNOG00000003267	101	135	60	15	213	268	51	25	74	93	35	40
ENSRNOG00000003269	302	398	343	71	381	778	306	319	378	343	316	453
ENSRNOG00000003276	306	242	216	34	97	266	83	33	285	154	228	102
ENSRNOG00000003278	6	13	5	0	9	11	2	8	3	44	11	2
ENSRNOG00000003281	3	25	7	2	133	4	5	1	5	2	1	1
ENSRNOG00000003283	21	29	27	13	75	64	8	10	7	10	18	20
ENSRNOG00000003289	314	174	259	45	50	231	159	139	190	83	303	138
ENSRNOG00000003291	205	144	367	30	352	252	49	29	92	183	258	25
ENSRNOG00000003300	223	46	142	25	60	947	115	503	150	57	163	26
ENSRNOG00000003302	75	43	82	0	69	51	40	29	41	93	18	22
ENSRNOG00000003307	60	75	295	32	85	136	88	90	60	73	61	39
ENSRNOG00000003310	30	26	15	34	45	31	13	1	24	28	7	4
ENSRNOG00000003328	148	151	110	10	254	219	62	86	109	176	67	35
ENSRNOG00000003329	40	38	30	6	553	50	24	24	24	9	31	5
ENSRNOG00000003330	7	15	10	1	10	60	24	4	9	12	4	1
ENSRNOG00000003334	56	53	67	46	115	39	34	61	51	12	31	17
ENSRNOG00000003338	593	715	755	45	188	1305	375	699	902	570	507	247
ENSRNOG00000003343	646	990	853	468	1979	2032	506	513	821	774	444	235
ENSRNOG00000003348	61	26	127	2	66	260	19	128	190	40	118	77
ENSRNOG00000003350	78	50	42	17	51	39	66	39	32	25	69	71
ENSRNOG00000003357	3103	4860	4682	212	129	10455	4604	5001	8230	3903	8280	3866
ENSRNOG00000003359	68	56	68	66	111	239	80	105	66	35	51	68
ENSRNOG00000003365	62	432	119	4	189	451	61	87	109	319	76	10
ENSRNOG00000003370	17	4	421	3	13	3	19	6	8	9	102	5
ENSRNOG00000003385	34	33	79	12	264	67	21	10	20	44	26	50
ENSRNOG00000003386	48	48	37	26	16	20	17	25	14	158	57	8
ENSRNOG00000003388	0	14	10	15	524	31	3	11	27	1	17	2
ENSRNOG00000003392	180	99	142	54	140	156	22	24	79	94	86	41
ENSRNOG00000003397	57	52	76	6	17	61	31	29	20	22	36	22
ENSRNOG00000003399	339	885	253	81	613	1404	282	395	304	900	242	270
ENSRNOG00000003400	8	6	7	1	9	31	5	0	4	5	1	9
ENSRNOG00000003402	87	80	78	18	44	113	38	70	82	61	59	21
ENSRNOG00000003403	23	34	28	32	17	40	35	41	11	18	24	2
ENSRNOG00000003428	52	39	28	15	392	88	34	25	39	48	36	6
ENSRNOG00000003430	24	15	646	22	27	20	50	60	9	9	197	5
ENSRNOG00000003442	43	59	72	10	88	144	61	19	89	81	38	10
ENSRNOG00000003461	58	80	51	4	106	82	17	19	32	62	21	26
ENSRNOG00000003463	211	223	209	6	65	285	202	182	157	104	120	24
ENSRNOG00000003470	136	108	53	10	16	207	70	37	63	49	111	50
ENSRNOG00000003472	26	81	91	10	55	48	17	52	34	25	14	8
ENSRNOG00000003479	22	11	20	0	25	14	1	4	24	17	5	4
ENSRNOG00000003486	208	155	115	9	10	238	135	114	160	89	248	139
ENSRNOG00000003491	18	11	5	0	1	22	7	9	4	5	2	5
ENSRNOG00000003494	5	2	9	2	13	27	2	6	5	16	1	2
ENSRNOG00000003495	122	336	129	30	192	495	64	81	101	185	109	49
ENSRNOG00000003496	26	3	13	32	237	9	5	15	20	29	18	3
ENSRNOG00000003497	15	9	24	9	41	31	37	4	14	26	22	2
ENSRNOG00000003500	41	35	521	48	56	67	49	60	9	24	118	23
ENSRNOG00000003504	23	101	18	6	786	101	33	30	16	80	24	17
ENSRNOG00000003506	86	152	141	30	492	242	75	32	172	201	103	8
ENSRNOG00000003510	18	112	23	2	12	67	17	16	33	63	50	21
ENSRNOG00000003515	206	659	911	29	470	919	191	120	217	330	196	89
ENSRNOG00000003520	152	305	179	22	343	472	123	185	213	441	85	122
ENSRNOG00000003524	48	76	59	34	230	71	48	30	34	80	54	6
ENSRNOG00000003536	52	84	76	10	38	134	46	35	77	24	29	2
ENSRNOG00000003542	4	10	19	10	9	19	27	8	26	10	7	11
ENSRNOG00000003545	44	64	54	23	330	38	11	18	41	87	33	28
ENSRNOG00000003546	7	2	16	0	2	30	5	24	6	8	18	17
ENSRNOG00000003549	307	221	278	137	229	386	162	114	231	246	211	243
ENSRNOG00000003550	38	36	47	19	404	68	34	42	38	74	28	25
ENSRNOG00000003551	5	54	15	2	100	133	27	14	20	40	10	11
ENSRNOG00000003553	428	463	275	26	11	611	506	253	204	264	688	672
ENSRNOG00000003559	22	32	44	16	248	71	34	29	73	48	18	4
ENSRNOG00000003562	8	1	5	2	10	0	1	11	4	1	2	1
ENSRNOG00000003563	129	355	91	18	101	291	48	80	92	380	56	47
ENSRNOG00000003566	40	27	1057	26	46	78	30	57	14	31	173	9
ENSRNOG00000003567	1	19	21	2	54	48	18	19	21	15	10	20
ENSRNOG00000003578	26	22	25	17	113	37	15	18	14	28	22	9
ENSRNOG00000003581	12	20	11	17	96	29	5	14	21	15	16	3
ENSRNOG00000003583	61	52	79	6	190	35	30	34	45	27	26	2
ENSRNOG00000003587	69	238	95	8	1	274	69	43	79	95	82	35
ENSRNOG00000003592	80	55	76	40	277	117	54	46	39	70	34	53
ENSRNOG00000003594	78	119	127	54	532	104	75	54	83	169	93	34
ENSRNOG00000003597	49	48	105	113	616	130	54	42	24	30	43	19
ENSRNOG00000003599	140	191	162	50	719	167	90	101	236	171	68	49
ENSRNOG00000003611	576	188	356	22	289	628	158	125	449	389	388	183
ENSRNOG00000003613	8	23	12	2	1	7	0	9	13	3	11	5
ENSRNOG00000003616	74	17	28	1	3	41	13	25	26	19	79	19
ENSRNOG00000003620	10	27	59	4	8	35	59	37	14	19	68	19
ENSRNOG00000003622	186	379	134	6	13	915	165	250	169	394	197	133
ENSRNOG00000003625	344	282	353	173	983	592	313	213	318	328	242	220
ENSRNOG00000003626	1212	769	1016	77	556	1241	504	428	582	729	775	1745
ENSRNOG00000003629	25	9	15	0	79	10	10	10	13	4	4	7
ENSRNOG00000003634	20	13	11	2	6	32	37	16	9	5	45	5
ENSRNOG00000003635	10	70	28	0	6	50	29	10	12	1	7	18
ENSRNOG00000003649	200	178	141	11079	812	292	56	72	121	259	77	35
ENSRNOG00000003650	20	46	12	14	16	14	19	1	5	30	13	17
ENSRNOG00000003653	267	276	231	25	77	442	147	76	173	250	238	110
ENSRNOG00000003661	75	174	92	27	1553	293	79	39	92	210	85	39
ENSRNOG00000003673	35	72	25	14	57	122	21	10	18	32	8	12
ENSRNOG00000003674	19	17	9	6	8	2	18	54	8	8	11	11
ENSRNOG00000003679	10	27	39	23	74	23	8	38	46	16	1	23
ENSRNOG00000003682	12	5	7	8	583	14	22	10	15	4	9	12
ENSRNOG00000003686	200	141	175	15	133	301	61	71	208	334	74	20
ENSRNOG00000003687	13	91	37	26	25	0	26	72	34	29	15	7
ENSRNOG00000003689	345	276	328	95	239	292	142	199	256	286	177	69
ENSRNOG00000003691	49	31	61	7	65	57	67	96	33	21	83	89
ENSRNOG00000003706	205	213	207	119	284	274	94	90	177	95	164	140
ENSRNOG00000003707	32	6	20	6	10	15	23	9	7	13	6	15
ENSRNOG00000003709	2	1	7	1	1	0	3	10	1	1	1	1
ENSRNOG00000003712	206	173	150	38	185	276	85	122	149	84	147	96
ENSRNOG00000003714	25	15	42	62	168	3	7	22	44	22	14	5
ENSRNOG00000003715	26	88	27	0	2	10	19	9	44	31	54	11
ENSRNOG00000003717	56	68	62	22	89	115	41	43	78	93	70	89
ENSRNOG00000003719	33	31	52	2	121	91	34	16	51	66	32	10
ENSRNOG00000003721	19	17	34	13	8	134	27	20	24	22	38	4
ENSRNOG00000003723	250	120	145	35	206	318	79	117	186	143	169	86
ENSRNOG00000003724	222	342	238	31	415	596	104	90	218	402	164	144
ENSRNOG00000003728	30	95	13	6	70	86	14	23	8	77	8	3
ENSRNOG00000003736	37	86	36	1	8	36	43	75	100	22	78	35
ENSRNOG00000003741	12	9	14	6	104	2	10	18	3	21	2	8
ENSRNOG00000003743	52	98	40	15	63	276	40	96	33	91	39	20
ENSRNOG00000003745	62	56	13	2	11	1012	11	85	42	51	80	42
ENSRNOG00000003746	17	11	149	32	36	15	19	18	3	25	56	8
ENSRNOG00000003747	26	26	15	6	144	66	32	22	20	99	13	3
ENSRNOG00000003763	38	62	151	16	178	78	65	67	42	50	115	105
ENSRNOG00000003767	20	67	35	10	214	49	10	24	29	67	6	14
ENSRNOG00000003772	8	20	19	2	25	0	24	29	13	6	7	23
ENSRNOG00000003773	65	68	73	12	1360	253	61	19	55	206	69	19
ENSRNOG00000003782	77	217	66	13	28	409	73	66	62	109	51	62
ENSRNOG00000003786	88	36	95	47	1949	183	77	54	97	104	94	55
ENSRNOG00000003792	67	177	19	2	31	165	19	42	44	28	33	54
ENSRNOG00000003795	27	11	27	16	68	113	19	22	30	24	3	5
ENSRNOG00000003797	447	424	374	16	112	579	259	71	430	732	415	481
ENSRNOG00000003802	26	25	27	3	1414	35	29	0	23	102	33	2
ENSRNOG00000003809	822	321	603	78	343	1158	478	404	289	297	1185	1198
ENSRNOG00000003815	38	41	29	10	44	27	47	61	45	65	27	8
ENSRNOG00000003816	52	45	12	19	27	89	23	24	10	33	34	12
ENSRNOG00000003821	22	47	33	2	40	78	18	5	23	47	35	7
ENSRNOG00000003822	260	301	191	64	659	498	77	63	251	372	128	16
ENSRNOG00000003825	33	2	41	27	29	41	10	39	31	7	42	41
ENSRNOG00000003827	113	116	103	129	35	213	67	80	98	86	72	14
ENSRNOG00000003829	61	29	65	8	119	70	35	38	52	31	45	38
ENSRNOG00000003833	142	390	235	22	188	804	275	165	155	906	246	339
ENSRNOG00000003835	10	19	30	31	70	94	73	37	52	15	45	4
ENSRNOG00000003837	100	259	165	18	195	220	91	98	108	114	136	101
ENSRNOG00000003840	36	16	17	2	8	103	9	43	19	17	13	14
ENSRNOG00000003844	65	301	71	18	160	282	137	95	83	76	67	38
ENSRNOG00000003846	116	106	85	52	272	297	87	61	98	225	76	20
ENSRNOG00000003847	97	87	49	15	275	80	35	32	73	70	84	34
ENSRNOG00000003848	42	67	34	9	26	100	26	46	34	16	17	5
ENSRNOG00000003849	38	83	21	4	78	100	9	20	26	60	42	20
ENSRNOG00000003853	177	215	185	70	329	436	243	190	160	182	173	150
ENSRNOG00000003855	40	38	54	6	242	121	22	15	25	106	33	12
ENSRNOG00000003858	389	324	280	56	93	431	58	96	228	260	233	183
ENSRNOG00000003863	69	122	116	51	323	340	107	98	82	220	92	55
ENSRNOG00000003864	95	133	119	10	175	124	23	32	82	69	29	8
ENSRNOG00000003866	5	2	18	1	11	2	5	22	14	4	11	11
ENSRNOG00000003869	2074	1744	2244	47	140	2482	1791	509	2851	6566	1405	68
ENSRNOG00000003870	18	43	15	2	4	58	19	44	24	23	26	13
ENSRNOG00000003873	39	47	57	125	129	1	21	67	129	48	6	35
ENSRNOG00000003879	168	146	205	24	285	218	127	35	146	229	184	71
ENSRNOG00000003881	52	37	85	20	79	46	47	39	35	40	37	37
ENSRNOG00000003882	14	41	16	8	735	0	6	32	34	21	3	1
ENSRNOG00000003889	39	47	91	41	255	75	61	94	100	29	36	48
ENSRNOG00000003890	1283	1804	1177	89	898	2522	731	855	1613	1865	1051	553
ENSRNOG00000003895	1	1	5	0	3	13	5	6	1	6	1	2
ENSRNOG00000003897	2128	2583	3578	108	263	6609	2110	3230	6839	3407	3843	574
ENSRNOG00000003901	89	81	51	14	1168	96	70	28	70	141	59	52
ENSRNOG00000003905	107	43	74	55	72	38	25	23	65	53	117	5
ENSRNOG00000003908	13	3	4	2	834	10	1	8	13	19	1	4
ENSRNOG00000003918	23	34	87	14	48	168	59	52	34	53	39	20
ENSRNOG00000003919	8	38	4	9	15	73	15	27	13	17	17	2
ENSRNOG00000003923	64	69	59	6	57	129	43	44	49	24	44	17
ENSRNOG00000003927	11	37	9	0	57	47	19	67	18	6	59	17
ENSRNOG00000003928	187	619	288	36	379	518	275	217	380	476	169	180
ENSRNOG00000003929	172	48	164	3	10	117	40	37	155	59	109	14
ENSRNOG00000003936	42	26	35	18	44	57	14	38	40	11	34	8
ENSRNOG00000003942	88	36	20	0	499	209	32	30	32	52	14	23
ENSRNOG00000003946	22	32	63	50	343	109	19	47	83	31	21	5
ENSRNOG00000003951	220	628	298	83	1065	784	190	271	355	1002	126	71
ENSRNOG00000003954	43	68	14	3	47	66	6	4	29	16	16	1
ENSRNOG00000003955	20	34	15	1	1679	47	23	3	21	26	6	5
ENSRNOG00000003958	153	75	189	6	89	82	82	39	156	35	86	46
ENSRNOG00000003960	5	1	1	6	26	2	343	25	0	7	3	9
ENSRNOG00000003964	86	22	51	10	101	88	24	15	26	36	61	27
ENSRNOG00000003967	100	67	163	70	148	247	114	125	96	27	110	81
ENSRNOG00000003970	73	163	72	29	249	319	29	57	55	154	42	25
ENSRNOG00000003971	2	9	9	11	16	17	6	18	18	6	17	8
ENSRNOG00000003972	121	135	56	0	19	94	22	28	61	155	87	20
ENSRNOG00000003973	133	252	144	45	442	597	135	95	264	623	170	32
ENSRNOG00000003975	116	82	156	42	133	232	334	455	96	60	209	119
ENSRNOG00000003977	897	345	506	16	32	1976	443	1220	562	235	1098	515
ENSRNOG00000003980	59	88	72	18	357	353	40	51	64	116	36	19
ENSRNOG00000003983	150	82	127	43	106	188	103	87	149	87	134	31
ENSRNOG00000003984	29	12	36	2	27	40	9	28	44	58	27	11
ENSRNOG00000003985	27	10	26	2	15	53	10	16	12	12	8	1
ENSRNOG00000003988	37	19	71	12	172	61	9	38	27	37	51	8
ENSRNOG00000003992	10	53	18	1	191	136	17	23	23	76	12	7
ENSRNOG00000003998	19	43	27	2	12	78	31	20	27	8	19	1
ENSRNOG00000003999	19	75	16	1	6	35	21	44	33	33	27	14
ENSRNOG00000004000	14	2	4	2	8	1	21	5	7	1	12	6
ENSRNOG00000004001	8	14	12	0	12	9	8	8	15	7	15	17
ENSRNOG00000004003	8	25	7	0	7	44	3	24	18	18	40	13
ENSRNOG00000004004	62	32	70	20	55	97	19	6	52	44	20	2
ENSRNOG00000004006	19	56	34	54	909	96	27	29	23	2	14	24
ENSRNOG00000004009	3	5	20	2	3	5	23	1	0	1	3	2
ENSRNOG00000004011	1	0	10	5	51	19	6	3	5	23	4	3
ENSRNOG00000004014	36	95	29	1	37	65	22	27	23	21	26	15
ENSRNOG00000004016	73	49	80	37	107	135	25	68	80	65	44	47
ENSRNOG00000004019	62	85	36	10	129	320	24	98	35	59	24	9
ENSRNOG00000004026	280	429	240	121	233	1037	123	293	327	511	150	48
ENSRNOG00000004035	12	26	18	2	29	10	14	37	6	2	10	15
ENSRNOG00000004036	57	27	21	10	79	97	16	72	27	11	18	19
ENSRNOG00000004048	12	28	1	11	10	13	0	10	2	11	10	2
ENSRNOG00000004057	105	136	94	6	1709	156	46	104	197	189	65	17
ENSRNOG00000004059	19	6	20	25	49	44	25	29	30	33	19	35
ENSRNOG00000004060	3467	2827	3767	834	6248	6224	1318	1737	3939	3296	2444	777
ENSRNOG00000004061	84	135	61	68	282	147	74	54	136	102	81	43
ENSRNOG00000004062	27	32	251	6	12	5	23	10	7	22	98	9
ENSRNOG00000004067	14	5	7	0	36	2	5	6	2	7	2	2
ENSRNOG00000004068	172	127	126	54	96	135	46	56	142	71	95	15
ENSRNOG00000004076	17	19	7	2	16	17	17	8	15	2	17	11
ENSRNOG00000004083	131	196	94	12	500	249	93	101	92	113	109	35
ENSRNOG00000004089	30	14	121	8	9	74	56	157	188	20	29	41
ENSRNOG00000004090	37	122	17	10	125	65	18	32	27	175	14	9
ENSRNOG00000004091	93	60	84	38	113	180	21	44	62	98	35	10
ENSRNOG00000004093	122	103	110	19	152	62	31	62	57	36	62	28
ENSRNOG00000004099	74	107	77	50	275	87	42	63	91	28	44	40
ENSRNOG00000004101	662	1508	672	21	22	1888	286	166	566	1542	310	71
ENSRNOG00000004103	93	13	50	26	63	16	38	72	37	15	79	53
ENSRNOG00000004104	19	12	20	1	37	67	6	14	13	20	8	5
ENSRNOG00000004107	3133	2836	3027	780	1654	4027	1342	1186	1794	2576	2621	7287
ENSRNOG00000004109	56	21	18	4	10	94	13	22	24	7	40	32
ENSRNOG00000004110	67	55	52	7	98	225	49	41	68	65	24	17
ENSRNOG00000004125	7	6	66	6	37	5	7	8	1	1	31	2
ENSRNOG00000004130	154	210	104	15	111	290	32	34	113	263	90	31
ENSRNOG00000004131	21	45	44	14	62	54	45	30	64	17	14	14
ENSRNOG00000004132	572	453	497	85	204	813	316	226	425	543	538	82
ENSRNOG00000004135	99	100	130	35	475	148	80	56	116	191	71	119
ENSRNOG00000004139	196	184	175	126	280	420	109	86	105	230	209	47
ENSRNOG00000004140	11	0	16	2	116	2	5	5	7	7	12	14
ENSRNOG00000004141	57	70	84	18	70	216	112	128	106	84	52	59
ENSRNOG00000004143	94	155	40	46	320	256	81	110	47	151	76	31
ENSRNOG00000004144	26	37	26	9	186	15	13	18	43	46	33	5
ENSRNOG00000004145	35	34	33	7	30	16	31	48	31	37	24	8
ENSRNOG00000004147	275	487	172	10	16	407	139	109	129	246	248	80
ENSRNOG00000004148	20	42	22	17	38	87	13	27	23	5	6	29
ENSRNOG00000004152	22	33	20	6	23	14	8	42	31	7	37	22
ENSRNOG00000004159	95	42	128	14	110	169	50	87	120	167	58	25
ENSRNOG00000004160	2056	1761	1764	50	581	2328	681	460	1996	2081	1118	427
ENSRNOG00000004161	48	171	47	10	114	26	25	24	53	71	28	38
ENSRNOG00000004168	3	21	23	0	6	40	15	44	8	13	9	2
ENSRNOG00000004181	3	13	14	5	586	26	2	16	12	28	14	2
ENSRNOG00000004183	73	48	59	10	93	85	37	41	50	104	60	14
ENSRNOG00000004189	2	26	1	2	20	22	2	0	5	11	9	5
ENSRNOG00000004193	18	9	16	12	371	30	9	1	20	34	9	10
ENSRNOG00000004196	3832	3414	4881	1155	3546	5891	2662	2570	3057	3114	3170	7911
ENSRNOG00000004205	153	100	205	4	29	168	322	175	140	76	255	83
ENSRNOG00000004206	86	205	167	53	105	319	134	119	117	152	131	241
ENSRNOG00000004208	119	233	116	6	129	285	42	106	173	492	33	37
ENSRNOG00000004210	17	117	34	2	7	91	16	19	19	56	29	14
ENSRNOG00000004212	10	16	25	5	134	27	10	25	7	25	43	3
ENSRNOG00000004214	59	194	39	4	40	304	18	27	50	529	37	86
ENSRNOG00000004219	12	60	33	6	140	97	37	18	14	50	15	8
ENSRNOG00000004220	112	95	66	42	341	165	54	98	92	178	102	35
ENSRNOG00000004226	24	42	22	0	3	66	8	29	24	96	18	14
ENSRNOG00000004234	52	59	63	54	115	15	51	51	56	5	42	48
ENSRNOG00000004245	12	2	22	3	11	3	16	18	29	6	9	6
ENSRNOG00000004246	83	194	77	31	173	70	50	48	103	229	109	38
ENSRNOG00000004249	4	32	12	0	4	11	18	13	1	46	9	21
ENSRNOG00000004252	7	17	2	2	22	58	7	10	4	16	5	2
ENSRNOG00000004255	14	16	28	2	18	12	26	90	19	10	20	15
ENSRNOG00000004257	109	174	137	6	129	253	58	85	135	167	89	62
ENSRNOG00000004259	24	45	18	4	105	159	32	10	11	60	14	9
ENSRNOG00000004268	77	54	63	15	136	122	9	61	60	48	62	79
ENSRNOG00000004269	8	2	5	2	11	3	1	9	3	34	5	0
ENSRNOG00000004273	91	79	73	6	46	228	37	44	74	189	44	24
ENSRNOG00000004275	1	0	11	14	4	18	7	1	7	16	8	23
ENSRNOG00000004276	24	35	9	6	59	57	7	1	9	121	16	1
ENSRNOG00000004280	68	276	74	21	48	217	53	19	61	196	58	29
ENSRNOG00000004281	33	99	66	14	75	43	15	47	7	90	36	54
ENSRNOG00000004282	73	70	46	6	802	230	49	152	63	39	48	78
ENSRNOG00000004283	25	65	36	18	41	49	18	41	37	46	6	10
ENSRNOG00000004284	436	174	355	105	291	580	242	295	201	150	467	170
ENSRNOG00000004287	24	36	40	0	164	142	6	5	28	28	12	8
ENSRNOG00000004288	25	35	19	6	29	2	7	9	17	23	11	18
ENSRNOG00000004290	137	100	133	8	56	267	51	76	106	99	91	105
ENSRNOG00000004291	1032	1191	733	172	679	1431	458	476	676	548	662	363
ENSRNOG00000004292	187	48	325	38	53	87	120	124	83	25	247	139
ENSRNOG00000004298	6	12	161	3	16	2	19	10	0	6	77	2
ENSRNOG00000004300	3	37	13	2	141	0	5	6	21	4	9	5
ENSRNOG00000004301	95	71	107	41	124	262	26	42	72	94	57	40
ENSRNOG00000004302	13	9	204	14	49	15	78	23	7	4	116	18
ENSRNOG00000004303	95	138	153	22	74	483	75	212	222	157	55	14
ENSRNOG00000004304	208	282	282	26	82	176	142	182	250	137	220	181
ENSRNOG00000004307	6	22	23	2	38	115	14	29	24	43	13	10
ENSRNOG00000004310	20	67	46	31	27	89	18	14	32	3	12	5
ENSRNOG00000004312	161	28	143	31	323	74	80	53	115	29	99	71
ENSRNOG00000004314	7	1	6	2	55	15	3	3	11	3	6	4
ENSRNOG00000004322	293	122	226	42	482	441	113	113	297	379	228	42
ENSRNOG00000004327	10	2	28	2	9	0	18	1	3	5	3	1
ENSRNOG00000004330	72	99	38	18	3	82	144	142	98	92	79	77
ENSRNOG00000004333	37	90	50	18	280	157	30	37	35	180	16	15
ENSRNOG00000004337	183	83	135	47	266	243	54	77	196	109	164	40
ENSRNOG00000004339	20	17	18	29	126	21	7	30	23	29	3	6
ENSRNOG00000004342	19	41	35	6	30	35	30	39	21	20	17	22
ENSRNOG00000004344	5	1	11	34	32	4	17	6	8	2	35	8
ENSRNOG00000004345	148	92	135	70	155	300	46	85	113	83	72	19
ENSRNOG00000004359	27	101	39	14	236	80	11	43	31	53	16	8
ENSRNOG00000004360	35	11	3	5	25	45	6	10	19	1	10	10
ENSRNOG00000004362	44	31	29	1	51	63	13	73	59	33	38	42
ENSRNOG00000004364	73	54	143	20	131	238	83	49	90	191	27	20
ENSRNOG00000004367	39	92	51	2	15	83	22	51	53	30	36	14
ENSRNOG00000004373	24	69	26	14	233	65	30	22	34	7	5	13
ENSRNOG00000004382	25	31	43	26	98	14	5	6	25	8	0	17
ENSRNOG00000004387	50	50	33	10	110	50	13	10	36	49	19	16
ENSRNOG00000004391	7	17	150	12	15	9	17	32	5	16	65	6
ENSRNOG00000004395	83	183	81	6	100	241	51	46	69	211	46	37
ENSRNOG00000004398	30	26	23	0	1	1	25	16	13	36	59	105
ENSRNOG00000004400	2	22	22	2	15	6	5	11	2	4	12	10
ENSRNOG00000004401	237	344	168	30	178	508	48	73	121	222	134	194
ENSRNOG00000004402	72	48	154	28	112	54	33	39	152	82	36	11
ENSRNOG00000004403	21	45	32	6	40	94	11	38	35	51	68	5
ENSRNOG00000004405	23	26	186	18	31	10	19	24	2	29	50	4
ENSRNOG00000004409	6	14	4	6	3	15	16	5	9	37	7	5
ENSRNOG00000004411	46	25	45	168	41	23	34	14	28	7	43	59
ENSRNOG00000004414	19	0	15	14	4	12	14	1	15	9	35	8
ENSRNOG00000004415	63	50	23	16	180	54	37	20	44	18	53	25
ENSRNOG00000004417	36	50	28	3	27	77	31	38	40	19	38	7
ENSRNOG00000004420	245	303	199	75	159	406	75	86	144	255	207	71
ENSRNOG00000004421	21	28	36	13	39	39	35	18	28	56	71	23
ENSRNOG00000004424	18	39	30	0	34	78	7	9	20	32	11	16
ENSRNOG00000004425	31	41	36	10	166	33	16	13	11	4	37	53
ENSRNOG00000004426	818	354	1131	249	621	452	399	352	724	213	987	1636
ENSRNOG00000004430	8	22	14	0	403	91	2	3	12	29	1	3
ENSRNOG00000004437	24	28	10	2	21	39	16	9	34	41	14	3
ENSRNOG00000004441	195	370	133	2	3	487	141	68	156	410	147	30
ENSRNOG00000004442	63	175	36	8	26	317	51	67	56	115	23	9
ENSRNOG00000004448	128	85	122	3	12	125	89	123	93	103	99	81
ENSRNOG00000004449	83	92	90	14	29	246	24	25	60	77	92	39
ENSRNOG00000004457	14	9	3	0	1	56	7	3	4	30	7	4
ENSRNOG00000004461	1	14	18	0	105	30	14	35	7	11	8	30
ENSRNOG00000004464	289	279	274	185	188	435	126	204	236	215	287	144
ENSRNOG00000004466	10	11	12	21	11	7	7	1	8	13	6	2
ENSRNOG00000004471	18	2	39	2	54	84	32	20	24	15	22	11
ENSRNOG00000004474	35	22	38	2	17	15	17	27	28	3	62	25
ENSRNOG00000004477	81	106	20	29	84	60	35	52	43	50	34	17
ENSRNOG00000004481	135	153	160	29	164	270	106	110	73	95	139	65
ENSRNOG00000004482	46	74	19	2	29	207	11	11	34	36	17	4
ENSRNOG00000004492	3	1	24	0	16	29	16	1	16	2	20	20
ENSRNOG00000004494	112	18	65	26	54	43	75	139	40	36	59	34
ENSRNOG00000004496	486	842	456	157	197	1297	147	257	589	858	330	129
ENSRNOG00000004503	16	9	15	0	2	1	21	3	10	7	1	8
ENSRNOG00000004509	40	101	47	16	102	112	23	48	45	60	22	10
ENSRNOG00000004510	183	325	191	33	692	384	145	199	154	237	226	127
ENSRNOG00000004512	23	36	11	0	11	21	14	20	17	23	11	17
ENSRNOG00000004515	36	79	66	34	93	240	29	28	39	226	27	2
ENSRNOG00000004516	87	103	85	9	18	191	43	101	71	79	115	53
ENSRNOG00000004517	2689	1360	2151	80	171	2516	550	751	2584	2649	1643	256
ENSRNOG00000004519	54	48	68	9	96	79	31	60	64	35	38	20
ENSRNOG00000004520	22	71	53	14	1488	48	19	6	104	36	27	3
ENSRNOG00000004521	11	9	11	5	57	0	2	18	16	57	3	8
ENSRNOG00000004524	19	55	50	89	425	57	18	67	38	51	30	11
ENSRNOG00000004526	698	987	621	189	339	1405	297	248	533	1183	633	638
ENSRNOG00000004532	49	156	55	5	20	80	57	32	34	123	27	11
ENSRNOG00000004537	59	33	90	2	0	56	16	15	24	51	59	5
ENSRNOG00000004538	82	87	70	33	197	89	35	90	74	35	54	32
ENSRNOG00000004542	4	0	2	4	8	3	13	3	4	2	12	5
ENSRNOG00000004544	201	357	204	42	219	557	184	95	90	138	154	67
ENSRNOG00000004549	137	236	118	92	289	173	45	89	107	106	60	29
ENSRNOG00000004553	306	230	256	29	699	612	200	248	150	450	224	166
ENSRNOG00000004554	1353	2645	1776	265	161	3927	2140	2274	2647	1549	1567	1132
ENSRNOG00000004556	82	21	68	16	246	108	24	52	44	26	70	17
ENSRNOG00000004566	21	49	25	2	76	89	7	11	28	4	7	3
ENSRNOG00000004572	23	13	7	8	38	1	6	23	19	6	31	9
ENSRNOG00000004574	25	31	33	24	87	10	23	3	32	26	24	15
ENSRNOG00000004577	52	49	83	0	16	51	18	28	47	15	44	11
ENSRNOG00000004581	43	106	43	8	26	173	40	20	28	124	18	7
ENSRNOG00000004589	43	65	28	3	26	17	22	25	49	21	24	2
ENSRNOG00000004591	10	1	23	15	110	53	2	16	4	41	12	6
ENSRNOG00000004598	8	5	2	2	7	13	7	1	3	0	12	1
ENSRNOG00000004602	64	76	67	27	62	252	53	47	63	102	44	32
ENSRNOG00000004606	134	166	79	22	10	135	24	18	87	104	108	15
ENSRNOG00000004608	70	100	115	6	368	284	197	137	49	167	52	141
ENSRNOG00000004610	162	286	120	5	7	549	253	341	188	170	405	114
ENSRNOG00000004612	166	78	197	168	155	127	193	195	163	44	158	138
ENSRNOG00000004613	6	5	6	2	21	2	1	23	12	5	7	8
ENSRNOG00000004616	889	799	594	213	725	978	201	210	526	502	651	246
ENSRNOG00000004621	502	1021	277	17	180	1418	312	318	275	999	422	145
ENSRNOG00000004624	43	54	68	5	59	111	15	84	90	10	17	25
ENSRNOG00000004629	158	135	158	78	387	269	110	95	100	82	160	423
ENSRNOG00000004637	75	318	97	18	578	375	55	49	66	236	40	26
ENSRNOG00000004649	55	29	32	0	7	166	11	25	18	38	51	35
ENSRNOG00000004650	11	3	2	2	19	2	2	8	6	7	1	0
ENSRNOG00000004659	41	5	40	44	323	5	14	27	28	40	57	6
ENSRNOG00000004660	11	0	29	16	47	24	10	39	54	2	33	23
ENSRNOG00000004668	8	47	16	0	115	55	29	3	17	36	12	4
ENSRNOG00000004672	5	6	44	6	131	39	7	9	6	7	7	2
ENSRNOG00000004673	19	39	30	29	9	64	0	15	17	22	6	2
ENSRNOG00000004676	20	11	7	2	40	4	2	3	8	3	2	1
ENSRNOG00000004677	170	257	162	14	36	366	129	180	268	260	86	31
ENSRNOG00000004680	10	10	22	6	49	4	5	20	4	33	10	2
ENSRNOG00000004681	210	102	254	64	323	88	93	113	192	114	252	150
ENSRNOG00000004686	230	246	299	280	380	325	178	245	482	377	147	54
ENSRNOG00000004687	209	269	158	6	17	869	201	433	176	112	149	129
ENSRNOG00000004693	16	3	24	6	16	41	16	30	22	36	20	0
ENSRNOG00000004696	35	31	55	117	240	99	27	66	58	65	21	11
ENSRNOG00000004699	33	35	37	17	11	99	48	73	36	7	54	21
ENSRNOG00000004700	35	15	36	9	244	40	13	20	8	38	26	69
ENSRNOG00000004709	144	206	111	51	124	156	47	34	176	142	96	7
ENSRNOG00000004710	24	37	29	5	100	92	34	10	13	155	44	32
ENSRNOG00000004711	155	63	124	50	176	85	72	73	132	54	165	24
ENSRNOG00000004713	13	4	2	2	6	2	96	3	0	1	1	4
ENSRNOG00000004723	201	542	199	38	572	754	136	132	177	424	144	47
ENSRNOG00000004725	13	49	17	3	76	26	64	8	2	7	10	12
ENSRNOG00000004726	154	353	139	17	135	601	235	205	112	201	145	42
ENSRNOG00000004727	34	6	18	0	25	3	21	15	12	14	25	8
ENSRNOG00000004730	88	63	58	58	7	151	40	43	76	103	71	26
ENSRNOG00000004735	34	45	26	2	23	55	16	4	30	31	21	3
ENSRNOG00000004736	12	18	23	12	643	19	10	38	41	31	8	6
ENSRNOG00000004737	58	35	88	6	7	97	194	134	53	16	160	102
ENSRNOG00000004740	58	7	68	3	27	23	33	43	39	7	59	16
ENSRNOG00000004741	435	104	416	137	167	133	107	123	266	80	228	230
ENSRNOG00000004742	53	6	35	2	2	5	5	11	33	0	75	8
ENSRNOG00000004749	4	33	26	0	48	13	15	1	11	14	8	1
ENSRNOG00000004754	23	22	15	47	25	21	9	3	35	17	35	5
ENSRNOG00000004755	79	341	143	23	154	431	82	79	124	118	63	63
ENSRNOG00000004763	157	140	104	15	18	216	81	108	136	93	101	38
ENSRNOG00000004766	73	23	52	1	10	35	41	32	30	9	50	23
ENSRNOG00000004772	37	33	7	2	16	38	26	8	15	3	51	23
ENSRNOG00000004773	125	158	89	57	161	238	59	76	97	109	78	39
ENSRNOG00000004775	36	83	61	6	229	48	48	27	62	18	7	12
ENSRNOG00000004776	29	47	16	4	20	21	6	1	24	12	21	4
ENSRNOG00000004777	211	390	237	127	369	608	109	134	227	452	160	46
ENSRNOG00000004784	36	33	17	9	26	10	10	0	24	9	4	8
ENSRNOG00000004786	11	2	197	10	19	38	25	20	5	7	87	11
ENSRNOG00000004791	152	120	161	18	105	557	163	76	135	181	157	46
ENSRNOG00000004793	65	290	78	14	168	347	45	43	52	249	15	8
ENSRNOG00000004794	352	336	304	28	306	269	129	136	170	369	224	147
ENSRNOG00000004806	2	6	2	1	8	1	1	16	5	0	2	4
ENSRNOG00000004807	55	74	35	6	66	195	16	33	27	108	33	15
ENSRNOG00000004810	106	43	96	26	40	68	26	54	67	80	32	16
ENSRNOG00000004812	26	7	20	2	54	181	24	70	14	21	10	0
ENSRNOG00000004813	127	75	174	36	95	108	39	28	110	61	77	36
ENSRNOG00000004814	111	291	147	14	936	433	184	170	137	179	164	165
ENSRNOG00000004819	22	12	24	16	116	35	37	25	36	15	14	2
ENSRNOG00000004820	117	97	145	80	142	207	121	84	81	81	134	125
ENSRNOG00000004826	20	1	11	5	59	44	17	53	42	43	8	11
ENSRNOG00000004827	327	233	229	115	670	387	93	101	235	369	229	94
ENSRNOG00000004828	44	55	96	9	3	71	32	137	132	55	6	11
ENSRNOG00000004829	59	53	35	14	51	69	42	20	28	21	35	48
ENSRNOG00000004831	7	16	17	11	124	56	8	22	23	12	9	3
ENSRNOG00000004834	17	16	15	14	46	32	21	13	13	28	16	2
ENSRNOG00000004837	22	30	47	7	37	89	13	25	58	40	4	2
ENSRNOG00000004842	19	12	7	1	16	5	27	1	12	0	31	41
ENSRNOG00000004844	11	32	8	1	18	22	55	4	12	30	43	9
ENSRNOG00000004846	27	58	36	13	150	84	34	48	60	38	28	12
ENSRNOG00000004863	3	11	9	11	67	0	10	3	1	7	25	5
ENSRNOG00000004864	215	161	280	155	1549	326	118	243	347	295	181	81
ENSRNOG00000004874	24	17	25	16	18	37	17	18	33	15	27	14
ENSRNOG00000004883	48	103	22	5	130	89	14	32	22	54	39	40
ENSRNOG00000004891	13	63	7	1	56	23	6	9	14	11	4	9
ENSRNOG00000004893	25	18	31	9	120	18	13	3	32	21	9	29
ENSRNOG00000004899	12	14	9	0	18	47	5	5	9	47	13	6
ENSRNOG00000004903	90	101	127	28	1428	135	63	56	81	122	77	41
ENSRNOG00000004904	109	177	106	52	501	505	117	92	137	144	86	21
ENSRNOG00000004908	214	259	232	117	1898	265	75	250	287	332	81	54
ENSRNOG00000004910	60	54	45	16	23	109	57	56	31	100	28	20
ENSRNOG00000004917	20	17	25	2	57	60	0	20	45	40	1	2
ENSRNOG00000004921	3	10	16	1	271	13	0	3	14	11	1	1
ENSRNOG00000004925	248	328	236	435	633	788	105	245	265	374	192	100
ENSRNOG00000004936	282	324	418	11	17	389	232	245	249	199	355	126
ENSRNOG00000004940	26	16	27	2	17	108	19	16	9	39	25	12
ENSRNOG00000004941	21	94	29	9	107	64	7	11	22	108	25	5
ENSRNOG00000004951	44	21	38	111	104	38	19	10	47	94	13	8
ENSRNOG00000004959	82	122	264	114	440	219	118	262	378	114	42	23
ENSRNOG00000004964	15	0	55	12	22	45	31	24	11	3	6	5
ENSRNOG00000004967	335	164	287	74	388	313	120	217	191	260	327	132
ENSRNOG00000004968	12	2	7	6	48	1	2	8	16	6	5	6
ENSRNOG00000004972	8	25	29	6	2	23	18	24	25	46	3	14
ENSRNOG00000004973	37	17	82	27	153	50	23	28	54	53	39	13
ENSRNOG00000004980	21	45	21	7	1512	34	8	16	24	14	29	36
ENSRNOG00000004992	438	418	321	81	161	419	195	217	218	214	405	199
ENSRNOG00000004996	156	162	157	46	687	479	97	71	138	272	74	97
ENSRNOG00000004998	3	4	9	2	175	3	2	10	1	7	1	2
ENSRNOG00000005003	8	4	6	1	15	3	1	4	2	10	0	1
ENSRNOG00000005006	10	13	4	8	40	45	24	6	15	11	25	2
ENSRNOG00000005008	7	131	41	0	2	62	17	32	52	23	22	11
ENSRNOG00000005012	14	12	44	18	59	47	8	37	33	26	15	9
ENSRNOG00000005015	101	166	150	67	291	224	21	99	114	110	50	54
ENSRNOG00000005016	43	27	67	18	141	96	49	44	28	20	45	27
ENSRNOG00000005018	31	9	28	6	34	21	8	46	15	46	9	3
ENSRNOG00000005021	11	26	18	0	32	21	10	20	7	3	5	7
ENSRNOG00000005024	45	151	87	3	59	174	40	51	44	94	67	50
ENSRNOG00000005031	33	27	26	14	37	63	15	27	35	29	9	9
ENSRNOG00000005033	140	33	106	13	8	65	61	110	86	22	102	23
ENSRNOG00000005034	34	62	25	6	17	179	23	23	39	142	13	3
ENSRNOG00000005039	86	30	78	0	68	62	73	34	50	22	43	34
ENSRNOG00000005041	258	255	380	14	163	418	152	110	217	333	167	33
ENSRNOG00000005045	159	151	172	24	425	269	78	76	177	292	102	46
ENSRNOG00000005046	83	74	97	42	76	95	39	52	49	43	99	9
ENSRNOG00000005052	48	36	55	34	87	88	41	58	62	33	47	21
ENSRNOG00000005061	518	273	374	33	196	625	193	160	235	249	335	71
ENSRNOG00000005063	8	2	3	6	47	26	7	5	4	2	1	0
ENSRNOG00000005074	23	15	8	5	77	27	14	42	16	30	17	17
ENSRNOG00000005076	20	42	26	17	83	84	7	32	35	50	10	2
ENSRNOG00000005082	14	17	47	83	82	38	8	8	2	12	7	2
ENSRNOG00000005083	101	326	136	36	383	614	63	47	114	310	71	45
ENSRNOG00000005087	203	197	326	61	394	474	89	198	411	253	96	58
ENSRNOG00000005094	63	49	93	7	1	60	46	29	86	23	85	80
ENSRNOG00000005096	71	142	105	48	164	174	39	28	52	109	30	21
ENSRNOG00000005101	30	7	22	48	119	12	15	24	23	17	6	4
ENSRNOG00000005102	91	83	158	12	286	61	110	80	131	65	120	308
ENSRNOG00000005107	1	32	9	2	37	29	8	5	17	5	0	6
ENSRNOG00000005108	5	18	20	6	59	24	6	11	18	43	35	5
ENSRNOG00000005124	16	7	10	3	1538	1	1	0	15	16	6	2
ENSRNOG00000005126	20	16	14	4	6	47	1	38	24	23	33	10
ENSRNOG00000005129	75	110	75	27	200	173	75	28	63	544	61	10
ENSRNOG00000005133	103	173	68	22	122	140	48	76	29	172	26	31
ENSRNOG00000005138	40	53	42	25	145	70	51	51	52	43	43	11
ENSRNOG00000005141	23	41	14	2	37	17	15	4	8	26	2	14
ENSRNOG00000005144	25	44	38	5	78	68	30	20	15	4	22	5
ENSRNOG00000005149	150	205	119	42	113	307	33	89	144	148	51	50
ENSRNOG00000005151	22	1	21	13	120	43	25	16	18	2	13	16
ENSRNOG00000005153	2	13	2	1	161	3	2	8	9	15	3	2
ENSRNOG00000005157	267	194	201	74	453	196	141	151	123	76	206	108
ENSRNOG00000005175	134	46	115	125	139	68	66	65	66	18	69	65
ENSRNOG00000005176	43	37	67	10	290	176	38	86	91	190	56	13
ENSRNOG00000005177	7	1	2	1	2	3	1	22	6	1	4	1
ENSRNOG00000005183	185	247	286	62	398	219	87	114	258	226	135	49
ENSRNOG00000005184	253	173	577	28	502	401	257	163	382	253	212	297
ENSRNOG00000005190	54	20	54	21	23	18	14	8	34	7	24	2
ENSRNOG00000005193	20	17	25	10	49	90	15	0	31	4	10	4
ENSRNOG00000005195	1182	4190	2187	751	1788	5465	5825	4575	2109	6412	2506	3546
ENSRNOG00000005196	50	39	30	17	96	56	26	51	34	84	17	33
ENSRNOG00000005203	265	358	317	131	402	391	311	260	206	154	344	1066
ENSRNOG00000005214	27	20	26	0	8	136	7	24	25	9	12	18
ENSRNOG00000005218	23	58	17	2	114	82	9	16	24	36	16	9
ENSRNOG00000005223	5	1	1	2	3	2	33	1	0	2	1	6
ENSRNOG00000005227	7	50	9	3	22	29	11	3	16	17	15	6
ENSRNOG00000005229	3	2	45	5	4	0	6	9	9	1	20	12
ENSRNOG00000005234	145	86	76	18	287	239	35	37	102	88	59	49
ENSRNOG00000005243	2	4	7	1	16	0	2	3	3	8	2	1
ENSRNOG00000005248	4	12	4	2	113	12	7	11	4	32	1	0
ENSRNOG00000005249	87	63	61	19	95	87	29	80	42	51	23	10
ENSRNOG00000005256	227	327	186	53	1831	275	75	86	193	506	157	18
ENSRNOG00000005257	95	130	139	30	345	259	218	131	149	154	83	20
ENSRNOG00000005261	80	127	49	36	103	147	58	79	69	35	33	56
ENSRNOG00000005263	60	122	80	36	93	157	51	151	115	110	23	38
ENSRNOG00000005264	57	13	28	22	93	82	43	94	58	10	58	52
ENSRNOG00000005271	27	22	38	1	15	55	7	15	30	23	23	38
ENSRNOG00000005274	20	72	30	1	87	31	17	13	26	87	21	9
ENSRNOG00000005276	23	23	48	11	59	22	33	23	69	38	6	0
ENSRNOG00000005279	29	21	34	4	102	87	18	10	27	39	19	10
ENSRNOG00000005281	24	41	14	26	57	15	22	61	15	7	7	9
ENSRNOG00000005285	30	143	55	14	180	166	29	29	49	61	33	31
ENSRNOG00000005289	5	0	3	2	2	1	5	6	3	1	25	1
ENSRNOG00000005290	1956	1244	2003	507	2681	1259	716	808	1872	1663	1421	241
ENSRNOG00000005292	29	17	58	69	304	35	17	62	105	21	25	8
ENSRNOG00000005298	27	75	52	14	95	73	38	30	41	102	26	7
ENSRNOG00000005299	35	59	64	9	45	28	7	61	22	82	16	6
ENSRNOG00000005301	60	102	63	30	281	137	34	32	54	51	14	26
ENSRNOG00000005302	33	42	34	1	8	100	35	20	17	20	40	17
ENSRNOG00000005303	15	21	65	23	84	38	30	20	40	43	8	6
ENSRNOG00000005307	1	3	4	2	7	20	1	28	4	6	2	1
ENSRNOG00000005310	142	60	129	39	283	192	73	109	76	91	52	64
ENSRNOG00000005323	147	136	188	48	970	461	96	199	238	224	94	73
ENSRNOG00000005326	32	67	35	3	6	115	73	14	43	48	42	10
ENSRNOG00000005330	338	548	310	163	510	852	125	209	349	338	154	72
ENSRNOG00000005333	95	162	52	34	186	316	45	94	67	123	78	62
ENSRNOG00000005334	2	1	6	8	22	14	8	5	10	16	9	2
ENSRNOG00000005342	14	2	9	2	16	14	7	9	13	1	2	7
ENSRNOG00000005344	49	60	59	67	73	81	29	35	60	42	18	16
ENSRNOG00000005345	13	10	12	4	12	2	5	34	6	24	8	8
ENSRNOG00000005346	93	42	77	19	79	75	53	60	64	44	214	156
ENSRNOG00000005348	1	7	17	1	0	29	10	5	10	5	6	3
ENSRNOG00000005350	30	81	17	10	54	31	6	5	21	51	14	14
ENSRNOG00000005353	60	22	35	28	79	83	21	41	23	25	70	31
ENSRNOG00000005355	29	41	33	9	43	30	29	46	30	30	31	11
ENSRNOG00000005357	31	67	35	0	110	167	42	13	45	81	19	14
ENSRNOG00000005358	212	583	166	48	176	1041	101	117	165	729	200	63
ENSRNOG00000005360	249	625	183	7	211	1088	101	80	156	1238	199	121
ENSRNOG00000005362	10	9	12	5	223	0	7	15	4	7	19	7
ENSRNOG00000005365	35	42	39	3	57	97	31	11	15	55	21	2
ENSRNOG00000005367	19	33	2	4	27	17	29	9	1	1	4	6
ENSRNOG00000005374	140	46	96	65	6497	228	40	37	88	103	42	10
ENSRNOG00000005377	213	264	93	17	50	293	86	42	81	336	116	183
ENSRNOG00000005378	17	44	24	2	7	15	35	44	13	75	32	14
ENSRNOG00000005386	111	71	98	18	18	115	29	72	90	22	82	91
ENSRNOG00000005387	200	311	179	45	286	1191	127	313	133	502	154	280
ENSRNOG00000005388	92	95	97	78	53	89	46	30	86	53	106	7
ENSRNOG00000005391	35	26	20	5	7	7	5	14	31	45	2	2
ENSRNOG00000005393	14	6	19	27	282	0	6	28	22	25	11	2
ENSRNOG00000005397	270	246	226	42	254	494	249	132	141	262	167	86
ENSRNOG00000005406	121	100	92	419	454	250	131	231	119	89	87	46
ENSRNOG00000005411	32	23	13	22	67	32	3	1	9	22	8	5
ENSRNOG00000005413	35	26	27	3	13	94	15	15	53	29	30	1
ENSRNOG00000005418	52	119	59	10	106	205	38	38	52	46	32	10
ENSRNOG00000005424	107	92	53	82	443	167	48	34	43	87	65	16
ENSRNOG00000005426	23	59	26	2	21	129	9	18	15	6	13	26
ENSRNOG00000005428	280	252	258	59	360	473	224	176	165	210	220	91
ENSRNOG00000005434	1048	1765	1381	110	506	3141	570	1028	2110	2661	414	77
ENSRNOG00000005437	253	91	1103	62	207	209	723	72	48	94	472	117
ENSRNOG00000005464	34	83	37	42	35	90	58	94	41	48	47	18
ENSRNOG00000005468	23	80	24	23	682	121	13	56	77	19	20	13
ENSRNOG00000005470	1	27	19	8	803	2	7	14	17	10	4	8
ENSRNOG00000005478	221	239	237	19	55	300	160	209	314	88	257	68
ENSRNOG00000005480	373	199	286	108	2559	381	230	219	309	166	304	80
ENSRNOG00000005482	30	25	32	10	92	32	27	11	23	40	5	9
ENSRNOG00000005483	4	3	5	7	17	13	7	11	3	9	17	4
ENSRNOG00000005486	71	161	90	40	135	349	39	37	102	75	25	11
ENSRNOG00000005492	50	127	68	16	69	180	22	53	68	190	26	11
ENSRNOG00000005496	40	10	15	15	77	37	23	10	24	11	7	6
ENSRNOG00000005502	18	12	6	2	22	14	11	11	16	12	25	9
ENSRNOG00000005504	125	323	185	22	160	367	93	95	176	162	54	25
ENSRNOG00000005509	1	3	5	1	3	1	2	5	1	6	1	0
ENSRNOG00000005512	1354	1215	1251	109	527	2192	1652	1120	1230	800	1303	1739
ENSRNOG00000005513	17	6	18	14	114	62	1	25	11	10	0	1
ENSRNOG00000005522	5	10	10	22	49	9	7	5	5	0	8	1
ENSRNOG00000005524	24	25	27	3	65	65	29	8	24	32	16	5
ENSRNOG00000005528	37	60	63	7	34	28	27	24	32	19	44	16
ENSRNOG00000005538	106	201	169	48	323	228	78	87	149	277	54	32
ENSRNOG00000005539	4	13	23	6	75	5	18	14	11	7	13	8
ENSRNOG00000005542	58	37	942	35	66	48	65	54	4	38	245	14
ENSRNOG00000005551	131	124	153	52	337	387	88	139	125	431	142	76
ENSRNOG00000005556	87	29	51	4	107	33	57	103	80	12	116	80
ENSRNOG00000005558	7	20	25	22	47	39	25	0	7	15	7	8
ENSRNOG00000005561	4	6	8	6	22	2	0	8	2	32	2	9
ENSRNOG00000005564	57	42	84	73	347	65	49	35	92	54	23	15
ENSRNOG00000005575	2	27	15	2	8	38	6	15	5	7	1	0
ENSRNOG00000005576	124	136	112	8	152	149	27	19	89	166	136	19
ENSRNOG00000005577	16	33	16	7	1011	6	5	11	14	16	8	5
ENSRNOG00000005580	34	30	36	21	44	105	18	4	31	69	15	9
ENSRNOG00000005587	477	694	511	65	379	1468	419	227	304	1012	415	273
ENSRNOG00000005589	167	232	145	2	119	361	103	109	185	202	138	59
ENSRNOG00000005600	53	53	15	5	31	132	8	53	26	10	22	5
ENSRNOG00000005602	52	7	46	10	21	36	30	15	19	20	14	16
ENSRNOG00000005606	80	161	74	31	177	183	16	73	77	58	32	8
ENSRNOG00000005610	131	78	83	57	73	154	57	80	72	75	290	118
ENSRNOG00000005614	134	220	298	16	188	265	287	72	161	171	158	58
ENSRNOG00000005615	98	54	103	12	67	154	51	138	176	51	174	39
ENSRNOG00000005618	138	175	190	48	276	181	107	71	113	111	83	208
ENSRNOG00000005620	40	87	29	0	46	119	24	25	35	100	22	33
ENSRNOG00000005623	57	183	97	18	202	259	24	22	72	360	34	11
ENSRNOG00000005624	6	37	23	24	40	57	22	34	27	20	3	12
ENSRNOG00000005639	5	29	36	42	128	78	2	19	73	33	3	7
ENSRNOG00000005641	30	36	17	1	8	61	34	35	17	4	52	12
ENSRNOG00000005642	36	16	34	10	58	115	25	43	34	51	13	20
ENSRNOG00000005667	2	9	2	1	6	9	2	3	2	5	3	1
ENSRNOG00000005668	339	517	414	35	380	848	223	165	271	500	277	230
ENSRNOG00000005673	121	103	98	38	63	82	31	127	96	81	23	5
ENSRNOG00000005678	361	620	328	40	88	993	377	367	321	362	217	205
ENSRNOG00000005686	267	136	366	56	84	210	355	360	179	62	262	98
ENSRNOG00000005689	56	279	115	54	2998	486	98	89	92	338	79	62
ENSRNOG00000005690	92	84	66	12	23	105	29	46	52	37	67	6
ENSRNOG00000005695	918	755	853	129	232	1413	745	1439	898	1353	829	500
ENSRNOG00000005698	597	1066	568	41	1235	1530	278	257	469	1698	387	866
ENSRNOG00000005700	12	1	21	4	95	16	7	34	9	13	11	3
ENSRNOG00000005703	204	193	164	65	311	154	56	110	141	166	107	148
ENSRNOG00000005705	18	22	16	6	10	49	18	25	14	22	14	5
ENSRNOG00000005710	23	29	27	0	53	96	8	1	11	47	27	11
ENSRNOG00000005711	131	131	167	18	65	178	79	120	163	70	73	31
ENSRNOG00000005718	7	2	2	3	3	14	1	5	5	2	5	4
ENSRNOG00000005719	296	284	260	16	210	510	245	104	214	384	333	244
ENSRNOG00000005726	6	13	12	5	15	2	6	25	5	35	8	1
ENSRNOG00000005730	484	320	401	125	207	496	107	142	378	232	427	132
ENSRNOG00000005733	77	39	71	50	238	162	61	67	79	74	48	28
ENSRNOG00000005736	235	197	158	50	634	260	115	186	202	100	175	100
ENSRNOG00000005749	25	37	36	1	9	10	43	15	16	36	20	9
ENSRNOG00000005753	14	2	21	1	23	13	3	15	14	25	27	23
ENSRNOG00000005762	69	112	88	15	506	510	45	29	109	773	47	11
ENSRNOG00000005763	18	1	5	9	59	0	14	3	21	8	3	16
ENSRNOG00000005765	6	14	23	17	20	102	7	6	18	22	3	0
ENSRNOG00000005775	126	149	128	92	522	167	50	150	185	159	72	35
ENSRNOG00000005776	10	2	5	2	23	3	3	14	5	11	2	3
ENSRNOG00000005788	2	6	14	4	748	31	11	38	16	9	4	11
ENSRNOG00000005792	169	76	91	2	338	215	50	101	172	80	132	52
ENSRNOG00000005794	10	7	247	6	4	12	17	6	3	7	72	1
ENSRNOG00000005795	86	77	89	18	107	190	62	114	47	36	86	26
ENSRNOG00000005796	68	18	61	21	39	90	30	49	42	5	64	35
ENSRNOG00000005802	82	232	83	9	121	325	49	63	92	167	36	26
ENSRNOG00000005804	134	463	156	43	923	303	89	122	131	448	80	46
ENSRNOG00000005807	30	32	7	0	20	38	9	15	18	44	14	3
ENSRNOG00000005809	143	323	153	12	40	893	289	213	183	572	183	79
ENSRNOG00000005823	5	7	14	2	57	20	10	18	28	10	15	15
ENSRNOG00000005825	1402	2070	1433	70	185	4046	1498	1149	933	2453	2013	3943
ENSRNOG00000005826	8	0	9	7	3	7	3	5	8	3	7	6
ENSRNOG00000005828	934	889	619	149	1027	977	296	365	644	1021	575	323
ENSRNOG00000005840	6	9	3	14	46	46	14	16	11	14	9	29
ENSRNOG00000005841	87	83	94	113	244	94	49	60	84	31	69	65
ENSRNOG00000005849	232	387	224	6	48	380	111	142	178	246	132	41
ENSRNOG00000005856	22	14	12	2	12	19	8	13	18	1	23	8
ENSRNOG00000005858	175	90	9	33	86	214	761	43	7	37	12	98
ENSRNOG00000005861	170	86	277	14	39	163	249	106	67	44	298	180
ENSRNOG00000005865	12	29	15	7	43	97	37	38	24	19	18	11
ENSRNOG00000005871	10	0	31	16	4	22	2	10	11	46	20	1
ENSRNOG00000005877	295	482	164	43	548	637	87	57	181	567	200	33
ENSRNOG00000005882	10	6	18	28	7	6	8	5	16	1	4	10
ENSRNOG00000005884	178	169	201	40	185	186	89	220	165	134	227	263
ENSRNOG00000005890	624	792	728	273	1445	1038	335	417	756	772	482	154
ENSRNOG00000005902	86	109	84	14	819	181	74	46	82	117	128	23
ENSRNOG00000005905	51	33	56	23	25	43	14	68	73	36	15	2
ENSRNOG00000005907	40	68	30	1	247	46	11	16	52	29	36	7
ENSRNOG00000005908	7	5	14	2	44	7	5	1	10	23	6	2
ENSRNOG00000005917	3	17	17	30	30	10	11	16	9	18	10	2
ENSRNOG00000005918	86	244	173	14	5698	351	141	23	132	457	146	133
ENSRNOG00000005924	445	377	450	335	770	754	284	380	474	468	269	140
ENSRNOG00000005927	109	110	89	64	235	147	66	73	100	70	58	56
ENSRNOG00000005929	20	43	21	2	119	68	13	3	4	39	5	2
ENSRNOG00000005930	172	450	171	3	19	495	101	123	100	235	128	222
ENSRNOG00000005931	416	370	533	19	25	642	270	144	442	400	489	294
ENSRNOG00000005932	3	2	16	1	29	6	2	3	5	0	4	5
ENSRNOG00000005935	6	26	6	2	15	78	9	14	9	13	6	4
ENSRNOG00000005957	15	18	29	26	265	29	11	24	33	19	15	3
ENSRNOG00000005958	272	467	520	629	1724	745	246	490	883	636	111	50
ENSRNOG00000005960	19	30	12	0	9	10	6	1	1	6	8	8
ENSRNOG00000005963	45	29	70	39	151	39	27	61	82	26	36	27
ENSRNOG00000005964	21	17	5	64	4	66	8	53	15	5	2	4
ENSRNOG00000005965	20	86	37	18	19	57	9	10	22	46	10	14
ENSRNOG00000005970	7	23	20	6	385	5	6	29	7	19	13	9
ENSRNOG00000005975	1159	1081	1109	262	1104	1354	361	407	779	374	752	1285
ENSRNOG00000005981	30	22	44	15	45	44	16	14	24	10	21	18
ENSRNOG00000005982	161	291	113	22	105	611	49	110	114	708	161	84
ENSRNOG00000005987	48	125	64	36	107	144	71	33	42	60	47	11
ENSRNOG00000005988	1072	425	947	93	348	663	436	179	663	408	1013	277
ENSRNOG00000005990	44	102	25	27	38	199	35	19	29	60	25	4
ENSRNOG00000005993	5	9	22	1	49	50	9	0	12	51	5	2
ENSRNOG00000006000	12	50	17	65	213	20	32	85	71	22	10	3
ENSRNOG00000006001	154	181	160	96	282	252	72	139	228	163	69	50
ENSRNOG00000006004	108	131	128	6	109	344	121	131	51	186	93	26
ENSRNOG00000006019	1419	497	1357	66	15	715	1004	796	630	430	2431	2664
ENSRNOG00000006025	16	111	10	0	53	47	15	1	1	19	9	11
ENSRNOG00000006027	24	9	21	23	64	71	8	10	33	43	11	10
ENSRNOG00000006028	3	5	6	0	8	12	1	14	14	13	5	3
ENSRNOG00000006033	229	257	147	10	1	468	258	53	167	327	276	62
ENSRNOG00000006037	13	17	22	9	28	17	8	27	6	49	6	8
ENSRNOG00000006048	15	17	20	16	263	37	16	11	22	22	4	6
ENSRNOG00000006049	13	22	33	18	177	17	10	33	11	29	3	1
ENSRNOG00000006050	69	60	55	9	726	204	27	30	51	85	35	13
ENSRNOG00000006052	290	465	309	12	56	941	226	194	298	358	250	86
ENSRNOG00000006062	7	35	25	9	35	22	13	33	15	26	4	6
ENSRNOG00000006063	69	77	44	14	183	101	40	57	39	84	70	11
ENSRNOG00000006067	20	5	22	6	84	10	6	3	20	7	4	8
ENSRNOG00000006068	6	6	5	2	18	11	3	5	19	14	9	11
ENSRNOG00000006069	18	29	34	21	36	96	16	57	24	41	27	33
ENSRNOG00000006075	27	18	25	6	8	67	17	33	21	36	23	7
ENSRNOG00000006076	26	27	41	1	16	32	15	24	21	47	10	6
ENSRNOG00000006077	269	487	233	78	399	762	222	258	170	514	282	142
ENSRNOG00000006082	5	22	42	6	153	74	15	29	10	0	17	11
ENSRNOG00000006086	5	4	4	5	3	0	1	6	1	15	8	2
ENSRNOG00000006087	88	78	104	18	144	233	58	38	105	223	22	27
ENSRNOG00000006094	38	43	14	0	1	11	2	30	25	26	44	15
ENSRNOG00000006102	82	65	55	8	32	198	66	18	82	62	67	82
ENSRNOG00000006108	4	10	6	0	2	21	10	25	8	18	3	19
ENSRNOG00000006116	29	75	44	11	218	137	30	39	45	79	5	12
ENSRNOG00000006118	94	20	78	17	15	114	97	144	53	20	111	74
ENSRNOG00000006119	17	45	44	1	65	5	2	4	42	57	20	6
ENSRNOG00000006126	7	16	44	2	503	21	18	87	35	10	16	15
ENSRNOG00000006130	293	250	291	85	190	333	249	261	289	109	210	29
ENSRNOG00000006136	17	34	29	30	152	17	9	39	6	35	10	1
ENSRNOG00000006137	80	45	129	71	228	195	57	136	122	84	42	39
ENSRNOG00000006143	93	82	133	55	201	87	75	39	80	57	169	59
ENSRNOG00000006148	68	68	64	41	105	124	46	100	51	12	51	58
ENSRNOG00000006178	18	14	20	4	141	40	13	24	21	2	7	8
ENSRNOG00000006180	340	180	289	117	245	388	230	191	256	203	155	120
ENSRNOG00000006197	551	426	602	153	310	381	250	293	763	156	405	323
ENSRNOG00000006204	16	15	12	9	774	5	2	15	3	11	12	4
ENSRNOG00000006206	35	15	73	2	28	13	23	3	36	7	57	12
ENSRNOG00000006209	37	54	60	26	106	118	27	6	37	81	38	4
ENSRNOG00000006217	55	46	48	14	50	56	57	20	23	14	18	5
ENSRNOG00000006221	34	75	23	1	50	175	29	25	31	108	32	59
ENSRNOG00000006227	6	0	18	2	18	28	14	8	18	8	4	11
ENSRNOG00000006228	11	0	19	1	143	36	14	16	22	8	35	14
ENSRNOG00000006231	22	65	46	0	26	193	21	22	24	113	37	25
ENSRNOG00000006235	10	16	20	9	87	9	6	24	4	36	7	7
ENSRNOG00000006237	3	9	7	2	4	1	2	6	4	32	0	3
ENSRNOG00000006238	4	14	15	4	208	0	6	4	14	3	11	3
ENSRNOG00000006244	35	2	8	1	117	10	15	1	11	15	2	8
ENSRNOG00000006247	203	356	142	85	225	342	105	176	143	272	165	50
ENSRNOG00000006261	5	0	17	13	21	52	6	9	15	5	17	17
ENSRNOG00000006283	108	153	302	197	590	308	221	623	284	75	101	618
ENSRNOG00000006285	95	26	99	31	822	85	38	41	91	88	52	44
ENSRNOG00000006298	12	53	40	32	55	3	15	38	38	23	10	7
ENSRNOG00000006302	41	17	53	15	39	58	259	41	22	13	46	59
ENSRNOG00000006304	31	31	50	32	758	82	9	41	47	65	23	15
ENSRNOG00000006305	232	464	231	92	189	573	120	252	166	220	173	108
ENSRNOG00000006320	19	17	19	2	18	71	26	18	9	55	21	5
ENSRNOG00000006326	75	168	29	18	144	341	46	61	78	98	43	56
ENSRNOG00000006328	16	34	30	4	105	19	21	22	24	13	26	8
ENSRNOG00000006335	5	13	23	2	31	14	62	80	25	2	34	14
ENSRNOG00000006336	33	100	46	36	230	71	43	37	20	32	17	20
ENSRNOG00000006340	56	28	51	2	102	81	22	44	33	33	107	44
ENSRNOG00000006341	5	6	5	2	26	0	7	1	5	2	2	6
ENSRNOG00000006345	317	293	342	149	378	318	369	269	294	114	473	673
ENSRNOG00000006355	6	18	13	17	196	14	2	8	17	37	16	2
ENSRNOG00000006359	14	82	39	4	188	64	47	43	36	58	28	11
ENSRNOG00000006364	317	362	232	3	36	443	225	179	315	194	206	212
ENSRNOG00000006369	77	127	57	22	93	105	10	39	35	60	29	4
ENSRNOG00000006375	683	316	478	69	183	594	448	258	460	245	645	182
ENSRNOG00000006378	71	148	98	71	149	122	9	20	107	140	24	11
ENSRNOG00000006380	97	66	60	90	338	255	38	77	110	86	115	41
ENSRNOG00000006388	116	199	155	3	41	308	107	51	91	155	119	42
ENSRNOG00000006391	18	10	21	11	45	38	19	24	13	0	29	14
ENSRNOG00000006392	42	110	57	8	150	121	21	3	29	51	6	8
ENSRNOG00000006393	26	18	41	5	44	130	55	25	37	61	44	5
ENSRNOG00000006399	110	94	116	39	167	301	55	61	81	193	78	48
ENSRNOG00000006400	94	47	51	18	198	75	79	33	41	30	53	42
ENSRNOG00000006403	18	14	23	1	25	28	27	42	8	13	5	8
ENSRNOG00000006412	56	50	57	6	63	13	24	42	45	40	53	22
ENSRNOG00000006419	71	35	77	1	472	65	30	18	38	96	80	22
ENSRNOG00000006420	12	17	14	7	8	21	10	5	8	4	11	0
ENSRNOG00000006426	23	36	84	13	73	12	14	85	13	65	20	18
ENSRNOG00000006432	48	80	33	27	58	169	14	19	25	31	16	12
ENSRNOG00000006435	10	27	29	43	81	133	10	6	26	36	17	7
ENSRNOG00000006444	23	84	80	44	426	118	29	35	35	57	38	7
ENSRNOG00000006460	3	28	17	1	44	30	43	14	16	7	8	13
ENSRNOG00000006467	40	144	42	7	576	256	48	18	44	152	34	24
ENSRNOG00000006469	21	48	7	2	46	111	14	13	15	53	14	9
ENSRNOG00000006472	50	16	27	6	2369	19	3	19	8	20	9	12
ENSRNOG00000006483	48	49	43	11	44	70	18	20	31	28	25	41
ENSRNOG00000006485	92	206	156	41	536	371	54	72	107	204	25	16
ENSRNOG00000006487	41	58	30	27	57	95	9	37	38	25	29	26
ENSRNOG00000006490	12	55	18	4	23	6	14	15	22	4	30	17
ENSRNOG00000006499	97	115	89	30	657	440	41	89	73	138	73	34
ENSRNOG00000006500	118	139	117	28	216	267	64	76	118	179	57	29
ENSRNOG00000006505	25	25	15	4	76	60	8	13	15	36	10	4
ENSRNOG00000006508	25	22	17	20	38	113	45	3	29	44	19	2
ENSRNOG00000006513	68	27	33	6	234	123	30	29	18	125	53	12
ENSRNOG00000006514	10	68	28	5	158	74	3	0	14	34	6	8
ENSRNOG00000006519	1	5	5	6	25	7	0	1	7	3	6	8
ENSRNOG00000006523	10	0	5	1	4	87	3	4	7	1	1	5
ENSRNOG00000006526	679	1316	494	78	175	1536	438	379	488	1333	593	663
ENSRNOG00000006532	808	936	710	236	868	3384	471	493	551	722	770	453
ENSRNOG00000006534	35	78	33	8	104	51	11	19	25	72	71	29
ENSRNOG00000006539	5	12	13	5	27	49	34	8	4	66	2	2
ENSRNOG00000006541	35	4	12	2	17	9	5	16	26	1	43	17
ENSRNOG00000006542	280	699	467	142	1117	909	316	337	408	436	182	120
ENSRNOG00000006545	93	72	145	50	134	65	32	147	186	50	69	92
ENSRNOG00000006553	32	49	32	6	10	7	23	20	90	71	26	7
ENSRNOG00000006554	68	83	47	11	68	86	24	15	33	57	45	31
ENSRNOG00000006557	40	30	47	10	248	30	11	54	11	58	30	10
ENSRNOG00000006576	70	149	111	18	195	95	34	76	130	106	29	5
ENSRNOG00000006587	2	42	26	10	70	49	7	28	33	28	12	8
ENSRNOG00000006593	171	414	261	26	267	401	106	70	130	266	117	177
ENSRNOG00000006608	87	148	69	1	45	75	18	20	55	104	40	46
ENSRNOG00000006611	3	3	18	105	3	13	2	9	15	7	5	2
ENSRNOG00000006615	29	28	26	8	25	101	14	43	28	49	57	20
ENSRNOG00000006619	37	36	71	18	162	82	50	23	51	94	48	16
ENSRNOG00000006623	485	835	494	22	46	1246	554	400	363	378	579	358
ENSRNOG00000006631	33	31	34	11	3	31	19	9	32	20	13	11
ENSRNOG00000006632	23	64	30	2	26	64	58	24	34	17	45	28
ENSRNOG00000006636	31	60	27	8	229	23	10	24	31	39	6	3
ENSRNOG00000006642	73	45	42	28	624	115	32	3	41	28	55	25
ENSRNOG00000006646	44	21	36	284	36	73	13	9	23	14	16	15
ENSRNOG00000006649	157	213	197	28	25	267	103	137	163	131	128	46
ENSRNOG00000006652	264	359	243	44	619	401	119	61	203	224	138	74
ENSRNOG00000006653	40	19	344	34	43	34	37	46	10	20	117	7
ENSRNOG00000006655	50	125	35	14	111	171	25	46	37	65	54	29
ENSRNOG00000006663	2	1	5	0	1163	5	9	16	5	5	1	1
ENSRNOG00000006670	64	63	32	3	43	102	21	38	23	82	40	23
ENSRNOG00000006674	39	32	84	2	72	53	22	68	56	11	14	6
ENSRNOG00000006675	92	71	1809	53	102	75	80	94	21	63	655	29
ENSRNOG00000006681	36	20	137	31	318	66	33	38	48	48	52	33
ENSRNOG00000006689	13	49	43	27	85	69	15	34	27	29	11	8
ENSRNOG00000006695	26	115	39	2	59	37	40	48	25	123	8	8
ENSRNOG00000006697	48	12	29	5	19	44	37	14	31	17	35	38
ENSRNOG00000006699	19	9	21	0	75	28	2	1	27	9	8	7
ENSRNOG00000006700	31	18	5	2	4	5	2	3	20	13	1	6
ENSRNOG00000006705	120	111	76	10	153	167	80	62	92	196	152	120
ENSRNOG00000006709	46	49	2239	26	62	37	167	104	15	30	780	34
ENSRNOG00000006720	60	78	90	157	682	166	64	108	151	68	28	11
ENSRNOG00000006723	4	5	4	0	1	2	3	10	2	1	1	10
ENSRNOG00000006726	1	25	16	0	2	26	1	1	5	2	7	4
ENSRNOG00000006727	36	71	35	2	40	65	29	6	22	25	39	18
ENSRNOG00000006733	63	95	55	5	43	159	15	58	73	131	46	20
ENSRNOG00000006738	33	63	27	43	13	58	11	38	34	36	12	12
ENSRNOG00000006740	14	61	29	0	3	23	29	19	16	14	13	4
ENSRNOG00000006744	38	104	28	5	210	199	67	19	24	46	95	70
ENSRNOG00000006747	5	2	5	6	43	20	5	9	8	37	3	3
ENSRNOG00000006749	74	63	56	32	67	107	14	63	54	58	25	8
ENSRNOG00000006751	122	134	238	30	359	282	125	218	182	97	129	50
ENSRNOG00000006756	140	158	168	41	465	401	128	86	163	240	144	76
ENSRNOG00000006762	16	41	13	0	58	120	23	18	20	250	23	2
ENSRNOG00000006763	52	11	59	2	69	22	11	32	15	6	30	32
ENSRNOG00000006766	161	194	121	102	912	318	110	127	148	284	154	102
ENSRNOG00000006767	24	42	32	1	8	31	10	11	10	7	16	8
ENSRNOG00000006770	163	300	227	130	455	394	109	120	240	481	101	42
ENSRNOG00000006779	67	59	190	1	43	85	59	53	36	50	150	53
ENSRNOG00000006785	71	28	19	11	43	79	26	10	27	34	55	28
ENSRNOG00000006787	33	53	70	6	235	29	30	24	21	10	37	8
ENSRNOG00000006789	98	102	64	2	160	259	40	48	130	213	67	22
ENSRNOG00000006792	22	55	34	8	792	79	8	27	29	37	19	17
ENSRNOG00000006795	672	341	424	26	65	344	267	134	431	316	607	122
ENSRNOG00000006800	12	33	28	4	15	96	5	19	31	31	24	1
ENSRNOG00000006803	191	141	157	538	1286	185	91	209	243	75	157	91
ENSRNOG00000006807	227	246	1650	105	182	277	1069	166	20	114	499	117
ENSRNOG00000006813	258	92	161	17	87	122	125	76	209	160	208	52
ENSRNOG00000006816	51	97	82	25	688	113	24	110	102	130	31	5
ENSRNOG00000006818	111	60	52	5	20	65	57	30	34	80	85	76
ENSRNOG00000006828	111	157	97	36	1460	336	56	98	131	91	63	8
ENSRNOG00000006833	97	94	135	105	2197	279	64	72	174	130	50	38
ENSRNOG00000006839	8	18	9	2	8	37	16	6	5	35	24	11
ENSRNOG00000006844	31	49	27	18	46	55	7	1	26	20	3	7
ENSRNOG00000006853	1	3	6	2	16	0	1	5	1	7	2	3
ENSRNOG00000006858	107	104	153	34	39	275	54	60	106	126	77	39
ENSRNOG00000006859	153	55	89	1	22	33	34	41	150	33	139	48
ENSRNOG00000006864	65	153	78	57	357	154	24	25	85	75	29	11
ENSRNOG00000006865	3268	1618	2757	369	1931	2769	1149	953	2162	1723	2698	1733
ENSRNOG00000006867	139	97	77	18	50	57	61	119	78	70	69	32
ENSRNOG00000006870	241	375	355	131	1437	595	155	219	403	735	130	29
ENSRNOG00000006877	52	65	76	4	106	138	51	54	47	51	32	26
ENSRNOG00000006878	16	31	14	4	35	6	3	11	1	24	7	13
ENSRNOG00000006889	150	98	2079	82	148	139	99	190	18	128	457	28
ENSRNOG00000006893	6	23	16	2	23	23	15	16	8	18	22	10
ENSRNOG00000006894	12	34	11	2	9	12	25	24	10	29	14	32
ENSRNOG00000006895	64	56	94	13	87	123	33	18	56	50	37	30
ENSRNOG00000006898	69	157	74	10	189	247	58	38	64	294	63	53
ENSRNOG00000006901	78	174	87	41	194	184	78	46	75	167	30	39
ENSRNOG00000006905	214	349	282	160	337	383	53	125	315	544	86	32
ENSRNOG00000006913	7	29	7	0	63	31	10	4	13	25	46	29
ENSRNOG00000006916	19	16	53	3	35	14	19	4	24	33	22	5
ENSRNOG00000006929	24	6	33	1	57	71	3	0	32	9	20	14
ENSRNOG00000006931	802	466	597	18	28	528	298	446	771	454	423	123
ENSRNOG00000006934	30	12	23	10	50	18	13	4	12	4	32	2
ENSRNOG00000006939	213	580	398	123	515	787	387	212	227	681	193	378
ENSRNOG00000006941	14	28	19	13	121	17	7	20	12	4	20	2
ENSRNOG00000006947	221	233	204	32	232	213	70	30	164	215	145	23
ENSRNOG00000006949	439	464	458	20	189	594	256	220	330	225	284	109
ENSRNOG00000006956	16	78	17	6	15	49	35	68	21	40	14	20
ENSRNOG00000006961	40	52	55	26	103	118	30	65	46	28	63	38
ENSRNOG00000006963	41	14	10	106	7	13	37	9	11	17	54	26
ENSRNOG00000006965	147	140	88	74	228	197	59	104	117	89	92	34
ENSRNOG00000006966	662	1036	667	158	181	1277	185	290	1159	929	267	77
ENSRNOG00000006968	21	31	36	1	49	52	31	9	18	34	45	19
ENSRNOG00000006972	12	4	7	1	47	1	21	19	7	24	11	7
ENSRNOG00000006973	37	25	34	1	50	31	16	33	41	6	23	20
ENSRNOG00000006975	62	85	73	78	229	159	39	54	131	29	54	27
ENSRNOG00000006976	22	19	34	1	44	35	6	3	37	22	47	29
ENSRNOG00000006978	7	7	11	11	7	26	2	6	9	8	0	6
ENSRNOG00000006979	6	14	22	3	10	2	5	16	1	27	7	2
ENSRNOG00000006983	38	55	63	7	96	95	18	8	23	38	12	33
ENSRNOG00000006985	118	80	107	3	811	114	39	51	82	94	113	26
ENSRNOG00000006987	11	1	9	17	47	13	5	15	25	58	7	16
ENSRNOG00000006989	206	614	232	61	227	1094	121	191	202	869	133	32
ENSRNOG00000006992	1645	2545	1592	442	1594	4004	909	911	975	2673	1289	1314
ENSRNOG00000006995	483	339	468	9	122	391	141	186	410	252	354	136
ENSRNOG00000006997	2097	1426	1085	210	256	2370	1129	1057	1382	1518	1903	800
ENSRNOG00000006999	7	1	1	16	690	37	0	5	2	10	7	10
ENSRNOG00000007006	54	15	1	10	26	95	154	6	2	9	5	11
ENSRNOG00000007014	17	9	15	5	12	47	3	14	5	18	5	5
ENSRNOG00000007018	36	64	30	6	237	189	13	15	21	44	31	5
ENSRNOG00000007023	231	148	205	6	275	394	146	52	119	253	136	20
ENSRNOG00000007029	235	146	235	79	328	203	85	231	140	66	198	83
ENSRNOG00000007032	15	4	33	34	82	32	6	10	38	9	7	2
ENSRNOG00000007034	450	342	397	58	244	232	73	56	427	260	193	9
ENSRNOG00000007040	68	36	72	15	105	119	39	63	60	92	75	50
ENSRNOG00000007041	12	17	7	2	62	28	32	5	6	11	5	8
ENSRNOG00000007043	143	161	98	14	247	201	55	27	60	167	12	8
ENSRNOG00000007047	48	62	53	26	202	101	66	106	48	59	43	19
ENSRNOG00000007049	8	1	3	2	82	34	2	9	1	14	3	2
ENSRNOG00000007051	845	384	303	93	103	447	131	38	393	311	893	263
ENSRNOG00000007053	32	2	12	14	66	26	23	14	14	19	22	14
ENSRNOG00000007060	72	166	65	1	21	173	43	68	112	471	58	4
ENSRNOG00000007064	19	3	14	0	9	12	2	9	2	1	12	1
ENSRNOG00000007069	152	190	187	22	3	200	82	11	44	43	64	4
ENSRNOG00000007077	6	36	11	2	243	16	3	3	10	9	7	2
ENSRNOG00000007081	1062	1688	791	13	25	2414	253	346	895	1349	561	131
ENSRNOG00000007083	14	2	31	8	49	2	17	1	20	40	23	14
ENSRNOG00000007088	36	22	33	2	60	40	15	5	16	33	7	11
ENSRNOG00000007089	180	162	147	6	35	395	303	239	111	111	202	222
ENSRNOG00000007091	174	355	109	13	48	348	67	53	189	486	119	7
ENSRNOG00000007092	132	112	2975	110	161	96	152	165	20	70	437	34
ENSRNOG00000007098	22	0	13	7	18	12	9	5	18	7	15	10
ENSRNOG00000007099	22	12	17	12	98	2	7	39	27	7	8	14
ENSRNOG00000007100	4	19	26	18	9593	4	5	14	9	65	6	4
ENSRNOG00000007102	40	63	17	52	142	46	42	18	22	17	15	13
ENSRNOG00000007104	64	59	46	46	69	90	32	77	81	135	32	29
ENSRNOG00000007106	42	39	21	32	68	57	14	68	19	34	30	3
ENSRNOG00000007110	6	25	9	14	218	43	8	14	12	30	2	5
ENSRNOG00000007111	371	572	336	31	4752	940	112	190	511	688	212	26
ENSRNOG00000007114	189	230	193	37	1446	421	114	156	152	376	98	144
ENSRNOG00000007117	30	23	44	5	255	36	15	23	49	91	38	5
ENSRNOG00000007120	105	90	74	36	112	219	63	15	57	47	52	33
ENSRNOG00000007124	348	303	359	85	697	410	280	250	382	420	375	210
ENSRNOG00000007125	21	33	25	2	25	19	30	23	34	7	71	26
ENSRNOG00000007127	0	10	1	1	29	11	2	3	7	1	6	4
ENSRNOG00000007128	1	2	12	5	12	0	5	15	10	4	1	1
ENSRNOG00000007131	13	39	25	18	37	19	21	9	16	7	21	2
ENSRNOG00000007133	41	65	95	50	119	79	47	52	66	61	36	29
ENSRNOG00000007134	137	114	101	33	235	152	51	56	75	87	76	34
ENSRNOG00000007136	231	158	264	33	85	350	154	118	186	144	261	167
ENSRNOG00000007141	35	79	112	16	96	124	54	42	53	122	68	18
ENSRNOG00000007147	5	22	14	3	9	0	6	1	4	7	3	1
ENSRNOG00000007151	24	55	33	3	43	147	7	39	45	18	9	7
ENSRNOG00000007158	6	0	12	3	16	79	18	10	15	35	2	5
ENSRNOG00000007159	193	258	63	2	4	1564	177	374	80	127	383	397
ENSRNOG00000007160	23	12	31	11	37	19	7	15	16	19	4	3
ENSRNOG00000007164	41	45	34	1	149	178	37	44	28	49	15	14
ENSRNOG00000007172	74	36	62	10	102	73	49	23	44	48	52	35
ENSRNOG00000007174	40	77	75	37	51	84	33	22	46	17	27	28
ENSRNOG00000007175	115	189	156	53	464	164	64	157	237	136	83	64
ENSRNOG00000007177	57	92	71	0	9	50	21	73	36	35	35	34
ENSRNOG00000007203	163	285	193	24	167	334	123	118	143	129	159	98
ENSRNOG00000007206	3	3	3	1	314	1	1	3	1	3	5	1
ENSRNOG00000007213	76	71	51	51	162	222	26	29	56	106	59	13
ENSRNOG00000007214	14	4	2	8	8	23	15	4	8	34	15	14
ENSRNOG00000007221	39	14	34	1	31	43	46	16	28	9	68	32
ENSRNOG00000007230	27	29	37	7	131	27	27	43	17	27	4	0
ENSRNOG00000007234	53	48	56	12	801	77	14	34	61	34	14	18
ENSRNOG00000007235	98	213	147	53	822	596	231	162	81	455	89	78
ENSRNOG00000007237	49	23	166	16	152	79	78	81	63	121	26	18
ENSRNOG00000007240	100	79	99	22	79	65	16	24	51	167	75	25
ENSRNOG00000007241	51	79	92	23	281	116	40	80	74	78	35	14
ENSRNOG00000007249	7	4	10	8	15	22	11	76	13	29	19	18
ENSRNOG00000007253	114	32	74	45	405	66	47	37	58	47	26	43
ENSRNOG00000007255	5	6	6	14	211	0	2	3	2	9	3	2
ENSRNOG00000007256	3	5	6	1	10	12	7	10	4	13	3	0
ENSRNOG00000007262	17	23	19	3	38	33	9	10	20	21	6	4
ENSRNOG00000007267	63	41	83	11	84	135	69	89	85	35	43	55
ENSRNOG00000007268	2	2	8	1	291	33	26	1	12	9	7	11
ENSRNOG00000007272	54	32	52	42	110	80	34	35	40	62	42	32
ENSRNOG00000007280	58	69	74	5	92	23	15	1	24	22	38	1
ENSRNOG00000007281	8	63	3	11	7	18	7	34	11	7	2	1
ENSRNOG00000007283	188	272	177	97	792	517	105	191	203	214	146	68
ENSRNOG00000007284	8	4	14	38	78	15	21	9	15	9	17	3
ENSRNOG00000007286	11	14	4	3	69	10	10	5	12	1	3	16
ENSRNOG00000007290	493	1060	383	31	43	1133	402	350	351	601	212	108
ENSRNOG00000007291	7	33	23	4	38	66	9	3	16	46	16	8
ENSRNOG00000007299	14	9	9	14	28	3	1	1	11	2	8	8
ENSRNOG00000007300	10	51	12	1	3	92	7	22	21	20	2	5
ENSRNOG00000007302	1248	5446	1236	88	67	12402	1193	3123	2860	4118	907	495
ENSRNOG00000007304	20	58	30	6	9	37	26	27	23	29	11	29
ENSRNOG00000007315	450	379	427	168	515	599	147	151	529	662	321	98
ENSRNOG00000007316	329	269	182	28	85	421	114	165	150	239	253	71
ENSRNOG00000007319	89	109	47	2	3	216	33	35	66	162	59	11
ENSRNOG00000007324	46	36	68	6	4	114	10	58	40	22	16	16
ENSRNOG00000007325	15	41	12	28	36	37	2	6	24	16	31	17
ENSRNOG00000007326	23	22	32	7	35	49	11	16	16	44	55	1
ENSRNOG00000007329	129	263	192	56	142	471	104	199	334	136	158	33
ENSRNOG00000007330	470	260	398	67	1506	668	446	378	470	344	587	172
ENSRNOG00000007333	12	3	13	2	8	5	1	13	3	6	10	14
ENSRNOG00000007336	207	458	186	46	611	833	179	162	102	411	175	423
ENSRNOG00000007338	281	648	283	42	6	791	294	414	422	768	303	259
ENSRNOG00000007345	13	6	21	20	69	69	13	35	15	20	6	17
ENSRNOG00000007350	60	32	53	3	17	105	34	39	31	73	45	17
ENSRNOG00000007351	41	37	51	5	1968	123	138	115	44	50	73	58
ENSRNOG00000007356	204	268	193	89	490	377	146	190	270	525	124	77
ENSRNOG00000007364	4	1	9	66	12	38	8	5	5	8	2	2
ENSRNOG00000007370	214	116	120	3	63	165	79	127	223	88	78	85
ENSRNOG00000007371	30	42	31	10	218	47	2	23	25	28	23	8
ENSRNOG00000007372	81	42	59	15	10	116	18	57	40	39	90	47
ENSRNOG00000007377	45	51	43	0	9	77	37	47	55	37	78	32
ENSRNOG00000007378	11	11	193	10	21	4	11	24	1	6	91	3
ENSRNOG00000007390	567	1009	524	181	301	4319	298	877	666	1134	371	218
ENSRNOG00000007392	360	866	523	83	1396	1509	623	272	377	1210	489	595
ENSRNOG00000007393	432	389	270	5	351	423	171	166	374	318	262	158
ENSRNOG00000007395	16	3	483	5	11	5	35	9	0	16	108	5
ENSRNOG00000007398	7	62	5	0	4	24	25	14	4	43	3	7
[truncated: 6,789 more rows]

## Sheet: Lean Liver
	CAS_ZDF_1	CAS_ZDF_3	CAS_ZDF_24	CAS_ZDF_5	CAS_ZDF_9	CAS_ZDF_14	CAS_Lean_15	CAS_Lean_19	CAS_Lean_8	CAS_Lean_4	CAS_Lean_12
ENSRNOG00000000024	69	42	118	321	79	29	138	89	73	91	86
ENSRNOG00000000033	4	2	3	4	1	1	3	3	2	1	0
ENSRNOG00000000034	17	6	7	43	19	9	24	8	24	9	43
ENSRNOG00000000041	87	91	114	574	284	72	242	85	227	105	157
ENSRNOG00000000043	1	2	18	60	7	2	6	2	16	21	29
ENSRNOG00000000047	6	6	6	42	38	13	4	10	25	9	15
ENSRNOG00000000048	38	33	28	251	125	39	64	21	169	61	166
ENSRNOG00000000053	183	159	122	741	260	206	364	121	218	172	329
ENSRNOG00000000060	12	8	11	14	5	1	12	7	3	4	10
ENSRNOG00000000062	9	1	12	72	7	0	12	3	10	20	23
ENSRNOG00000000064	496	346	651	1662	604	370	1193	395	862	206	826
ENSRNOG00000000066	3	10	3	50	6	6	8	7	8	0	4
ENSRNOG00000000068	111	100	96	346	131	141	190	128	246	170	322
ENSRNOG00000000073	18	5	23	239	27	6	34	18	15	0	49
ENSRNOG00000000075	5	5	18	75	37	16	16	8	25	0	32
ENSRNOG00000000081	38	24	77	248	54	36	69	31	66	28	97
ENSRNOG00000000082	7	16	18	3	4	0	1	2	4	5	13
ENSRNOG00000000095	42	30	71	375	83	82	57	31	153	37	138
ENSRNOG00000000096	27	6	36	170	57	16	75	25	43	56	59
ENSRNOG00000000098	17	19	34	53	49	8	33	39	21	30	34
ENSRNOG00000000104	9	6	10	101	21	13	37	5	26	0	25
ENSRNOG00000000105	7	1	6	5	2	5	9	8	2	3	1
ENSRNOG00000000108	50	37	88	200	90	73	109	25	93	15	85
ENSRNOG00000000112	88	43	52	212	76	41	140	43	114	31	111
ENSRNOG00000000121	2	7	6	26	2	2	8	0	4	1	16
ENSRNOG00000000122	351	261	353	2408	542	211	535	205	432	257	498
ENSRNOG00000000130	8	7	23	59	25	1	6	6	8	6	51
ENSRNOG00000000150	90	57	124	510	128	35	122	80	116	59	192
ENSRNOG00000000151	40	6	14	64	39	12	26	2	18	1	22
ENSRNOG00000000157	35	47	71	220	76	8	76	45	97	24	101
ENSRNOG00000000158	672	524	813	4247	1104	481	1030	538	1682	751	1925
ENSRNOG00000000161	5	5	7	48	2	7	6	8	10	7	2
ENSRNOG00000000164	720	564	767	4213	1115	266	912	454	1450	623	1960
ENSRNOG00000000165	50	65	58	285	49	27	39	15	21	4	31
ENSRNOG00000000166	13	19	32	106	14	12	34	6	25	8	16
ENSRNOG00000000167	12	6	8	39	23	9	18	16	8	13	8
ENSRNOG00000000168	14	2	11	17	10	11	17	14	7	8	8
ENSRNOG00000000170	31	19	39	175	46	11	43	30	49	35	96
ENSRNOG00000000172	80	66	45	400	91	13	108	95	70	63	83
ENSRNOG00000000177	29	21	43	180	86	28	53	8	53	8	48
ENSRNOG00000000184	190	140	203	1432	362	267	297	78	408	212	480
ENSRNOG00000000185	21	17	51	162	61	52	38	16	66	24	104
ENSRNOG00000000186	269	243	346	2432	484	307	428	177	770	529	1200
ENSRNOG00000000190	15	0	16	17	7	2	1	3	10	3	9
ENSRNOG00000000201	77	43	109	436	118	86	125	62	130	173	296
ENSRNOG00000000204	63	48	92	187	102	48	94	53	88	98	94
ENSRNOG00000000221	46	41	72	235	62	93	109	62	55	55	102
ENSRNOG00000000230	5	3	6	33	14	9	16	8	17	5	18
ENSRNOG00000000236	30	20	47	164	52	25	54	23	76	6	48
ENSRNOG00000000244	10	1	6	27	7	2	17	3	15	1	27
ENSRNOG00000000246	33	23	37	174	53	14	72	21	37	14	43
ENSRNOG00000000247	6	6	2	36	2	11	37	9	4	5	22
ENSRNOG00000000248	298	153	523	1196	380	152	476	232	469	115	476
ENSRNOG00000000250	14	4	16	54	8	11	35	10	30	2	27
ENSRNOG00000000258	7	1	12	55	13	4	9	1	15	2	17
ENSRNOG00000000264	34	7	33	175	36	4	43	14	92	23	86
ENSRNOG00000000281	78	46	69	247	57	56	85	15	54	92	140
ENSRNOG00000000302	25	14	31	81	23	6	36	7	14	8	41
ENSRNOG00000000304	684	534	755	4193	840	206	913	659	811	415	856
ENSRNOG00000000306	9	0	6	62	21	6	9	10	21	1	4
ENSRNOG00000000308	8	6	12	67	8	0	15	5	13	20	20
ENSRNOG00000000312	10	2	6	123	15	9	9	3	15	4	29
ENSRNOG00000000314	183	150	296	1250	273	134	441	157	309	120	372
ENSRNOG00000000321	14	7	19	68	8	5	10	14	11	3	7
ENSRNOG00000000340	234	179	228	1090	287	137	295	147	300	76	342
ENSRNOG00000000386	88	66	94	542	92	63	125	69	190	130	294
ENSRNOG00000000387	46	54	50	329	69	57	106	67	94	85	116
ENSRNOG00000000392	26	12	20	78	30	4	29	3	34	20	40
ENSRNOG00000000394	17	14	12	47	26	5	18	14	1	6	6
ENSRNOG00000000395	18	4	5	18	7	0	6	9	11	3	2
ENSRNOG00000000396	25	1	41	80	27	7	33	35	36	25	31
ENSRNOG00000000397	115	63	157	556	96	72	164	106	184	46	159
ENSRNOG00000000408	13	26	38	65	31	18	34	27	41	14	26
ENSRNOG00000000411	112	63	78	474	116	39	132	58	110	51	157
ENSRNOG00000000414	50	7	42	133	18	20	22	6	44	6	58
ENSRNOG00000000415	3	11	7	45	13	4	13	25	6	0	20
ENSRNOG00000000417	44	44	58	277	60	77	52	20	90	41	108
ENSRNOG00000000419	56	57	112	472	156	43	183	60	301	68	385
ENSRNOG00000000420	21	25	27	85	41	11	43	14	49	28	38
ENSRNOG00000000421	20	23	27	145	27	4	38	32	36	28	49
ENSRNOG00000000422	10	2	2	27	10	9	9	1	14	0	21
ENSRNOG00000000431	24	3	23	190	14	7	20	6	22	15	26
ENSRNOG00000000432	1	1	10	8	9	13	12	8	14	8	13
ENSRNOG00000000433	3	12	2	6	2	1	5	5	5	1	3
ENSRNOG00000000435	5	6	8	41	10	6	10	3	13	9	19
ENSRNOG00000000437	1	1	17	8	5	5	20	5	7	2	2
ENSRNOG00000000438	53	59	39	476	89	2	94	63	47	58	74
ENSRNOG00000000440	6	2	7	22	12	7	7	2	16	2	17
ENSRNOG00000000451	31	39	69	67	65	19	70	37	19	41	25
ENSRNOG00000000457	13	12	50	95	67	11	51	18	33	39	47
ENSRNOG00000000459	30	53	27	309	68	4	37	17	33	22	45
ENSRNOG00000000464	14	11	28	104	21	4	27	8	26	29	52
ENSRNOG00000000465	45	21	58	164	94	28	65	20	109	62	109
ENSRNOG00000000466	45	41	35	188	72	36	62	28	99	47	104
ENSRNOG00000000470	5	2	4	38	3	0	2	2	14	7	8
ENSRNOG00000000474	11	6	16	23	13	6	21	7	6	0	16
ENSRNOG00000000476	7	25	25	68	26	8	23	12	12	2	33
ENSRNOG00000000477	11	8	19	56	41	4	39	18	13	27	8
ENSRNOG00000000478	12	9	17	65	19	0	9	8	1	12	11
ENSRNOG00000000480	3	1	4	51	5	1	15	10	15	3	12
ENSRNOG00000000481	55	22	37	256	68	64	37	27	102	40	109
ENSRNOG00000000490	8	5	12	27	3	2	7	7	9	16	0
ENSRNOG00000000493	10	6	19	37	25	20	26	8	23	21	48
ENSRNOG00000000498	9	10	5	13	23	9	8	13	18	0	13
ENSRNOG00000000501	16	10	24	155	14	1	28	20	27	38	21
ENSRNOG00000000504	15	1	22	44	31	4	9	7	24	4	44
ENSRNOG00000000505	48	28	61	127	49	55	109	42	56	26	110
ENSRNOG00000000511	24	6	27	87	43	18	21	3	30	12	23
ENSRNOG00000000512	32	30	17	123	26	5	37	3	51	9	40
ENSRNOG00000000513	140	89	113	524	179	96	254	69	264	90	196
ENSRNOG00000000519	38	20	87	246	71	25	116	32	107	44	87
ENSRNOG00000000520	125	72	97	279	94	120	147	163	87	83	139
ENSRNOG00000000521	50	17	7	210	95	2	42	2	31	6	40
ENSRNOG00000000524	131	71	166	695	218	123	235	61	366	84	416
ENSRNOG00000000527	46	32	30	168	81	19	92	43	114	64	123
ENSRNOG00000000528	1	2	2	4	2	1	1	2	2	0	9
ENSRNOG00000000532	58	50	84	294	69	46	138	54	70	57	103
ENSRNOG00000000540	11	7	7	65	4	2	8	3	7	2	9
ENSRNOG00000000541	106	81	119	576	129	53	144	74	151	59	141
ENSRNOG00000000543	59	45	55	235	65	11	58	44	72	41	123
ENSRNOG00000000546	27	16	28	85	35	14	27	2	19	44	45
ENSRNOG00000000547	33	29	4	138	16	23	23	9	34	0	40
ENSRNOG00000000549	27	9	26	134	72	15	49	35	45	15	52
ENSRNOG00000000551	37	40	29	183	37	41	63	15	53	17	53
ENSRNOG00000000552	8	6	2	17	8	4	1	5	14	8	17
ENSRNOG00000000557	98	101	176	933	191	87	261	127	242	81	187
ENSRNOG00000000561	55	45	59	344	45	21	68	30	66	52	53
ENSRNOG00000000565	45	29	64	210	53	20	62	32	87	18	59
ENSRNOG00000000566	475	336	577	1573	548	424	916	451	591	209	678
ENSRNOG00000000567	7	4	12	5	21	1	17	3	7	9	2
ENSRNOG00000000568	12	1	26	86	15	5	22	10	24	24	58
ENSRNOG00000000569	3	6	2	30	4	1	3	8	0	1	5
ENSRNOG00000000571	766	495	960	2284	983	607	1869	650	749	391	815
ENSRNOG00000000576	7	13	26	36	16	1	16	1	15	0	2
ENSRNOG00000000579	36	33	58	60	74	22	46	20	49	47	64
ENSRNOG00000000581	34	28	29	166	37	32	52	42	37	34	78
ENSRNOG00000000583	47	27	32	42	31	40	30	14	28	10	86
ENSRNOG00000000585	330	216	570	2131	528	264	515	223	450	198	432
ENSRNOG00000000586	20	43	41	217	47	14	47	17	40	20	27
ENSRNOG00000000588	9	14	20	64	31	21	33	9	17	16	57
ENSRNOG00000000589	27	22	24	301	136	21	50	10	117	48	131
ENSRNOG00000000593	24	26	39	155	56	60	44	16	38	55	83
ENSRNOG00000000595	26	12	43	157	37	29	25	8	36	17	55
ENSRNOG00000000596	9	4	7	53	18	0	18	1	8	28	10
ENSRNOG00000000604	32	18	53	186	30	9	84	103	27	67	73
ENSRNOG00000000609	43	35	48	204	43	8	80	25	36	30	69
ENSRNOG00000000610	423	265	499	2020	632	192	705	254	524	515	711
ENSRNOG00000000611	27	23	30	63	35	26	39	8	32	4	45
ENSRNOG00000000613	52	57	75	312	39	26	116	50	60	36	97
ENSRNOG00000000614	2	1	2	2	5	0	2	2	9	2	11
ENSRNOG00000000622	8	8	24	53	12	4	25	25	7	3	13
ENSRNOG00000000633	29	38	72	124	43	55	50	13	48	68	81
ENSRNOG00000000635	19	18	36	110	29	5	34	14	47	18	67
ENSRNOG00000000645	99	85	122	681	149	72	135	53	167	160	248
ENSRNOG00000000648	150	63	132	463	167	75	119	50	248	174	278
ENSRNOG00000000653	77	49	100	491	89	50	112	53	103	87	230
ENSRNOG00000000655	11	19	24	42	36	21	19	36	7	18	15
ENSRNOG00000000658	64	39	71	618	116	27	79	8	140	40	166
ENSRNOG00000000661	14	11	36	80	23	11	30	14	13	17	35
ENSRNOG00000000663	17	12	21	132	26	5	29	9	36	21	75
ENSRNOG00000000664	58	33	27	185	24	16	73	36	38	26	36
ENSRNOG00000000665	21	3	40	114	35	1	8	6	35	28	64
ENSRNOG00000000692	115	67	122	673	169	141	270	122	225	102	265
ENSRNOG00000000697	93	69	57	245	96	15	135	28	108	40	68
ENSRNOG00000000701	216	171	288	1217	284	148	387	138	299	129	411
ENSRNOG00000000702	7	10	21	77	26	1	20	8	22	12	43
ENSRNOG00000000718	45	33	57	312	64	15	55	36	72	22	103
ENSRNOG00000000728	24	17	32	107	27	32	29	37	22	34	29
ENSRNOG00000000729	19	6	4	42	8	4	29	8	2	0	3
ENSRNOG00000000768	97	90	301	479	208	34	187	23	35	8	34
ENSRNOG00000000774	26	27	13	105	16	18	52	31	20	10	29
ENSRNOG00000000777	32	40	57	195	64	1	52	28	43	62	79
ENSRNOG00000000778	10	9	13	60	10	13	14	3	11	3	26
ENSRNOG00000000779	32	33	29	86	58	47	53	6	38	67	83
ENSRNOG00000000780	19	16	23	96	35	26	42	3	38	17	49
ENSRNOG00000000781	25	26	57	109	39	54	48	14	65	37	59
ENSRNOG00000000785	5	6	13	113	17	13	17	23	27	1	39
ENSRNOG00000000786	104	43	87	443	149	102	109	70	156	81	160
ENSRNOG00000000796	123	109	207	455	150	54	194	92	174	89	199
ENSRNOG00000000798	15	17	16	127	21	19	34	18	69	55	56
ENSRNOG00000000799	150	71	212	543	257	107	324	93	326	99	251
ENSRNOG00000000800	61	81	80	511	148	59	104	77	137	93	243
ENSRNOG00000000804	89	42	118	333	152	33	262	66	150	105	163
ENSRNOG00000000805	27	21	28	149	49	5	38	16	36	37	47
ENSRNOG00000000808	92	41	104	357	105	81	128	73	109	33	85
ENSRNOG00000000812	24	21	46	180	49	7	43	14	37	42	50
ENSRNOG00000000814	27	36	7	229	24	6	41	233	83	95	65
ENSRNOG00000000815	121	60	141	170	65	56	197	135	46	69	57
ENSRNOG00000000816	8	5	5	4	5	6	12	5	5	10	9
ENSRNOG00000000823	169	82	194	770	200	90	207	91	219	84	273
ENSRNOG00000000824	17	6	18	32	14	0	9	1	4	8	2
ENSRNOG00000000826	10	17	27	104	39	12	22	20	40	2	39
ENSRNOG00000000827	45	38	51	415	96	91	132	50	203	134	419
ENSRNOG00000000831	5	4	4	22	3	7	6	1	12	1	10
ENSRNOG00000000840	7	2	1	7	8	4	20	3	3	0	4
ENSRNOG00000000841	38	20	43	245	73	54	45	31	116	100	199
ENSRNOG00000000842	10	4	2	4	3	2	5	3	6	3	4
ENSRNOG00000000847	57	38	84	220	88	54	145	40	163	14	138
ENSRNOG00000000848	18	15	12	14	21	15	23	8	45	0	37
ENSRNOG00000000850	252	171	309	1547	412	354	523	168	686	387	790
ENSRNOG00000000851	27	27	28	132	50	14	40	7	45	25	60
ENSRNOG00000000852	23	10	7	181	96	32	11	5	87	8	104
ENSRNOG00000000853	17	4	28	52	18	21	23	28	8	1	25
ENSRNOG00000000866	12	3	4	3	19	6	7	6	15	0	32
ENSRNOG00000000867	13	19	16	32	26	33	25	27	56	27	37
ENSRNOG00000000879	19	14	18	150	30	5	20	8	32	16	17
ENSRNOG00000000881	46	9	43	248	41	38	57	43	49	54	37
ENSRNOG00000000888	49	52	104	285	41	7	131	115	48	52	31
ENSRNOG00000000893	55	23	55	185	56	27	59	30	78	8	62
ENSRNOG00000000895	5	6	14	65	9	1	11	2	3	7	11
ENSRNOG00000000900	58	37	51	127	68	16	86	90	147	133	220
ENSRNOG00000000901	35	23	38	204	67	19	60	29	71	44	100
ENSRNOG00000000902	95	50	94	425	134	56	111	54	118	81	144
ENSRNOG00000000903	70	74	89	344	158	122	168	37	215	97	353
ENSRNOG00000000909	12	10	17	100	34	2	36	14	39	1	24
ENSRNOG00000000913	23	8	33	220	34	6	55	20	36	15	78
ENSRNOG00000000921	105	125	150	733	193	23	155	172	112	110	165
ENSRNOG00000000922	27	12	27	60	40	6	25	24	17	9	20
ENSRNOG00000000923	73	64	110	270	91	49	136	80	91	29	109
ENSRNOG00000000924	1	3	1	3	4	0	5	1	2	1	3
ENSRNOG00000000925	0	6	6	23	11	5	5	13	9	6	17
ENSRNOG00000000926	42	40	46	232	60	19	52	24	40	14	45
ENSRNOG00000000931	59	25	86	366	47	28	74	45	93	45	59
ENSRNOG00000000936	82	71	76	484	85	41	109	52	117	68	162
ENSRNOG00000000937	13	12	11	76	5	5	21	1	26	2	50
ENSRNOG00000000938	128	94	319	381	126	125	339	152	80	52	62
ENSRNOG00000000940	21	25	51	164	36	27	42	20	22	39	50
ENSRNOG00000000954	26	25	55	149	35	1	34	21	36	25	32
ENSRNOG00000000955	35	28	10	109	32	6	27	16	56	34	38
ENSRNOG00000000957	217	166	331	986	314	94	465	189	338	98	284
ENSRNOG00000000962	22	17	27	65	36	12	54	16	29	3	9
ENSRNOG00000000968	17	8	12	86	18	0	21	9	14	54	7
ENSRNOG00000000969	218	177	38	487	56	9	103	220	206	412	272
ENSRNOG00000000974	7	6	5	9	3	5	8	3	9	7	34
ENSRNOG00000000975	8	8	18	23	13	8	8	3	10	7	22
ENSRNOG00000000978	216	130	133	388	258	213	226	96	233	466	742
ENSRNOG00000000979	4	8	10	13	5	5	19	0	12	5	3
ENSRNOG00000000981	20	14	21	146	24	12	42	24	5	31	16
ENSRNOG00000000985	1	3	6	33	12	2	6	5	6	2	11
ENSRNOG00000000986	4	1	4	25	6	0	2	2	15	15	4
ENSRNOG00000000987	5	11	12	123	35	35	18	5	32	5	48
ENSRNOG00000000988	7	11	18	38	14	1	21	7	25	6	12
ENSRNOG00000000989	67	40	68	178	110	45	107	54	113	13	108
ENSRNOG00000000990	275	155	428	1467	501	227	627	207	488	187	465
ENSRNOG00000000991	57	20	60	181	59	14	82	43	56	7	39
ENSRNOG00000000994	28	16	14	133	41	11	29	9	61	81	76
ENSRNOG00000000996	72	69	84	189	70	18	118	47	70	12	59
ENSRNOG00000001001	9	15	6	17	19	7	46	31	15	9	13
ENSRNOG00000001003	14	15	43	330	70	50	49	29	53	13	77
ENSRNOG00000001004	12	6	14	95	33	33	31	9	31	4	42
ENSRNOG00000001007	21	22	78	138	90	18	78	33	45	10	77
ENSRNOG00000001009	175	199	319	919	346	231	472	112	293	92	271
ENSRNOG00000001010	9	2	29	26	14	9	15	2	23	31	10
ENSRNOG00000001030	111	57	146	793	291	220	500	144	396	135	218
ENSRNOG00000001032	54	36	74	186	56	79	63	30	63	61	172
ENSRNOG00000001033	21	13	26	107	34	14	36	22	36	17	34
ENSRNOG00000001034	4	10	3	19	9	0	11	1	13	5	7
ENSRNOG00000001035	7	1	5	38	27	27	11	17	26	2	23
ENSRNOG00000001037	21	19	45	91	33	12	43	23	46	20	49
ENSRNOG00000001039	9	2	3	18	8	8	7	7	11	3	13
ENSRNOG00000001040	5	4	7	10	2	0	1	3	6	3	10
ENSRNOG00000001043	24	20	14	101	20	18	21	17	25	2	34
ENSRNOG00000001044	9	16	17	18	17	16	31	9	13	2	22
ENSRNOG00000001049	1553	851	1367	5815	1018	240	1567	1411	1052	854	1342
ENSRNOG00000001050	60	40	56	350	128	61	87	40	137	120	185
ENSRNOG00000001052	90	51	20	306	73	5	89	160	30	31	25
ENSRNOG00000001053	72	69	149	729	165	43	195	182	174	62	192
ENSRNOG00000001056	1	2	7	8	6	1	4	3	8	0	4
ENSRNOG00000001057	10	4	7	7	7	1	4	14	1	0	5
ENSRNOG00000001058	17	19	38	144	40	8	43	5	36	29	35
ENSRNOG00000001059	18	9	25	57	36	0	45	14	46	7	42
ENSRNOG00000001060	9	7	6	23	7	0	19	3	12	1	12
ENSRNOG00000001061	5	6	17	59	23	6	16	9	10	16	14
ENSRNOG00000001062	11	15	19	68	23	5	15	10	25	1	23
ENSRNOG00000001064	124	103	196	565	163	86	257	84	216	72	210
ENSRNOG00000001066	161	101	141	696	215	165	152	53	256	208	506
ENSRNOG00000001068	259	146	303	1077	321	177	337	175	269	118	341
ENSRNOG00000001069	52	39	75	732	112	46	76	53	129	118	206
ENSRNOG00000001070	233	159	181	1372	435	154	375	98	396	178	387
ENSRNOG00000001072	7	3	10	1	7	1	9	7	5	0	26
ENSRNOG00000001073	1	1	5	20	4	0	1	2	3	3	2
ENSRNOG00000001079	23	12	25	110	28	32	35	13	35	24	12
ENSRNOG00000001080	17	29	43	119	34	9	59	15	55	60	71
ENSRNOG00000001081	6	2	11	43	3	15	11	3	15	1	23
ENSRNOG00000001083	14	6	22	137	20	1	42	21	16	0	6
ENSRNOG00000001086	9	0	3	52	4	11	7	6	18	16	17
ENSRNOG00000001088	24	8	17	51	22	49	24	5	42	7	29
ENSRNOG00000001090	49	24	18	193	17	41	48	39	67	40	80
ENSRNOG00000001098	38	33	80	176	68	76	74	16	57	37	62
ENSRNOG00000001101	27	41	50	176	60	35	37	32	67	22	104
ENSRNOG00000001106	29	73	82	267	48	22	114	75	71	0	48
ENSRNOG00000001108	63	37	54	208	78	39	61	21	77	28	60
ENSRNOG00000001113	2	2	3	6	2	25	3	15	33	15	34
ENSRNOG00000001114	14	13	28	102	42	46	43	7	29	8	17
ENSRNOG00000001120	53	47	67	345	142	54	77	45	171	86	151
ENSRNOG00000001126	13	14	21	54	25	4	19	8	23	8	32
ENSRNOG00000001134	12	17	17	166	19	25	23	9	35	1	25
ENSRNOG00000001136	304	200	328	2264	590	177	464	183	578	259	514
ENSRNOG00000001138	131	85	175	759	178	147	223	76	219	199	213
ENSRNOG00000001139	94	60	116	553	124	19	140	62	126	70	180
ENSRNOG00000001142	42	13	40	230	75	41	96	51	88	47	142
ENSRNOG00000001148	311	197	273	1116	363	222	433	175	425	255	494
ENSRNOG00000001149	48	29	49	65	47	15	74	10	40	33	78
ENSRNOG00000001158	3	13	9	20	9	0	11	3	5	20	1
ENSRNOG00000001159	6	0	2	12	13	4	11	6	4	3	2
ENSRNOG00000001161	38	36	39	229	71	33	59	21	93	37	136
ENSRNOG00000001163	12	9	35	105	27	14	40	15	34	41	49
ENSRNOG00000001170	784	689	765	4149	1567	566	1336	373	1378	937	1360
ENSRNOG00000001171	8	9	27	74	18	25	16	8	28	7	22
ENSRNOG00000001172	71	37	88	403	196	49	143	44	147	29	112
ENSRNOG00000001173	12	4	5	40	8	1	9	2	13	15	8
ENSRNOG00000001177	105	76	105	663	190	91	128	38	210	114	307
ENSRNOG00000001178	55	47	43	508	82	25	77	27	98	47	106
ENSRNOG00000001182	138	54	112	489	130	95	128	27	132	91	137
ENSRNOG00000001183	18	15	25	92	28	21	25	9	69	20	28
ENSRNOG00000001184	26	10	20	110	35	20	25	6	27	55	38
ENSRNOG00000001185	28	34	42	183	53	29	46	42	70	34	54
ENSRNOG00000001189	122	137	47	324	36	2	20	88	49	2	74
ENSRNOG00000001190	22	9	10	95	19	14	23	8	11	6	27
ENSRNOG00000001191	15	6	8	20	36	0	19	7	29	9	18
ENSRNOG00000001192	6	6	7	53	6	1	6	5	6	4	11
ENSRNOG00000001194	14	6	25	47	26	9	26	9	31	23	59
ENSRNOG00000001199	20	7	11	51	8	13	17	2	21	0	22
ENSRNOG00000001201	42	63	56	150	59	4	127	67	43	36	30
ENSRNOG00000001203	18	11	19	203	30	27	56	16	59	9	59
ENSRNOG00000001204	45	31	68	232	96	19	71	15	105	54	76
ENSRNOG00000001205	93	46	87	403	111	23	91	58	87	16	135
ENSRNOG00000001210	2	6	5	29	6	4	6	2	14	6	2
ENSRNOG00000001211	76	80	89	366	155	62	178	42	142	36	124
ENSRNOG00000001214	37	6	11	170	31	19	27	13	25	6	30
ENSRNOG00000001215	6	9	4	39	10	0	8	6	17	20	22
ENSRNOG00000001222	40	24	63	232	36	19	86	50	33	13	23
ENSRNOG00000001223	191	124	142	1096	262	101	243	95	378	121	385
ENSRNOG00000001225	8	5	10	33	10	13	18	3	9	0	21
ENSRNOG00000001227	16	6	8	52	14	8	9	14	4	14	12
ENSRNOG00000001228	15	12	14	59	34	9	21	3	36	5	24
ENSRNOG00000001229	321	280	393	1866	641	427	508	204	752	494	1095
ENSRNOG00000001232	4	0	7	15	5	1	6	6	30	5	3
ENSRNOG00000001235	72	72	116	629	73	45	163	38	110	132	62
ENSRNOG00000001236	12	4	8	73	15	7	6	0	16	5	15
ENSRNOG00000001237	6	3	6	76	12	5	7	7	15	1	14
ENSRNOG00000001238	153	42	122	478	118	77	138	58	141	95	152
ENSRNOG00000001239	396	232	389	1658	618	442	604	213	791	531	1032
ENSRNOG00000001242	101	127	120	572	256	117	187	93	306	374	493
ENSRNOG00000001247	78	51	118	511	119	80	142	28	156	25	147
ENSRNOG00000001253	52	37	56	237	81	29	48	25	110	48	128
ENSRNOG00000001254	27	21	22	145	56	32	35	17	49	28	59
ENSRNOG00000001256	167	116	167	764	127	117	214	84	185	90	182
ENSRNOG00000001258	17	9	12	28	21	2	21	10	32	1	28
ENSRNOG00000001261	542	294	535	1972	798	340	1258	308	1430	234	1412
ENSRNOG00000001265	16	3	26	32	14	0	16	3	11	19	12
ENSRNOG00000001269	110	94	99	422	130	89	141	102	128	129	145
ENSRNOG00000001271	58	28	72	259	73	30	74	30	94	56	131
ENSRNOG00000001272	14	7	13	42	17	16	7	3	12	7	11
ENSRNOG00000001273	14	15	28	90	39	26	42	6	14	7	64
ENSRNOG00000001274	16	20	22	104	17	5	44	21	21	12	20
ENSRNOG00000001275	1	4	10	23	9	0	9	3	5	1	17
ENSRNOG00000001276	22	8	28	123	20	15	36	14	35	21	37
ENSRNOG00000001277	10	16	18	65	24	1	13	6	20	0	39
ENSRNOG00000001283	9	25	19	42	30	27	30	6	40	9	50
ENSRNOG00000001285	181	178	225	1254	304	190	305	141	337	167	389
ENSRNOG00000001288	30	9	59	81	70	25	41	13	43	0	64
ENSRNOG00000001289	21	13	18	83	18	7	26	3	18	27	21
ENSRNOG00000001293	31	19	34	113	26	14	41	33	23	22	38
ENSRNOG00000001295	78	80	74	92	71	69	105	120	54	31	50
ENSRNOG00000001296	19	23	27	208	44	5	44	6	119	1	102
ENSRNOG00000001299	11	6	24	81	10	1	28	9	10	2	7
ENSRNOG00000001300	46	42	78	358	66	5	78	31	72	42	58
ENSRNOG00000001303	8	19	5	14	20	6	20	2	13	10	46
ENSRNOG00000001304	8	19	17	118	16	5	17	8	16	6	28
ENSRNOG00000001312	7	5	16	17	47	4	22	6	16	16	23
ENSRNOG00000001314	18	19	48	112	41	62	72	28	47	28	49
ENSRNOG00000001316	44	37	51	226	92	11	81	18	71	12	102
ENSRNOG00000001317	15	19	16	86	30	13	21	42	24	5	32
ENSRNOG00000001323	6	1	3	28	13	5	11	3	6	0	10
ENSRNOG00000001325	4	5	8	7	4	0	3	2	2	1	4
ENSRNOG00000001333	1045	606	1252	4588	1144	753	1751	610	2344	533	2288
ENSRNOG00000001336	22	14	31	208	49	19	23	14	76	57	93
ENSRNOG00000001338	484	362	407	2761	1066	611	1238	358	1404	600	1834
ENSRNOG00000001339	24	14	48	124	36	53	68	15	58	24	51
ENSRNOG00000001344	620	361	717	3274	1077	698	885	287	1831	625	2199
ENSRNOG00000001345	58	58	38	326	77	8	61	43	44	65	36
ENSRNOG00000001346	43	49	62	385	90	77	81	29	88	97	110
ENSRNOG00000001348	85	40	97	252	99	87	130	37	99	12	81
ENSRNOG00000001349	10	2	5	34	13	0	8	6	12	22	6
ENSRNOG00000001350	24	26	32	161	38	12	33	6	26	38	30
ENSRNOG00000001351	26	4	27	140	35	13	24	16	13	18	23
ENSRNOG00000001355	2	10	19	131	16	2	35	12	30	4	26
ENSRNOG00000001376	64	45	84	439	100	5	164	51	77	105	128
ENSRNOG00000001377	22	5	21	113	36	7	30	28	40	19	59
ENSRNOG00000001383	5	4	17	107	11	7	29	3	25	40	12
ENSRNOG00000001385	117	58	94	489	149	93	112	51	215	216	247
ENSRNOG00000001388	35	56	20	224	6	12	35	114	41	64	192
ENSRNOG00000001391	11	9	19	41	14	5	23	18	9	34	6
ENSRNOG00000001396	39	55	36	505	136	38	70	28	140	143	182
ENSRNOG00000001397	16	3	4	11	10	2	13	6	24	7	15
ENSRNOG00000001402	4	3	4	32	9	9	13	1	11	1	12
ENSRNOG00000001404	63	41	90	386	72	19	111	23	117	64	150
ENSRNOG00000001407	108	67	141	881	186	97	173	98	346	95	522
ENSRNOG00000001409	7	5	13	50	8	0	4	13	17	15	15
ENSRNOG00000001410	13	7	25	168	36	4	22	6	37	60	69
ENSRNOG00000001414	4	28	18	45	37	2	8	1	6	1	0
ENSRNOG00000001415	11	10	16	59	38	11	21	1	22	18	54
ENSRNOG00000001417	36	19	16	108	28	40	39	23	36	12	48
ENSRNOG00000001418	24	11	40	45	29	27	40	18	43	18	59
ENSRNOG00000001420	31	21	24	79	26	15	27	7	27	18	26
ENSRNOG00000001426	24	8	38	120	44	22	32	15	35	12	61
ENSRNOG00000001430	54	28	38	231	50	21	89	29	80	19	45
ENSRNOG00000001436	116	121	160	497	178	66	217	78	124	37	101
ENSRNOG00000001440	344	216	273	1439	556	224	475	151	505	289	641
ENSRNOG00000001441	25	22	43	136	71	27	88	25	42	31	24
ENSRNOG00000001442	431	338	747	2165	673	318	647	173	324	204	424
ENSRNOG00000001448	27	8	55	191	42	22	37	16	42	46	70
ENSRNOG00000001449	24	9	12	78	28	61	36	9	23	10	51
ENSRNOG00000001450	7	4	6	32	11	7	6	3	14	0	17
ENSRNOG00000001453	178	118	331	1004	205	93	245	62	219	102	249
ENSRNOG00000001454	99	53	96	565	124	38	198	69	101	39	102
ENSRNOG00000001455	58	29	80	328	84	38	130	42	106	34	90
ENSRNOG00000001456	25	6	25	225	32	5	18	13	33	23	57
ENSRNOG00000001457	12	1	22	59	12	14	12	7	31	0	24
ENSRNOG00000001469	6	1	2	40	5	1	9	7	4	15	21
ENSRNOG00000001470	7	4	2	10	6	5	5	5	5	18	6
ENSRNOG00000001478	15	7	13	72	32	1	16	16	24	10	29
ENSRNOG00000001479	103	28	101	541	57	97	176	63	86	71	90
ENSRNOG00000001483	24	32	20	163	36	12	28	13	28	8	48
ENSRNOG00000001488	153	119	220	973	299	136	375	129	356	33	347
ENSRNOG00000001490	12	9	17	71	22	6	28	27	25	12	21
ENSRNOG00000001493	8	1	8	28	18	14	18	8	46	0	20
ENSRNOG00000001494	32	22	21	125	39	15	46	13	56	23	75
ENSRNOG00000001517	38	24	25	51	13	43	50	47	24	27	27
ENSRNOG00000001518	20	19	11	42	20	2	42	20	25	42	46
ENSRNOG00000001524	9	6	19	32	22	0	22	14	13	15	7
ENSRNOG00000001525	51	8	46	206	62	6	55	53	38	28	37
ENSRNOG00000001528	10	8	13	23	9	7	23	21	9	8	11
ENSRNOG00000001531	19	16	29	143	30	2	18	24	13	38	23
ENSRNOG00000001544	6	3	12	14	2	2	11	7	8	2	26
ENSRNOG00000001547	27	6	22	97	6	16	25	1	40	15	38
ENSRNOG00000001548	210	149	269	858	408	102	344	205	432	343	448
ENSRNOG00000001551	210	177	278	1202	186	70	422	259	153	84	184
ENSRNOG00000001557	1	6	2	14	8	1	3	2	4	0	8
ENSRNOG00000001559	26	34	28	71	21	8	56	55	36	25	31
ENSRNOG00000001573	8	17	7	97	27	2	11	2	17	27	30
ENSRNOG00000001585	36	31	46	224	46	15	45	46	56	49	72
ENSRNOG00000001592	61	32	98	366	106	67	155	87	140	58	135
ENSRNOG00000001596	1505	1077	1760	4236	1431	856	3204	1357	1124	1036	1029
ENSRNOG00000001597	11	8	18	58	18	15	9	2	31	3	14
ENSRNOG00000001598	151	77	154	587	199	113	187	58	194	95	163
ENSRNOG00000001599	47	29	22	184	42	11	49	31	48	38	49
ENSRNOG00000001602	43	24	29	166	11	12	74	31	64	31	71
ENSRNOG00000001603	20	9	8	90	19	5	29	5	10	19	40
ENSRNOG00000001607	9	10	18	50	6	12	5	6	4	12	3
ENSRNOG00000001611	226	152	288	975	347	137	405	209	495	239	600
ENSRNOG00000001613	19	9	43	102	10	11	44	27	22	21	25
ENSRNOG00000001616	42	17	24	30	14	12	36	16	19	34	24
ENSRNOG00000001618	9	5	29	62	12	11	43	36	34	13	23
ENSRNOG00000001621	27	10	42	88	22	7	25	10	21	31	32
ENSRNOG00000001623	31	15	18	110	26	0	15	7	15	24	22
ENSRNOG00000001628	6	5	2	4	2	4	6	3	3	2	2
ENSRNOG00000001629	9	3	7	21	4	2	4	1	11	0	4
ENSRNOG00000001632	45	21	52	267	39	38	52	24	73	26	102
ENSRNOG00000001633	58	26	123	301	66	16	137	108	36	20	54
ENSRNOG00000001640	5	6	17	50	7	4	6	0	7	37	5
ENSRNOG00000001642	42	19	31	160	55	18	34	14	27	65	92
ENSRNOG00000001643	45	29	58	179	66	19	78	35	87	48	100
ENSRNOG00000001645	19	16	47	59	41	2	49	10	11	14	21
ENSRNOG00000001647	115	114	95	529	198	100	118	73	133	154	132
ENSRNOG00000001652	5	3	11	85	3	1	17	3	8	0	5
ENSRNOG00000001653	143	102	247	818	210	111	247	141	292	156	264
ENSRNOG00000001654	139	83	163	649	371	72	243	76	390	128	346
ENSRNOG00000001657	37	55	43	324	69	5	71	39	25	37	59
ENSRNOG00000001662	31	29	50	322	39	32	58	39	40	12	65
ENSRNOG00000001681	12	15	13	94	12	9	22	21	9	0	8
ENSRNOG00000001682	76	42	71	301	75	95	112	63	158	93	151
ENSRNOG00000001691	97	34	120	402	68	34	81	58	76	56	9
ENSRNOG00000001699	14	4	37	49	25	1	24	13	15	13	35
ENSRNOG00000001701	1	2	2	33	4	5	7	8	5	0	3
ENSRNOG00000001706	7	15	14	82	12	6	14	5	11	0	17
ENSRNOG00000001708	14	1	3	1	6	1	6	1	14	1	6
ENSRNOG00000001709	42	26	38	172	90	50	92	30	46	19	91
ENSRNOG00000001710	4	6	9	113	11	0	17	1	14	10	16
ENSRNOG00000001712	23	19	24	148	43	16	47	31	66	40	31
ENSRNOG00000001717	72	32	74	390	58	42	90	42	79	63	126
ENSRNOG00000001719	170	126	146	797	254	159	274	113	188	256	223
ENSRNOG00000001720	222	193	218	1435	493	70	387	171	218	251	116
ENSRNOG00000001727	12	3	2	77	15	8	30	5	16	7	18
ENSRNOG00000001728	6	2	11	11	16	1	7	1	12	14	14
ENSRNOG00000001730	14	20	18	64	19	13	20	10	12	41	24
ENSRNOG00000001733	10	17	24	42	17	0	27	25	16	6	17
ENSRNOG00000001736	144	107	140	470	154	113	222	141	169	131	168
ENSRNOG00000001738	40	47	61	255	55	48	57	13	55	36	48
ENSRNOG00000001752	6	12	16	45	19	1	17	10	4	5	20
ENSRNOG00000001762	10	7	13	165	28	2	43	5	38	23	68
ENSRNOG00000001766	97	64	149	263	54	7	133	43	53	5	66
ENSRNOG00000001769	9	19	5	23	16	4	11	3	12	0	9
ENSRNOG00000001770	45	43	45	158	103	50	34	12	23	63	65
ENSRNOG00000001782	22	20	84	213	45	20	72	59	36	17	46
ENSRNOG00000001783	78	49	81	372	60	87	81	53	102	27	94
ENSRNOG00000001785	10	10	5	5	13	8	6	3	5	0	7
ENSRNOG00000001786	29	25	66	299	68	25	81	24	43	118	43
ENSRNOG00000001789	67	24	79	343	82	14	115	44	107	72	125
ENSRNOG00000001795	131	102	135	621	213	88	200	54	201	75	164
ENSRNOG00000001797	27	17	39	100	29	27	41	10	48	17	60
ENSRNOG00000001803	20	13	51	47	50	7	49	18	31	28	54
ENSRNOG00000001804	45	24	29	293	72	55	53	45	170	123	280
ENSRNOG00000001806	1656	1133	2416	9777	3341	2456	3640	1589	6956	2817	9067
ENSRNOG00000001808	35	13	41	226	30	19	43	10	38	22	49
ENSRNOG00000001809	3632	2866	3596	17416	3993	1198	5334	2011	2953	2857	3562
[truncated: 7,593 more rows]

## Sheet: ZDF PFC
	CAS_ZDF_1	Cas_ZDF_3	CAS_ZDF_5	Cas_ZDF_9	Cas_ZDF_14	Cas_ZDF_24	WE_ZDF_16	WE_ZDF_18	WE_ZDF_20	WE_ZDF_11	WE_ZDF_7	WE_ZDF_22
[truncated: 8,354 more rows]

[truncated: 3 more sheets: ZDF Kidney, ZDF Adipose, ZDF Liver]
