# Supplementary material for: Whole egg consumption increases gene expression within the glutathione pathway in the liver of Zucker Diabetic Fatty rats
Source: PLoS One. 2020 Nov 3;15(11):e0240885. doi: 10.1371/journal.pone.0240885 (PMC7608885; doi:10.1371/journal.pone.0240885)
Supplement: S3 Table — Summary statistics for the microRNA data from the DeSEQ2 analysis in R. (XLSX) [file pone.0240885.s004.xlsx]

## Sheet: Lean Brain
	baseMean	log2FoldChange	lfcSE	stat	pvalue	padj
rno-miR-181c-5p	3346.24	-0.662797	0.278608	-2.37896	0.0173615	0.992415
rno-miR-136-3p	2268.62	-0.680654	0.34369	-1.98043	0.0476547	0.992415
rno-miR-300-3p	378.364	-0.644642	0.335657	-1.92054	0.0547898	0.992415
rno-miR-138-5p	1350.08	-0.63793	0.344984	-1.84916	0.0644348	0.992415
rno-miR-136-5p	749.21	-0.826211	0.447915	-1.84457	0.0650996	0.992415
rno-let-7d-5p	18857.5	0.321773	0.187793	1.71345	0.0866304	0.992415
rno-let-7a-5p	179401	0.275545	0.169819	1.62258	0.104678	0.992415
rno-miR-301a-3p	412.158	-0.388254	0.261057	-1.48724	0.136951	0.992415
rno-miR-488-3p	1307.08	-0.298533	0.2026	-1.47351	0.140613	0.992415
rno-miR-29a-3p	3600.9	-0.466594	0.341172	-1.36762	0.171431	0.992415
rno-miR-181a-5p	108279	-0.248364	0.18311	-1.35637	0.174983	0.992415
rno-let-7f-5p	184676	0.286277	0.217618	1.3155	0.188342	0.992415
rno-miR-132-3p	13033.5	0.258622	0.206859	1.25023	0.211215	0.992415
rno-miR-212-3p	1651.25	-0.419406	0.337469	-1.2428	0.213942	0.992415
rno-miR-26a-5p	114680	-0.31882	0.257155	-1.2398	0.21505	0.992415
rno-miR-125b-2-3p	2563.9	-0.350765	0.292284	-1.20008	0.230107	0.992415
rno-miR-341	1399.27	-0.330051	0.293513	-1.12449	0.260806	0.992415
rno-miR-30b-5p	1950.35	-0.240145	0.214598	-1.11905	0.263121	0.992415
rno-miR-146a-5p	538.748	-1.43301	1.33643	-1.07226	0.283601	0.992415
rno-miR-146b-5p	38735.7	-0.356596	0.346483	-1.02919	0.303392	0.992415
rno-miR-335	306.107	-0.800037	0.793862	-1.00778	0.313561	0.992415
rno-miR-132-5p	1060.41	-0.343742	0.345285	-0.99553	0.319479	0.992415
rno-miR-541-5p	5823.47	-0.376455	0.386954	-0.972867	0.330619	0.992415
rno-miR-126a-3p	1716.48	-0.391145	0.407588	-0.95966	0.337226	0.992415
rno-miR-30e-5p	16363.4	-0.287679	0.308595	-0.932222	0.351222	0.992415
rno-miR-378a-3p	4254.95	-0.241406	0.281078	-0.858858	0.390419	0.992415
rno-miR-672-5p	634.78	0.254933	0.303557	0.839821	0.401009	0.992415
rno-miR-379-5p	7524.55	0.273642	0.325876	0.839712	0.40107	0.992415
rno-miR-128-3p	44010.8	-0.175274	0.21092	-0.830999	0.405974	0.992415
rno-miR-93-5p	935.223	-0.322613	0.38995	-0.827321	0.408055	0.992415
rno-miR-411-5p	4955.51	-0.4174	0.51294	-0.813739	0.415794	0.992415
rno-miR-330-5p	201.533	-1.5367	1.92702	-0.797448	0.425191	0.992415
rno-miR-148a-3p	2645.7	-0.188172	0.237042	-0.793836	0.427291	0.992415
rno-miR-16-5p	6724.88	-0.311279	0.394335	-0.789378	0.429891	0.992415
rno-miR-409a-3p	3743.39	0.161162	0.206261	0.781347	0.434598	0.992415
rno-miR-487b-3p	1172.84	-0.251301	0.323322	-0.777246	0.437014	0.992415
rno-miR-129-5p	9551.71	0.287782	0.370803	0.776105	0.437687	0.992415
rno-miR-206-3p	324.255	0.254638	0.330727	0.769932	0.44134	0.992415
rno-let-7g-5p	60407.6	0.179456	0.233394	0.768896	0.441955	0.992415
rno-miR-329-5p	179.516	-1.53051	1.99075	-0.768809	0.442007	0.992415
rno-miR-139-5p	455.366	0.248357	0.337988	0.734808	0.462456	0.992415
rno-miR-191a-5p	14870.6	-0.23065	0.319513	-0.721878	0.470369	0.992415
rno-miR-338-3p	1280.46	-0.277991	0.396453	-0.701195	0.483182	0.992415
rno-miR-204-5p	3389.27	-0.243712	0.350235	-0.695854	0.48652	0.992415
rno-miR-148a-5p	325.926	-0.593584	0.85921	-0.690848	0.489661	0.992415
rno-miR-219a-2-3p	7185.77	0.205526	0.297863	0.690003	0.490192	0.992415
rno-miR-30e-3p	2809.45	0.117669	0.175895	0.668972	0.503513	0.992415
rno-miR-195-5p	580.665	-0.202469	0.303986	-0.666048	0.50538	0.992415
rno-miR-493-5p	133.814	1.40731	2.17085	0.648279	0.516805	0.992415
rno-miR-192-5p	4477.31	-0.366738	0.582726	-0.629348	0.529121	0.992415
rno-miR-384-5p	1675.57	-0.256314	0.411751	-0.622497	0.533615	0.992415
rno-miR-9a-3p	514.532	-0.486701	0.792542	-0.614102	0.539148	0.992415
rno-miR-369-3p	667.34	0.224137	0.371813	0.602822	0.546627	0.992415
rno-miR-9a-5p	340630	0.140214	0.239207	0.586162	0.557767	0.992415
rno-miR-29b-3p	394.818	-0.450196	0.769399	-0.585127	0.558463	0.992415
rno-miR-323-3p	1215.68	0.223126	0.382066	0.584	0.559221	0.992415
rno-miR-130a-3p	284.773	-0.453961	0.800384	-0.567179	0.570592	0.992415
rno-miR-212-5p	1239.91	-0.279609	0.493672	-0.566386	0.571132	0.992415
rno-miR-101a-3p	6070.9	-0.125556	0.23231	-0.540468	0.588874	0.992415
rno-miR-34c-5p	135.769	-1.17238	2.19186	-0.534881	0.592732	0.992415
rno-miR-145-5p	471.11	-0.428314	0.804829	-0.53218	0.594601	0.992415
rno-miR-351-5p	1189.34	0.118074	0.229659	0.514129	0.607162	0.992415
rno-miR-222-3p	7280.51	0.132244	0.262075	0.504605	0.613836	0.992415
rno-miR-126a-5p	943.736	-0.490185	0.983722	-0.498296	0.618275	0.992415
rno-miR-30c-2-3p	315.399	0.385905	0.796794	0.484322	0.628157	0.992415
rno-miR-380-3p	471.49	-0.208529	0.436869	-0.477325	0.633131	0.992415
rno-miR-152-3p	160.372	-0.994098	2.09	-0.475644	0.634328	0.992415
rno-miR-122-5p	6282.01	-0.442426	0.931535	-0.474943	0.634827	0.992415
rno-miR-127-3p	54454.2	-0.129218	0.274999	-0.469885	0.638437	0.992415
rno-miR-98-5p	37910.8	-0.15869	0.337957	-0.469555	0.638673	0.992415
rno-miR-181d-5p	4127.78	-0.112593	0.242271	-0.46474	0.642118	0.992415
rno-miR-872-5p	215.706	-0.655189	1.4345	-0.456736	0.647861	0.992415
rno-miR-320-3p	1376.14	0.223468	0.493421	0.452895	0.650624	0.992415
rno-miR-30c-5p	16239.5	-0.110806	0.249147	-0.444741	0.656507	0.992415
rno-miR-221-5p	164.829	-0.75386	1.76013	-0.428298	0.668434	0.992415
rno-miR-340-5p	1933.11	0.137293	0.327937	0.418657	0.675467	0.992415
rno-miR-411-3p	291.982	-0.930555	2.30241	-0.404166	0.686091	0.992415
rno-miR-369-5p	252.375	-0.639362	1.60477	-0.398414	0.690325	0.992415
rno-miR-125b-5p	4835.73	-0.176374	0.45953	-0.383814	0.701116	0.992415
rno-miR-376b-3p	150.604	-0.810304	2.12063	-0.382106	0.702383	0.992415
rno-miR-10b-5p	10517.4	-0.237373	0.634525	-0.374096	0.708333	0.992415
rno-miR-100-5p	13737.3	0.177764	0.492212	0.361153	0.717985	0.992415
rno-let-7i-5p	82904.4	0.0774455	0.214796	0.360554	0.718433	0.992415
rno-miR-125a-5p	15604.7	0.159467	0.442783	0.360147	0.718737	0.992415
rno-miR-30a-3p	2185.22	0.102819	0.285662	0.359931	0.718899	0.992415
rno-let-7c-5p	47959.2	0.0781031	0.223073	0.350123	0.726246	0.992415
rno-miR-153-3p	1139.67	-0.124275	0.368628	-0.337128	0.73602	0.992415
rno-miR-99a-5p	5169.23	-0.184638	0.574844	-0.321197	0.748061	0.992415
rno-miR-582-3p	185.402	-0.562315	1.76593	-0.318424	0.750163	0.992415
rno-miR-151-5p	697.996	-0.152274	0.482115	-0.315845	0.75212	0.992415
rno-let-7e-5p	49715.6	-0.0878586	0.288975	-0.304036	0.761101	0.992415
rno-miR-185-5p	447.681	-0.324081	1.08235	-0.299424	0.764616	0.992415
rno-miR-127-5p	434.499	-0.324495	1.08973	-0.297776	0.765874	0.992415
rno-miR-10a-5p	7466.98	-0.196763	0.681708	-0.288632	0.772863	0.992415
rno-miR-182	18704.2	-0.488836	1.71713	-0.284681	0.775888	0.992415
rno-miR-1b	647.593	0.109334	0.386747	0.282701	0.777406	0.992415
rno-miR-31a-5p	405.924	-0.0810025	0.323805	-0.250158	0.802465	0.992415
rno-miR-543-3p	838.399	-0.0846921	0.345516	-0.245118	0.806365	0.992415
rno-miR-34a-5p	1787.42	0.0995183	0.410829	0.242238	0.808596	0.992415
rno-miR-328a-3p	505.39	0.187888	0.78545	0.239211	0.810942	0.992415
rno-miR-30d-5p	25249.2	-0.0567569	0.244431	-0.2322	0.816382	0.992415
rno-miR-382-3p	413.715	0.0687655	0.296252	0.232118	0.816446	0.992415
rno-miR-140-3p	1562.42	-0.0931621	0.411667	-0.226304	0.820965	0.992415
rno-miR-598-3p	1721.79	0.0994634	0.44106	0.22551	0.821583	0.992415
rno-miR-181b-5p	30177.1	-0.0378156	0.167978	-0.225122	0.821884	0.992415
rno-miR-103-3p	16352.3	0.0693475	0.309253	0.224242	0.822569	0.992415
rno-miR-708-3p	115.492	0.515692	2.35035	0.21941	0.82633	0.992415
rno-miR-151-3p	755.537	-0.0976913	0.447041	-0.218529	0.827017	0.992415
rno-miR-99b-5p	6971.68	0.105051	0.483175	0.217418	0.827883	0.992415
rno-miR-21-5p	8403.7	-0.0911792	0.434646	-0.209778	0.833841	0.992415
rno-miR-382-5p	8662.13	0.0656546	0.327062	0.200741	0.840901	0.992415
rno-miR-92a-3p	444.601	0.144393	0.781917	0.184665	0.853492	0.99828
rno-miR-433-3p	185.403	0.310154	1.96712	0.157669	0.874718	0.99855
rno-miR-221-3p	22901.5	0.0503661	0.371648	0.135521	0.8922	0.99855
rno-miR-25-3p	1469.81	-0.0268334	0.212054	-0.126541	0.899304	0.99855
rno-miR-26b-5p	6970.07	0.0294165	0.26993	0.108978	0.91322	0.99855
rno-miR-92b-3p	1616.86	0.0520925	0.489126	0.106501	0.915185	0.99855
rno-miR-30a-5p	60290.8	-0.023811	0.252264	-0.0943891	0.9248	0.99855
rno-miR-218a-5p	4929.07	0.019494	0.218284	0.0893056	0.928839	0.99855
rno-miR-107-3p	1851.51	-0.0213658	0.31527	-0.0677697	0.945969	0.99855
rno-miR-101b-3p	3389.63	-0.031526	0.505908	-0.0623156	0.950311	0.99855
rno-miR-383-5p	5169.54	-0.0107529	0.251633	-0.0427326	0.965915	0.99855
rno-miR-486	1324.39	0.0196337	0.948275	0.0207046	0.983481	0.99855
rno-miR-676	401.077	0.0119906	0.691931	0.0173291	0.986174	0.99855
rno-miR-181a-1-3p	557.927	-0.0036661	0.233256	-0.0157171	0.98746	0.99855
rno-miR-148b-3p	2168.15	0.00424729	0.433134	0.00980596	0.992176	0.99855
rno-miR-344b-1-3p	159.597	-0.0185549	2.08265	-0.00890927	0.992892	0.99855
rno-miR-361-5p	307.226	-0.00715374	0.827259	-0.00864752	0.9931	0.99855
rno-miR-337-5p	150.596	-0.0105772	2.15162	-0.0049159	0.996078	0.99855
rno-miR-137-3p	234.9	0.00649197	1.47687	0.00439577	0.996493	0.99855
rno-miR-134-5p	585.789	0.00135869	0.747861	0.00181676	0.99855	0.99855
rno-miR-376b-5p	800.108	-0.48071	0.428497	-1.12185	NA	NA

## Sheet: Lean Adipose
	baseMean	log2FoldChange	lfcSE	stat	pvalue	padj
rno-miR-125a-5p	7062.76	-1.48365	0.484871	-3.05989	0.0022142	0.0685258
rno-miR-125b-5p	2405.07	-1.78079	0.599622	-2.96986	0.00297938	0.0685258
rno-let-7g-5p	11775.3	1.00014	0.409652	2.44144	0.0146288	0.136478
rno-miR-486	3287.18	-1.2101	0.501735	-2.41182	0.0158729	0.136478
rno-miR-351-5p	1417.64	-1.02218	0.428419	-2.38593	0.017036	0.136478
rno-miR-21-5p	7348.56	0.892482	0.38474	2.3197	0.0203571	0.136478
rno-miR-125b-2-3p	521.716	-0.605764	0.262546	-2.30727	0.0210397	0.136478
rno-miR-204-5p	1074.49	1.45188	0.64203	2.26139	0.0237353	0.136478
rno-miR-126a-3p	1725.45	-0.94835	0.468008	-2.02635	0.0427285	0.215884
rno-miR-103-3p	1026.57	0.816888	0.411133	1.98692	0.0469312	0.215884
rno-miR-148a-5p	1133.75	-1.02189	0.529082	-1.93143	0.0534297	0.223433
rno-miR-25-3p	848.866	0.574133	0.310364	1.84987	0.0643326	0.243174
rno-miR-181a-5p	11094.5	-0.725808	0.400999	-1.81	0.0702957	0.243174
rno-let-7i-5p	15154.2	0.73998	0.414194	1.78656	0.0740094	0.243174
rno-miR-152-3p	539.23	0.452628	0.310671	1.45694	0.145133	0.445076
rno-miR-99a-5p	1900.49	-0.721831	0.535459	-1.34806	0.177639	0.510712
rno-miR-98-5p	1978.75	0.523401	0.408783	1.28039	0.200408	0.542281
rno-miR-10b-5p	283994	0.558671	0.460027	1.21443	0.224582	0.562014
rno-miR-100-5p	1658.94	-0.567124	0.491942	-1.15283	0.248981	0.562014
rno-miR-146b-5p	5448.92	-0.389728	0.339772	-1.14703	0.25137	0.562014
rno-let-7a-5p	58151.8	0.495333	0.469035	1.05607	0.290937	0.562014
rno-miR-99b-5p	2341.84	-0.501721	0.480498	-1.04417	0.296407	0.562014
rno-miR-146a-5p	3941.96	-0.738143	0.714101	-1.03367	0.301291	0.562014
rno-miR-10a-5p	85860.7	0.417498	0.404076	1.03322	0.301503	0.562014
rno-miR-221-3p	756.074	0.350399	0.347404	1.00862	0.313157	0.562014
rno-let-7c-5p	11023.6	0.453119	0.454641	0.996652	0.318934	0.562014
rno-miR-26a-5p	30170.8	-0.377329	0.397	-0.950449	0.341884	0.562014
rno-miR-30e-5p	2309.74	-0.397621	0.42652	-0.932244	0.35121	0.562014
rno-miR-9a-5p	3962.27	-0.441692	0.491601	-0.898478	0.368931	0.562014
rno-miR-26b-5p	3114.96	0.308745	0.353836	0.872564	0.382901	0.562014
rno-let-7f-5p	38816.5	0.382114	0.44358	0.861433	0.389	0.562014
rno-miR-16-5p	2707.75	-0.420064	0.494235	-0.849928	0.395365	0.562014
rno-let-7d-5p	5170.01	0.373782	0.447135	0.835949	0.403184	0.562014
rno-miR-378a-3p	9283.66	-0.595796	0.748822	-0.795644	0.426239	0.576676
rno-miR-199a-3p	1304.75	0.251846	0.329369	0.764634	0.44449	0.584186
rno-let-7e-5p	4535.23	0.271648	0.425093	0.639032	0.522802	0.668025
rno-miR-140-3p	376.866	-0.255096	0.419711	-0.607791	0.543326	0.675486
rno-miR-148a-3p	7195.4	-0.194736	0.391701	-0.497156	0.619079	0.736221
rno-miR-30d-5p	6691.89	-0.179532	0.366448	-0.489925	0.624187	0.736221
rno-miR-191a-5p	4579.83	0.152164	0.437351	0.347921	0.727899	0.837084
rno-miR-181b-5p	1326.34	-0.109389	0.384242	-0.284688	0.775883	0.866632
rno-miR-30c-5p	3427.56	-0.102513	0.390852	-0.262281	0.793104	0.866632
rno-miR-145-5p	720.957	-0.0773122	0.321757	-0.240281	0.810112	0.866632
rno-miR-30b-5p	806.525	-0.0353529	0.368776	-0.0958655	0.923627	0.96561
rno-miR-30a-3p	1110.31	0.00714232	0.417222	0.0171187	0.986342	0.996956
rno-miR-30a-5p	26602.5	0.00128889	0.337845	0.00381502	0.996956	0.996956
rno-miR-122-5p	6440.23	0.127463	0.788983	0.161553	NA	NA
rno-miR-192-5p	3388.08	-0.0336665	0.592044	-0.0568649	NA	NA
rno-miR-320-3p	2812.26	-1.7241	1.04654	-1.64744	NA	NA

## Sheet: Lean Kidney
	baseMean	log2FoldChange	lfcSE	stat	pvalue	padj
rno-let-7e-5p	4255.73	-0.540131	0.226445	-2.38526	0.017067	0.971651
rno-miR-378a-3p	13371.4	0.331831	0.164214	2.02072	0.0433084	0.971651
rno-miR-98-5p	3173.63	-0.386748	0.206041	-1.87704	0.0605123	0.971651
rno-let-7c-5p	6678.86	-0.341576	0.188682	-1.81033	0.0702453	0.971651
rno-miR-30d-5p	11594.2	0.130329	0.0786347	1.65739	0.0974397	0.971651
rno-let-7f-5p	43038.4	0.141563	0.100639	1.40664	0.159534	0.971651
rno-miR-30c-5p	9754.45	0.230501	0.171853	1.34127	0.179833	0.971651
rno-let-7a-5p	40942.8	-0.169106	0.136329	-1.24043	0.214817	0.971651
rno-miR-122-5p	4200.35	0.880367	0.743858	1.18351	0.236605	0.971651
rno-miR-181b-5p	1754.54	-0.310275	0.267189	-1.16126	0.245538	0.971651
rno-miR-10b-5p	249191	-0.204288	0.185942	-1.09866	0.271914	0.971651
rno-miR-30b-5p	2345.39	0.221751	0.208669	1.06269	0.287922	0.971651
rno-miR-146a-5p	1004.68	-0.463102	0.455577	-1.01652	0.309384	0.971651
rno-miR-25-3p	1247.73	0.216843	0.233478	0.92875	0.353018	0.971651
rno-miR-26a-5p	37677.6	0.364973	0.415509	0.878376	0.37974	0.971651
rno-miR-181d-5p	264.391	-1.14524	1.35515	-0.845108	0.398051	0.971651
rno-miR-148b-3p	611.567	-0.568897	0.767296	-0.74143	0.458433	0.971651
rno-miR-200a-3p	2387.84	-0.21699	0.297254	-0.729981	0.465402	0.971651
rno-miR-148a-3p	698.731	0.181691	0.266092	0.682813	0.494725	0.971651
rno-miR-30a-5p	80526.8	0.0945759	0.13864	0.682169	0.495132	0.971651
rno-miR-181a-5p	6497.17	-0.0774802	0.116683	-0.664021	0.506677	0.971651
rno-miR-195-5p	388.567	-0.586622	1.03742	-0.565461	0.57176	0.971651
rno-miR-221-3p	648.404	-0.387704	0.694031	-0.558626	0.576417	0.971651
rno-miR-152-3p	222.289	-0.778488	1.39492	-0.558088	0.576785	0.971651
rno-miR-10a-5p	206114	-0.122228	0.222511	-0.549314	0.58279	0.971651
rno-miR-101a-3p	2441.3	-0.497092	0.917422	-0.541836	0.587931	0.971651
rno-let-7d-5p	3448	-0.106294	0.201731	-0.52691	0.598256	0.971651
rno-miR-351-5p	521.9	-0.355449	0.679176	-0.523353	0.600729	0.971651
rno-miR-125a-5p	839.713	-0.35033	0.67051	-0.522483	0.601334	0.971651
rno-miR-126a-3p	769.889	0.150419	0.288437	0.521497	0.602021	0.971651
rno-miR-203b-3p	393.176	-0.35942	0.725744	-0.495243	0.620429	0.971651
rno-miR-181c-5p	218.577	-0.662857	1.41273	-0.469204	0.638924	0.971651
rno-miR-29a-3p	323.94	-0.492511	1.09112	-0.451379	0.651716	0.971651
rno-miR-26b-5p	7856.41	-0.100922	0.22438	-0.449782	0.652868	0.971651
rno-miR-16-5p	2501.04	-0.0980199	0.232084	-0.422346	0.672773	0.971651
rno-miR-218a-5p	153.669	-0.876899	2.10017	-0.417538	0.676285	0.971651
rno-miR-140-3p	1124.29	-0.282018	0.739912	-0.38115	0.703092	0.971651
rno-miR-191a-5p	2250.05	0.0628326	0.178213	0.352571	0.72441	0.971651
rno-miR-30c-2-3p	319.545	-0.247295	0.715489	-0.345631	0.72962	0.971651
rno-let-7i-5p	8849.77	-0.0461214	0.133777	-0.344764	0.730272	0.971651
rno-let-7g-5p	33882.7	0.0895285	0.26039	0.343825	0.730978	0.971651
rno-miR-21-5p	17234.3	0.0419169	0.123634	0.339039	0.73458	0.971651
rno-miR-126a-5p	290.375	-0.358144	1.08128	-0.331223	0.740476	0.971651
rno-miR-146b-5p	786.964	0.111721	0.337543	0.330984	0.740656	0.971651
rno-miR-196b-5p	1364.93	-0.226645	0.694609	-0.326291	0.744204	0.971651
rno-miR-19b-3p	204.632	-0.549988	1.76158	-0.312212	0.754879	0.971651
rno-miR-182	1127.51	-0.157035	0.539392	-0.291134	0.770949	0.971651
rno-miR-101b-3p	502.823	-0.310129	1.11698	-0.277651	0.78128	0.971651
rno-miR-100-5p	799.37	-0.196872	0.85073	-0.231415	0.816992	0.971651
rno-miR-9a-5p	4108.35	-0.132741	0.598071	-0.221948	0.824355	0.971651
rno-miR-203a-3p	228.819	-0.362095	1.67967	-0.215575	0.829319	0.971651
rno-miR-107-3p	899.597	-0.145189	0.710317	-0.2044	0.838041	0.971651
rno-miR-99a-5p	1440.93	0.103407	0.550304	0.187909	0.850948	0.971651
rno-miR-320-3p	403.199	-0.129125	0.700529	-0.184325	0.853759	0.971651
rno-miR-103-3p	2762.31	0.0417045	0.25264	0.165075	0.868885	0.971651
rno-miR-145-5p	428.976	0.111124	0.719261	0.154497	0.877218	0.971651
rno-miR-30e-3p	775.381	0.106982	0.69298	0.154379	0.877311	0.971651
rno-miR-93-5p	403.41	-0.0896492	0.70589	-0.127002	0.898939	0.971651
rno-miR-30a-3p	1788.75	0.0319257	0.252528	0.126424	0.899396	0.971651
rno-miR-99b-5p	2220.06	0.0543565	0.441154	0.123214	0.901937	0.971651
rno-miR-200b-3p	415.396	-0.0882163	0.73809	-0.11952	0.904864	0.971651
rno-miR-199a-3p	1040.32	-0.0300359	0.2661	-0.112875	0.91013	0.971651
rno-miR-194-5p	1355.33	-0.07604	0.676542	-0.112395	0.91051	0.971651
rno-miR-15a-5p	135.37	-0.240903	2.24365	-0.107371	0.914495	0.971651
rno-miR-30e-5p	11266	0.0132134	0.153611	0.0860181	0.931452	0.974442
rno-miR-192-5p	36597.3	-0.00752842	0.147163	-0.051157	0.9592	0.980188
rno-miR-204-5p	1449.32	-0.022908	0.68729	-0.033331	0.973411	0.980188
rno-miR-92a-3p	372.637	0.0178641	0.71936	0.0248334	0.980188	0.980188

## Sheet: Lean Liver
	baseMean	log2FoldChange	lfcSE	stat	pvalue	padj
rno-miR-9a-5p	5775.15	1.89793	0.484923	3.91388	9.08254e-05	0.00626695
rno-miR-181a-5p	2450.67	1.10515	0.328288	3.36642	0.000761503	0.024131
rno-miR-10b-5p	11416.1	1.37093	0.420481	3.26039	0.00111258	0.024131
rno-miR-192-5p	77452.2	-0.571486	0.178876	-3.19488	0.0013989	0.024131
rno-miR-127-3p	492.537	2.41944	0.919403	2.63153	0.00850007	0.117301
rno-miR-100-5p	397.424	1.82904	0.758819	2.41037	0.0159362	0.183267
rno-miR-26b-5p	5546.24	-0.451148	0.217584	-2.07345	0.0381305	0.363073
rno-miR-128-3p	464.951	2.31874	1.14756	2.02058	0.0433231	0.363073
rno-miR-30d-5p	6928.91	0.489207	0.246689	1.98309	0.0473573	0.363073
rno-miR-146b-5p	917.5	0.679304	0.377291	1.80048	0.0717852	0.443269
rno-miR-125a-5p	346.559	1.53364	0.856499	1.79059	0.0733598	0.443269
rno-miR-99a-5p	1237.66	0.859472	0.486175	1.76782	0.0770903	0.443269
rno-miR-30c-5p	1826.92	0.493746	0.286096	1.7258	0.0843828	0.446181
rno-miR-181b-5p	327.632	1.62614	0.960729	1.69261	0.0905295	0.446181
rno-miR-221-3p	409.748	1.82416	1.15831	1.57484	0.115293	0.530348
rno-miR-182	581.089	-0.682972	0.444286	-1.53723	0.124236	0.535768
rno-miR-3559-5p	518.956	-1.13421	0.771643	-1.46987	0.141597	0.574719
rno-miR-31a-5p	1485.4	-0.47436	0.336549	-1.40948	0.158692	0.608321
rno-miR-191a-5p	1249.06	0.473634	0.345036	1.37271	0.169842	0.616795
rno-miR-19b-3p	540.131	-1.1007	0.843698	-1.30461	0.192026	0.656654
rno-miR-30b-5p	1094.7	0.490774	0.383063	1.28118	0.200129	0.656654
rno-miR-378a-3p	8957.19	-0.473498	0.377197	-1.25531	0.209368	0.656654
rno-miR-103-3p	1075.67	0.347699	0.305703	1.13737	0.255382	0.755008
rno-miR-122-5p	368071	-0.400108	0.361673	-1.10627	0.26861	0.755008
rno-miR-378b	156.419	-1.21909	1.11341	-1.09492	0.273553	0.755008
rno-miR-99b-5p	303.068	0.898594	0.918574	0.978248	0.327952	0.870333
rno-let-7i-5p	6365.36	0.235976	0.252156	0.935832	0.34936	0.892808
rno-let-7a-5p	69187.2	-0.245011	0.295644	-0.828736	0.407254	0.963446
rno-let-7c-5p	8689.74	-0.360266	0.443882	-0.811626	0.417007	0.963446
rno-miR-375-3p	187.965	1.3026	1.64629	0.791236	0.428806	0.963446
rno-let-7e-5p	2785.86	0.327814	0.429951	0.762445	0.445794	0.963446
rno-miR-126a-3p	686.245	-0.278928	0.366656	-0.760735	0.446815	0.963446
rno-miR-203a-3p	233.825	-0.934102	1.35412	-0.68982	0.490307	0.986697
rno-miR-30e-5p	3079.94	-0.126479	0.200428	-0.631046	0.528011	0.986697
rno-miR-30a-5p	22946.4	0.135127	0.226144	0.597529	0.550154	0.986697
rno-miR-194-5p	1495.99	-0.539059	0.938217	-0.574556	0.565591	0.986697
rno-miR-146a-5p	403.97	-0.44884	0.850564	-0.527697	0.59771	0.986697
rno-miR-21-5p	49932	-0.182788	0.358122	-0.510407	0.609766	0.986697
rno-miR-107-3p	122.984	-0.992602	1.96623	-0.504824	0.613682	0.986697
rno-miR-320-3p	93.6819	1.00351	1.99235	0.503682	0.614485	0.986697
rno-miR-148b-3p	465.365	0.618124	1.24437	0.496736	0.619375	0.986697
rno-let-7g-5p	14153.9	-0.113829	0.235949	-0.482431	0.6295	0.986697
rno-miR-148a-3p	8105.19	-0.112354	0.265515	-0.423157	0.67218	0.986697
rno-miR-30c-2-3p	103.487	-0.646751	1.73138	-0.373547	0.708741	0.986697
rno-miR-351-5p	130.302	-0.404985	1.11805	-0.362226	0.717183	0.986697
rno-miR-101a-3p	1037.47	-0.208021	0.581886	-0.357495	0.720721	0.986697
rno-miR-532-5p	198.339	-0.498784	1.39847	-0.356664	0.721344	0.986697
rno-miR-152-3p	292.252	-0.656974	1.84789	-0.355526	0.722195	0.986697
rno-miR-98-5p	3358.57	0.125187	0.397868	0.314644	0.753032	0.986697
rno-miR-486	330.141	0.52704	1.70244	0.30958	0.75688	0.986697
rno-miR-126a-5p	287.84	-0.234404	0.791532	-0.296139	0.767124	0.986697
rno-miR-25-3p	1020.09	0.085298	0.302086	0.282364	0.777665	0.986697
rno-miR-30e-3p	398.04	-0.176094	0.718114	-0.245217	0.806289	0.986697
rno-miR-93-5p	135.096	0.295047	1.39959	0.210809	0.833037	0.986697
rno-let-7d-5p	2738.92	-0.0600998	0.315065	-0.190754	0.848719	0.986697
rno-let-7f-5p	59810.2	-0.0465841	0.253633	-0.183667	0.854274	0.986697
rno-miR-199a-3p	151.542	-0.297497	1.65295	-0.17998	0.857168	0.986697
rno-miR-203b-3p	158.022	-0.223415	1.40341	-0.159195	0.873515	0.986697
rno-miR-16-5p	1110.05	-0.0382488	0.288809	-0.132436	0.894639	0.986697
rno-miR-140-3p	932.665	0.0590167	0.453089	0.130254	0.896365	0.986697
rno-miR-30a-3p	848.16	-0.0406931	0.325602	-0.124978	0.900541	0.986697
rno-miR-148a-5p	1297.57	-0.0358641	0.287242	-0.124857	0.900637	0.986697
rno-miR-145-5p	124.445	0.194021	1.96592	0.098692	0.921383	0.986697
rno-miR-26a-5p	21152.5	-0.0145635	0.173811	-0.0837893	0.933224	0.986697
rno-miR-92a-3p	773.838	-0.0931856	1.3352	-0.0697913	0.94436	0.986697
rno-miR-122-3p	238.986	-0.0888439	1.9165	-0.0463575	0.963025	0.986697
rno-miR-195-5p	228.607	0.0803545	1.89297	0.0424489	0.966141	0.986697
rno-miR-101b-3p	11425	-0.0142736	0.412513	-0.0346015	0.972398	0.986697
rno-miR-10a-5p	52796.7	0.000606947	0.226515	0.0026795	0.997862	0.997862

## Sheet: ZDF Brain
	baseMean	log2FoldChange	lfcSE	stat	pvalue	padj
rno-miR-29a-3p	2771.68	0.589244	0.156384	3.76792	0.000164613	0.0215643
rno-miR-151-5p	659.513	0.892036	0.258256	3.45407	0.000552185	0.0361681
rno-miR-486	1363.29	-0.860459	0.286138	-3.00714	0.00263714	0.115155
rno-miR-182	54381.1	-4.08686	1.47379	-2.77303	0.00555369	0.178681
rno-miR-125b-5p	3028.51	1.45001	0.549085	2.64078	0.00827143	0.178681
rno-miR-127-3p	47222.2	0.638566	0.242447	2.63384	0.00844253	0.178681
rno-miR-376b-5p	641.636	0.396447	0.152963	2.59179	0.00954782	0.178681
rno-miR-30c-5p	14661.2	0.273756	0.115959	2.36081	0.0182352	0.298602
rno-miR-126a-3p	1368.85	0.387691	0.17433	2.2239	0.0261553	0.380705
rno-miR-125a-5p	11456.2	1.14762	0.558208	2.05589	0.0397928	0.403343
rno-miR-125b-2-3p	2699.46	-0.320867	0.156204	-2.05416	0.0399604	0.403343
rno-miR-338-3p	835.526	0.469648	0.22868	2.05373	0.0400016	0.403343
rno-miR-132-5p	997.286	0.33865	0.164915	2.05348	0.0400264	0.403343
rno-miR-378a-3p	4203.29	-0.269355	0.139109	-1.93629	0.0528318	0.451707
rno-miR-212-5p	968.306	0.539985	0.284158	1.9003	0.057394	0.451707
rno-miR-99a-5p	5682.06	0.919704	0.487026	1.88841	0.0589711	0.451707
rno-miR-383-5p	5612.19	-0.460816	0.246746	-1.86757	0.0618222	0.451707
rno-miR-16-5p	6027.45	0.363367	0.194749	1.86582	0.0620666	0.451707
rno-miR-100-5p	15708.1	0.89357	0.492979	1.81259	0.0698945	0.462164
rno-miR-128-3p	42921.5	0.29893	0.16531	1.8083	0.0705594	0.462164
rno-miR-300-3p	519.016	-0.41324	0.24753	-1.66945	0.0950276	0.549486
rno-miR-191a-5p	15629.9	0.584227	0.350302	1.66778	0.0953592	0.549486
rno-miR-340-5p	2447.88	-0.226116	0.136035	-1.66219	0.0964746	0.549486
rno-miR-384-5p	1647.74	0.243673	0.149253	1.63262	0.10255	0.559751
rno-miR-127-5p	628.917	-0.700325	0.434987	-1.60999	0.1074	0.562778
rno-miR-9a-3p	423.326	0.630298	0.397555	1.58544	0.112867	0.568678
rno-miR-26b-5p	6893.11	-0.344507	0.223809	-1.53929	0.123735	0.600342
rno-miR-541-5p	6443.95	0.4862	0.327292	1.48553	0.137405	0.606114
rno-miR-34a-5p	1957.31	-0.42209	0.286583	-1.47283	0.140796	0.606114
rno-miR-183-5p	20027.4	-3.51217	2.38827	-1.47059	0.141403	0.606114
rno-miR-138-5p	1211.73	0.276259	0.188813	1.46313	0.143432	0.606114
rno-miR-126a-5p	734.758	0.278455	0.207967	1.33894	0.180591	0.709901
rno-miR-200a-3p	10429.9	-3.3882	2.55132	-1.32802	0.184172	0.709901
rno-miR-676	418.946	0.494257	0.372242	1.32778	0.184249	0.709901
rno-miR-122-5p	2902.99	0.739242	0.575382	1.28479	0.198867	0.744332
rno-miR-487b-3p	1170.35	0.250228	0.206036	1.21449	0.224561	0.804752
rno-miR-185-5p	392.763	0.881225	0.729882	1.20735	0.227296	0.804752
rno-miR-25-3p	1885.72	-0.17068	0.143637	-1.18827	0.234725	0.809184
rno-miR-301a-3p	449.314	-0.1718	0.148415	-1.15756	0.247042	0.81988
rno-let-7e-5p	52685.2	-0.289005	0.254967	-1.1335	0.257005	0.81988
rno-miR-181d-5p	5414.74	-0.180509	0.159703	-1.13028	0.258358	0.81988
rno-miR-92a-3p	548.955	-0.404241	0.361042	-1.11965	0.262862	0.81988
rno-miR-341	1319.04	-0.216524	0.19913	-1.08735	0.276882	0.84157
rno-miR-192-5p	2629.53	0.411289	0.392502	1.04786	0.294701	0.84157
rno-miR-146b-5p	34372.4	0.294325	0.281545	1.04539	0.295842	0.84157
rno-miR-582-3p	191.275	1.48148	1.43275	1.03401	0.301131	0.84157
rno-miR-369-3p	799.465	-0.238477	0.231018	-1.03229	0.301937	0.84157
rno-miR-153-3p	1085.79	0.203178	0.199982	1.01598	0.309637	0.845052
rno-let-7i-5p	93747.2	-0.206506	0.208728	-0.989359	0.322488	0.850498
rno-miR-103-3p	21481.2	-0.22957	0.23422	-0.980148	0.327013	0.850498
rno-miR-93-5p	1232.2	-0.192016	0.19921	-0.963888	0.335102	0.850498
rno-miR-221-3p	31572.1	-0.182899	0.191716	-0.954011	0.340078	0.850498
rno-miR-132-3p	16024.2	0.298402	0.3154	0.946106	0.344095	0.850498
rno-miR-30a-5p	66427.5	-0.158705	0.17151	-0.925342	0.354788	0.857705
rno-miR-361-5p	352.205	1.38391	1.56917	0.881936	0.377811	0.857705
rno-miR-181a-1-3p	516.356	0.169706	0.194035	0.874619	0.381781	0.857705
rno-miR-351-5p	1202.52	-0.137628	0.158269	-0.869581	0.384529	0.857705
rno-miR-212-3p	1419.47	0.145258	0.167154	0.869011	0.384841	0.857705
rno-miR-195-5p	625.338	0.150009	0.183853	0.815919	0.414546	0.857705
rno-miR-543-3p	961.947	0.228545	0.282821	0.808091	0.419038	0.857705
rno-miR-10b-5p	6838.41	0.42716	0.537153	0.795229	0.42648	0.857705
rno-miR-134-5p	578.501	-0.181215	0.230371	-0.786623	0.431503	0.857705
rno-miR-107-3p	2621.29	-0.166193	0.213482	-0.778486	0.436282	0.857705
rno-miR-204-5p	4738.16	0.375482	0.483839	0.776048	0.437721	0.857705
rno-miR-488-3p	1498.06	-0.134397	0.173739	-0.773556	0.439193	0.857705
rno-miR-409a-5p	221.628	1.28989	1.68118	0.767254	0.44293	0.857705
rno-miR-30d-5p	27068.2	-0.0704952	0.0925286	-0.761875	0.446135	0.857705
rno-miR-30e-5p	16284.4	-0.116567	0.153996	-0.756947	0.449082	0.857705
rno-miR-98-5p	56071.7	0.247456	0.328858	0.752471	0.451768	0.857705
rno-miR-21-5p	8912.32	-0.185985	0.2533	-0.734249	0.462797	0.866092
rno-miR-411-5p	3771.11	0.207092	0.297493	0.696124	0.486351	0.887893
rno-miR-10a-5p	4586.03	0.407661	0.58784	0.69349	0.488002	0.887893
rno-miR-29b-3p	355.509	0.163877	0.247541	0.662022	0.507957	0.900857
rno-miR-181a-5p	107459	-0.111461	0.17077	-0.652696	0.513953	0.900857
rno-miR-139-5p	608.744	0.221839	0.360295	0.615715	0.538083	0.900857
rno-miR-598-3p	2673.09	-0.220125	0.365411	-0.602405	0.546905	0.900857
rno-miR-26a-5p	113496	0.104653	0.174299	0.600423	0.548224	0.900857
rno-miR-181b-5p	35245.4	-0.0662751	0.117373	-0.564652	0.57231	0.900857
rno-miR-30e-3p	3299.82	-0.0747256	0.132705	-0.563094	0.573371	0.900857
rno-miR-30c-2-3p	390.509	-0.138377	0.249007	-0.555715	0.578405	0.900857
rno-miR-221-5p	219.974	0.781427	1.42629	0.547874	0.583778	0.900857
rno-miR-380-3p	349.577	0.400375	0.734496	0.545102	0.585683	0.900857
rno-miR-101a-3p	7370.99	-0.119562	0.222153	-0.538197	0.590441	0.900857
rno-miR-31a-5p	511.824	-0.0769586	0.143805	-0.53516	0.592539	0.900857
rno-miR-222-3p	7874.65	0.158915	0.302826	0.524774	0.59974	0.900857
rno-miR-136-3p	1535.08	0.0947817	0.181489	0.522245	0.6015	0.900857
rno-miR-151-3p	830.883	0.211369	0.407992	0.518071	0.604408	0.900857
rno-miR-136-5p	586.362	0.138818	0.271366	0.511553	0.608964	0.900857
rno-miR-1b	523.497	0.132613	0.261473	0.507175	0.612032	0.900857
rno-let-7a-5p	194078	-0.0931583	0.197486	-0.471722	0.637125	0.925615
rno-miR-532-5p	300.176	-0.50904	1.10914	-0.458951	0.646269	0.925615
rno-miR-9a-5p	453405	-0.0818488	0.180406	-0.453692	0.65005	0.925615
rno-miR-101b-3p	4788.48	-0.135932	0.337282	-0.403022	0.686932	0.957917
rno-miR-129-5p	13154.3	-0.0867641	0.215595	-0.40244	0.68736	0.957917
rno-miR-218a-5p	5998.37	-0.067	0.17983	-0.372575	0.709465	0.974461
rno-miR-30a-3p	2711.88	0.0562637	0.159171	0.353479	0.723729	0.974461
rno-miR-409a-3p	4086.35	0.0779766	0.221049	0.352757	0.724271	0.974461
rno-miR-873-5p	297.911	-0.456005	1.31613	-0.346475	0.728986	0.974461
rno-miR-148a-5p	314.945	0.0708013	0.210655	0.336101	0.736795	0.974951
rno-let-7c-5p	51640	-0.0573279	0.178932	-0.320388	0.748674	0.978206
rno-miR-337-5p	233.438	0.353124	1.13534	0.31103	0.755778	0.978206
rno-miR-20a-5p	208.947	-0.388493	1.48335	-0.261903	0.793396	0.978206
rno-miR-206-3p	363.629	0.201635	0.779376	0.258714	0.795856	0.978206
rno-miR-19b-3p	187.194	-0.454953	1.76637	-0.257564	0.796743	0.978206
rno-miR-181c-5p	3359.6	-0.0441565	0.172998	-0.255242	0.798536	0.978206
rno-miR-92b-3p	1247.12	0.0891526	0.355505	0.250778	0.801986	0.978206
rno-miR-99b-5p	7364.33	-0.112777	0.468088	-0.240932	0.809608	0.978206
rno-miR-130a-3p	381.294	-0.0408762	0.176665	-0.231377	0.817022	0.978206
rno-miR-148a-3p	2513.51	0.049006	0.213646	0.22938	0.818573	0.978206
rno-miR-145-5p	413.912	0.282357	1.25074	0.225752	0.821394	0.978206
rno-miR-140-3p	1725.57	-0.0713442	0.354587	-0.201204	0.840539	0.989344
rno-miR-219a-2-3p	7328.63	0.0463389	0.247999	0.186851	0.851777	0.989344
rno-miR-34c-5p	280.677	0.254924	1.38136	0.184546	0.853585	0.989344
rno-let-7f-5p	174460	0.0257551	0.152339	0.169064	0.865746	0.989344
rno-miR-382-3p	471.475	-0.0315587	0.192662	-0.163804	0.869886	0.989344
rno-miR-872-5p	260.376	-0.155968	1.07083	-0.145652	0.884196	0.989344
rno-miR-152-3p	156.454	-0.297861	2.25618	-0.13202	0.894968	0.989344
rno-let-7d-5p	20847.3	0.0324451	0.269319	0.120471	0.90411	0.989344
rno-miR-493-5p	203.184	0.143637	1.50489	0.0954464	0.92396	0.989344
rno-miR-30b-5p	1960.88	-0.0172158	0.18207	-0.094556	0.924667	0.989344
rno-miR-328a-3p	435.896	0.0327931	0.368717	0.0889385	0.929131	0.989344
rno-miR-433-3p	216.953	-0.139391	1.70374	-0.0818151	0.934794	0.989344
rno-let-7g-5p	64266.1	0.0165732	0.218115	0.0759839	0.939432	0.989344
rno-miR-320-3p	1313.49	-0.0211693	0.304502	-0.0695211	0.944575	0.989344
rno-miR-672-5p	672.163	0.00925975	0.179508	0.051584	0.95886	0.989344
rno-miR-382-5p	12151.2	-0.00992619	0.221484	-0.0448168	0.964253	0.989344
rno-miR-329-5p	273.243	-0.0357049	0.807628	-0.0442097	0.964737	0.989344
rno-miR-323-3p	1132.54	0.0142551	0.412408	0.0345655	0.972426	0.989344
rno-miR-335	282.014	0.0140827	0.799029	0.0176248	0.985938	0.989344
rno-miR-379-5p	7645.79	0.00450855	0.282321	0.0159696	0.987259	0.989344
rno-miR-148b-3p	2465.82	-0.00515745	0.386152	-0.013356	0.989344	0.989344

## Sheet: ZDF Adipose
	baseMean	log2FoldChange	lfcSE	stat	pvalue	padj
rno-miR-221-3p	2407.09	-1.6023	0.410621	-3.90214	9.53478e-05	0.00667435
rno-miR-30a-5p	19521.4	0.593683	0.226132	2.62539	0.00865508	0.230714
rno-miR-30c-5p	3306.15	0.844595	0.342627	2.46505	0.0136992	0.230714
rno-miR-125a-5p	4539.65	1.19184	0.496492	2.40053	0.0163716	0.230714
rno-miR-21-5p	12382.5	-0.645961	0.269362	-2.39812	0.0164796	0.230714
rno-let-7i-5p	20532.8	-0.841454	0.373566	-2.25249	0.0242914	0.2834
rno-miR-148a-3p	3963.98	0.591939	0.288568	2.0513	0.0402382	0.402382
rno-miR-320-3p	1407.44	-1.12448	0.56754	-1.98131	0.047556	0.416115
rno-miR-10b-5p	188919	0.47872	0.261359	1.83166	0.0670026	0.510697
rno-miR-140-3p	963.351	-2.54863	1.42135	-1.7931	0.0729567	0.510697
rno-miR-146b-5p	12313.1	-0.576492	0.331853	-1.73719	0.0823541	0.524071
rno-miR-150-5p	253.689	3.00732	1.82469	1.64812	0.099328	0.579413
rno-miR-30d-5p	6208.58	0.395417	0.255561	1.54725	0.121803	0.598326
rno-miR-10a-5p	65518.4	0.425827	0.275947	1.54315	0.122795	0.598326
rno-miR-351-5p	1190.16	-0.585571	0.385701	-1.5182	0.128964	0.598326
rno-miR-34a-5p	666.541	-1.64644	1.1065	-1.48796	0.13676	0.598326
rno-miR-103-3p	1401.01	-0.56589	0.413869	-1.36732	0.171526	0.669727
rno-miR-181a-5p	10057	-0.457295	0.334985	-1.36512	0.172216	0.669727
rno-miR-99b-5p	2228.94	0.535422	0.416948	1.28415	0.199091	0.673073
rno-miR-30b-5p	853.392	1.10781	0.864019	1.28216	0.199785	0.673073
rno-miR-145-5p	929.511	-1.01743	0.797303	-1.27609	0.201922	0.673073
rno-miR-199a-3p	2352.75	-0.347403	0.296404	-1.17206	0.241173	0.73452
rno-miR-125b-5p	1012.39	1.46324	1.28936	1.13486	0.256436	0.73452
rno-miR-146a-5p	1784.53	0.434527	0.38867	1.11798	0.263574	0.73452
rno-let-7c-5p	10496.1	-0.378723	0.339915	-1.11417	0.265206	0.73452
rno-miR-93-5p	206.138	-1.76144	1.67322	-1.05273	0.292467	0.73452
rno-miR-29a-3p	125.598	1.79222	1.70929	1.04852	0.294401	0.73452
rno-miR-16-5p	2611.84	0.423643	0.424973	0.99687	0.318828	0.73452
rno-miR-126a-5p	525.721	1.05079	1.08846	0.965385	0.334352	0.73452
rno-miR-122-5p	7301.55	-0.438697	0.45462	-0.964976	0.334557	0.73452
rno-miR-30e-5p	1904.09	0.265	0.285747	0.927393	0.353722	0.73452
rno-let-7g-5p	16880.2	-0.559038	0.605999	-0.922507	0.356264	0.73452
rno-miR-192-5p	3116.06	-0.323619	0.351147	-0.921605	0.356735	0.73452
rno-miR-26a-5p	26220.2	0.264384	0.286893	0.921543	0.356767	0.73452
rno-miR-486	1982.58	0.678844	0.855766	0.793259	0.427627	0.762682
rno-miR-182	262.633	-1.16188	1.48794	-0.780861	0.434884	0.762682
rno-miR-222-3p	413.446	-0.901932	1.16715	-0.772764	0.439662	0.762682
rno-miR-191a-5p	4108.47	0.313067	0.407065	0.769084	0.441843	0.762682
rno-miR-126a-3p	1227.61	0.529145	0.699227	0.756756	0.449196	0.762682
rno-miR-99a-5p	900.386	0.443264	0.586379	0.755934	0.449689	0.762682
rno-miR-195-5p	398.517	0.867157	1.14766	0.755585	0.449898	0.762682
rno-miR-148a-5p	601.87	-0.6931	0.933104	-0.742789	0.457609	0.762682
rno-miR-28-3p	195.966	-1.07164	1.53916	-0.696252	0.486271	0.791604
rno-miR-100-5p	920.123	0.831492	1.24147	0.669765	0.503007	0.800239
rno-miR-181b-5p	1241.03	-0.181256	0.344683	-0.525863	0.598983	0.899774
rno-let-7d-3p	81.8584	0.962561	1.9085	0.504355	0.614012	0.899774
rno-miR-9a-5p	4178.74	-0.144915	0.29624	-0.489183	0.624712	0.899774
rno-miR-101b-3p	135.297	-0.846321	1.751	-0.483337	0.628857	0.899774
rno-miR-204-5p	607.96	-0.308727	0.64058	-0.481949	0.629842	0.899774
rno-miR-25-3p	1087.15	-0.194782	0.423264	-0.460189	0.64538	0.903533
rno-miR-423-5p	120.643	0.723384	1.71135	0.422698	0.672515	0.910307
rno-miR-26b-5p	3264.84	-0.130031	0.312674	-0.415868	0.677506	0.910307
rno-miR-128-3p	278.905	0.569343	1.43708	0.39618	0.691973	0.910307
rno-miR-152-3p	475.779	-0.310414	0.908492	-0.341681	0.732591	0.910307
rno-let-7f-5p	44251.7	-0.117035	0.346848	-0.337424	0.735797	0.910307
rno-miR-125b-2-3p	326.295	0.470732	1.405	0.33504	0.737595	0.910307
rno-let-7a-5p	63785.6	-0.114092	0.364462	-0.313042	0.754249	0.910307
rno-let-7e-5p	5015.99	-0.111801	0.357152	-0.313034	0.754255	0.910307
rno-miR-130a-3p	94.5881	0.477228	1.70737	0.27951	0.779853	0.916132
rno-miR-151-3p	427.816	0.370323	1.3591	0.272476	0.785256	0.916132
rno-let-7d-5p	5521.97	-0.0926455	0.363402	-0.25494	0.79877	0.916621
rno-miR-132-3p	150.999	-0.408128	1.73116	-0.235755	0.813623	0.918607
rno-miR-92a-3p	352.779	0.204904	0.960573	0.213314	0.831082	0.923425
rno-miR-127-3p	310.087	0.25617	1.42964	0.179185	0.857792	0.932744
rno-miR-423-3p	142.851	-0.264234	1.56732	-0.16859	0.866119	0.932744
rno-miR-101a-3p	339.635	0.185834	1.40364	0.132395	0.894672	0.948895
rno-miR-30e-3p	210.598	0.117979	1.50696	0.0782894	0.937598	0.951873
rno-miR-98-5p	2188.06	-0.0268952	0.36667	-0.0733498	0.941528	0.951873
rno-miR-203b-3p	162.538	0.12163	1.76812	0.0687906	0.945156	0.951873
rno-miR-30a-3p	773.721	0.0508797	0.843001	0.0603555	0.951873	0.951873
rno-miR-378a-3p	11890.5	-1.67866	0.717181	-2.34064	NA	NA

## Sheet: ZDF Kidney
	baseMean	log2FoldChange	lfcSE	stat	pvalue	padj
rno-miR-9a-5p	5300.85	1.66789	0.560943	2.97336	0.00294558	0.200299
rno-miR-99b-5p	5052.49	-1.27852	0.615659	-2.07667	0.037832	0.947932
rno-miR-181a-5p	9804.04	0.819066	0.403469	2.03006	0.0423505	0.947932
rno-miR-146b-5p	1066.06	0.907764	0.493745	1.83853	0.0659848	0.947932
rno-let-7e-5p	5159.36	0.546025	0.329426	1.6575	0.0974176	0.947932
rno-miR-21-5p	26056.6	-0.499586	0.302469	-1.65169	0.0985972	0.947932
rno-miR-99a-5p	1964.76	-0.97771	0.599824	-1.62999	0.103103	0.947932
rno-miR-146a-5p	1429.69	-0.737739	0.52555	-1.40375	0.160394	0.947932
rno-miR-92a-3p	644.753	-1.01343	0.815448	-1.24279	0.213946	0.947932
rno-miR-145-5p	739.219	0.73681	0.62466	1.17954	0.238184	0.947932
rno-miR-30a-3p	2352.77	0.241052	0.214189	1.12542	0.260412	0.947932
rno-miR-148a-3p	900.361	0.564507	0.506559	1.1144	0.26511	0.947932
rno-miR-98-5p	3647.1	0.33999	0.307303	1.10637	0.268568	0.947932
rno-miR-181b-5p	1968.67	0.345817	0.316072	1.09411	0.273907	0.947932
rno-miR-351-5p	1080.23	0.520778	0.476731	1.09239	0.27466	0.947932
rno-miR-182	1142.68	1.21822	1.15915	1.05096	0.293275	0.947932
rno-miR-203b-3p	548.753	-0.724957	0.757517	-0.957018	0.338558	0.947932
rno-miR-148b-3p	1261.3	-1.63134	1.73698	-0.93918	0.347638	0.947932
rno-miR-192-5p	42039	-0.270047	0.295209	-0.914764	0.360316	0.947932
rno-miR-30d-5p	14155.8	-0.227038	0.28583	-0.794312	0.427014	0.947932
rno-miR-221-3p	789.634	0.689242	0.870531	0.791748	0.428507	0.947932
rno-miR-10b-5p	319618	-0.290913	0.368403	-0.78966	0.429726	0.947932
rno-miR-140-3p	1854.07	-0.379665	0.48117	-0.789045	0.430086	0.947932
rno-miR-30e-3p	976.652	-0.561812	0.724885	-0.775036	0.438319	0.947932
rno-let-7c-5p	7915.04	0.254933	0.33297	0.765633	0.443895	0.947932
rno-miR-26a-5p	42390.9	-0.20695	0.271806	-0.76139	0.446424	0.947932
rno-let-7f-5p	51214.1	-0.143451	0.189078	-0.758687	0.44804	0.947932
rno-miR-126a-5p	449.583	-0.555919	0.790758	-0.70302	0.482043	0.947932
rno-let-7a-5p	46071.2	0.154195	0.234862	0.656535	0.51148	0.947932
rno-miR-101a-3p	2687.49	-0.507441	0.781574	-0.649255	0.516173	0.947932
rno-miR-30e-5p	13528.5	-0.19724	0.340201	-0.579775	0.562066	0.947932
rno-miR-30a-5p	92099	-0.173197	0.326517	-0.530436	0.59581	0.947932
rno-miR-194-5p	1300.15	-0.370459	0.715629	-0.517669	0.604689	0.947932
rno-let-7d-5p	4279.57	0.171625	0.334542	0.513014	0.607941	0.947932
rno-miR-200a-3p	3228.18	-0.366095	0.714442	-0.512421	0.608356	0.947932
rno-let-7g-5p	32385.7	-0.191091	0.378826	-0.50443	0.613959	0.947932
rno-miR-19b-3p	227.438	-0.970603	2.0152	-0.481641	0.630061	0.947932
rno-miR-25-3p	1133.93	-0.341192	0.726584	-0.469583	0.638653	0.947932
rno-miR-125a-5p	1492.02	-0.196092	0.439869	-0.445797	0.655744	0.947932
rno-miR-30c-5p	11549	0.149339	0.335032	0.445747	0.65578	0.947932
rno-miR-103-3p	3345.72	0.12591	0.306776	0.410431	0.68149	0.947932
rno-miR-196b-5p	1759.99	-0.286349	0.730795	-0.391833	0.695182	0.947932
rno-miR-16-5p	3381.07	-0.155633	0.398849	-0.390205	0.696385	0.947932
rno-miR-126a-3p	1039.22	-0.281987	0.734269	-0.384038	0.70095	0.947932
rno-miR-200b-3p	714.518	-0.274961	0.759347	-0.362102	0.717276	0.947932
rno-miR-101b-3p	752.535	0.31617	0.892518	0.354245	0.723155	0.947932
rno-miR-100-5p	992.456	-0.406805	1.17742	-0.345507	0.729714	0.947932
rno-miR-203a-3p	327.611	0.529119	1.69586	0.312006	0.755036	0.947932
rno-miR-107-3p	1419.49	-0.214917	0.718483	-0.299125	0.764844	0.947932
rno-miR-130a-3p	169.659	0.601012	2.10924	0.284943	0.775688	0.947932
rno-miR-204-5p	1286.33	-0.10953	0.394854	-0.277392	0.781479	0.947932
rno-miR-196a-5p	164.148	0.58992	2.12937	0.27704	0.781749	0.947932
rno-miR-152-3p	379.047	0.200015	0.793937	0.251928	0.801097	0.947932
rno-miR-29a-3p	422.191	0.192297	0.790375	0.243298	0.807774	0.947932
rno-miR-195-5p	478.787	-0.171391	0.789097	-0.217199	0.828054	0.947932
rno-let-7i-5p	10661	-0.0513572	0.246183	-0.208614	0.83475	0.947932
rno-miR-181d-5p	353.245	0.260215	1.42108	0.183111	0.854711	0.947932
rno-miR-191a-5p	3197.6	0.0402633	0.22889	0.175907	0.860367	0.947932
rno-miR-20a-5p	235.821	-0.290449	1.74565	-0.166384	0.867854	0.947932
rno-miR-30b-5p	2479.78	-0.0523753	0.327923	-0.159718	0.873103	0.947932
rno-miR-93-5p	530.993	-0.11839	0.774393	-0.15288	0.878493	0.947932
rno-miR-141-3p	227.099	-0.247984	1.76242	-0.140707	0.888102	0.947932
rno-miR-30c-2-3p	398.175	-0.105994	0.757757	-0.139879	0.888756	0.947932
rno-miR-10a-5p	254543	-0.0509991	0.378658	-0.134684	0.892862	0.947932
rno-miR-375-3p	431.519	0.197452	1.87941	0.105061	0.916328	0.947932
rno-miR-199a-3p	1182.46	0.0739804	0.737089	0.100368	0.920052	0.947932
rno-miR-26b-5p	9471.19	-0.00858165	0.338541	-0.0253489	0.979777	0.989027
rno-miR-181c-5p	390.963	0.0128557	0.93476	0.013753	0.989027	0.989027
rno-miR-378a-3p	42160.9	2.14251	0.860259	2.49055	NA	NA
rno-miR-122-5p	6758.47	1.90102	0.732525	2.59517	NA	NA
rno-miR-320-3p	3412.91	3.12975	1.07574	2.90938	NA	NA

## Sheet: ZDF Liver
	baseMean	log2FoldChange	lfcSE	stat	pvalue	padj
rno-let-7c-5p	4256.05	1.1283	0.458778	2.45936	0.0139186	0.579305
rno-miR-30a-3p	621.216	2.95982	1.23505	2.39652	0.0165516	0.579305
rno-miR-30b-5p	1286.15	-1.04553	0.493039	-2.12058	0.033957	0.666055
rno-miR-26b-5p	5365.11	-1.00117	0.482678	-2.0742	0.0380603	0.666055
rno-miR-127-3p	415.286	2.56947	1.5386	1.67	0.0949188	0.971352
rno-miR-148a-5p	1630.34	1.33729	0.891946	1.49929	0.133798	0.971352
rno-miR-128-3p	355.164	2.27745	1.57047	1.45017	0.14701	0.971352
rno-let-7d-5p	2502.14	0.58713	0.423284	1.38708	0.165417	0.971352
rno-miR-21-5p	99592.9	-0.860482	0.624448	-1.37799	0.168207	0.971352
rno-miR-28-3p	239.687	3.09547	2.25397	1.37334	0.169646	0.971352
rno-miR-30c-5p	2556.85	-0.493893	0.364879	-1.35358	0.175871	0.971352
rno-miR-125a-5p	346.105	2.62869	2.22819	1.17974	0.238102	0.971352
rno-miR-192-5p	111778	0.481627	0.415311	1.15968	0.246181	0.971352
rno-miR-802-5p	183.04	-2.61662	2.27886	-1.14822	0.250879	0.971352
rno-miR-101b-3p	13581.5	-0.713544	0.651762	-1.09479	0.273608	0.971352
rno-miR-148a-3p	11257.7	-0.406271	0.376707	-1.07848	0.28082	0.971352
rno-miR-351-5p	146.057	2.42363	2.2663	1.06942	0.284879	0.971352
rno-miR-30e-3p	425.194	1.393	1.3168	1.05787	0.290116	0.971352
rno-miR-99b-5p	342.261	1.39421	1.35013	1.03265	0.301768	0.971352
rno-miR-100-5p	264.22	2.33794	2.27678	1.02686	0.304486	0.971352
rno-miR-375-3p	195.71	1.85903	1.90287	0.97696	0.328589	0.971352
rno-miR-10b-5p	14312.2	-0.544302	0.580027	-0.938408	0.348035	0.971352
rno-miR-221-3p	279.515	1.78167	1.94622	0.915451	0.359955	0.971352
rno-miR-140-3p	1244.13	1.11908	1.24692	0.897475	0.369465	0.971352
rno-let-7e-5p	2115.35	0.438343	0.503214	0.871087	0.383707	0.971352
rno-miR-181a-5p	3077.24	0.45792	0.535461	0.855189	0.392447	0.971352
rno-miR-30a-5p	25976.9	0.279532	0.334442	0.835819	0.403257	0.971352
rno-miR-98-5p	2164.64	0.373694	0.459897	0.812559	0.416471	0.971352
rno-miR-148b-3p	1686.39	-0.81625	1.08694	-0.750963	0.452675	0.971352
rno-miR-92a-3p	1498.6	-0.722202	0.993842	-0.726677	0.467424	0.971352
rno-let-7a-5p	57119.5	0.351257	0.487529	0.720485	0.471226	0.971352
rno-miR-30d-5p	6603.35	0.235719	0.327762	0.719176	0.472032	0.971352
rno-miR-194-5p	1685.81	-0.816676	1.17596	-0.694477	0.487383	0.971352
rno-miR-203b-3p	304.711	-1.39049	2.00659	-0.692964	0.488332	0.971352
rno-miR-191a-5p	1874.57	0.529735	0.862993	0.613835	0.539325	0.971352
rno-miR-34a-5p	288.495	-1.20194	2.05303	-0.585444	0.558249	0.971352
rno-miR-182	546.499	0.585647	1.09377	0.535441	0.592345	0.971352
rno-miR-31a-5p	1435.61	-0.432524	0.885028	-0.488712	0.625045	0.971352
rno-miR-19b-3p	477.242	-0.763423	1.70659	-0.44734	0.65463	0.971352
rno-miR-203a-3p	334.363	-0.811377	1.96485	-0.412946	0.679646	0.971352
rno-miR-486	560.63	0.685895	1.88185	0.364479	0.715501	0.971352
rno-miR-3559-5p	232.325	-0.728202	2.00496	-0.363201	0.716455	0.971352
rno-miR-25-3p	688.436	0.319583	0.919412	0.347595	0.728144	0.971352
rno-miR-126a-3p	880.103	0.323538	0.9332	0.346697	0.728819	0.971352
rno-miR-30e-5p	4031.89	-0.138353	0.429881	-0.321839	0.747574	0.971352
rno-miR-20a-5p	126.12	-0.692478	2.31164	-0.299562	0.764512	0.971352
rno-miR-10a-5p	55387.9	0.109247	0.36822	0.296689	0.766704	0.971352
rno-miR-378a-3p	13277.3	0.0901498	0.344516	0.261671	0.793575	0.971352
rno-miR-26a-5p	21075.7	0.0909524	0.358791	0.253497	0.799884	0.971352
rno-miR-107-3p	144.123	-0.576837	2.3919	-0.241162	0.809429	0.971352
rno-miR-16-5p	1354.61	-0.209341	0.88151	-0.23748	0.812285	0.971352
rno-miR-195-5p	279.36	-0.389276	1.69089	-0.23022	0.817921	0.971352
rno-let-7i-5p	5350.7	0.0631274	0.293334	0.215207	0.829606	0.971352
rno-let-7g-5p	23927.1	-0.131804	0.6144	-0.214525	0.830138	0.971352
rno-miR-199a-3p	188.66	0.357362	1.70015	0.210194	0.833516	0.971352
rno-miR-126a-5p	406.712	-0.408461	1.99166	-0.205086	0.837505	0.971352
rno-miR-122-5p	260668	0.0985734	0.49866	0.197676	0.843298	0.971352
rno-miR-122-3p	188.213	0.44024	2.35809	0.186693	0.851901	0.971352
rno-miR-152-3p	383.583	0.250283	1.68842	0.148235	0.882157	0.971352
rno-miR-93-5p	101.895	-0.325716	2.37221	-0.137305	0.89079	0.971352
rno-miR-146a-5p	612.383	0.138996	1.40017	0.0992705	0.920924	0.971352
rno-let-7f-5p	73074.1	0.0601913	0.61629	0.0976671	0.922197	0.971352
rno-miR-103-3p	982.159	0.0826643	0.890591	0.0928195	0.926047	0.971352
rno-miR-378b	175.701	0.114136	1.68037	0.0679231	0.945847	0.971352
rno-miR-145-5p	160.156	-0.0988584	1.70596	-0.0579489	0.953789	0.971352
rno-miR-146b-5p	1226.62	-0.0313526	0.584101	-0.0536768	0.957193	0.971352
rno-miR-340-5p	92.1673	-0.102679	1.92644	-0.0532997	0.957493	0.971352
rno-miR-99a-5p	1078.06	-0.0455507	0.86717	-0.0525281	0.958108	0.971352
rno-miR-101a-3p	868.396	-0.0812137	1.58725	-0.0511662	0.959193	0.971352
rno-miR-9a-5p	5733.33	-0.0243945	0.679264	-0.0359131	0.971352	0.971352
