# Supplementary material for: Whole egg consumption increases gene expression within the glutathione pathway in the liver of Zucker Diabetic Fatty rats
Source: PLoS One. 2020 Nov 3;15(11):e0240885. doi: 10.1371/journal.pone.0240885 (PMC7608885; doi:10.1371/journal.pone.0240885)
Supplement: S4 Table — Raw microRNA read counts used in the analyses. (XLSX) [file pone.0240885.s005.xlsx]

## Sheet: Lean Brain
	WE_Lean_6	WE_Lean_13	WE_Lean_10	WE_Lean_17	WE_Lean_2	Cas_Lean_19	WE_Lean_21	Cas_Lean_23	Cas_Lean_4	Cas_Lean_8	Cas_Lean_12	Cas_Lean_15
rno-miR-9a-5p	327497	239504	368898	535488	313176	287627	799520	448919	363649	661896	114279	96816
rno-let-7a-5p	273232	127686	204711	185977	174607	127476	422627	273686	202253	223310	39988	127601
rno-let-7f-5p	299473	127575	256282	226061	133566	91731	393860	318463	219245	236833	39844	132194
rno-miR-26a-5p	112444	89431	83107	130820	87767	75851	218272	156508	135673	130829	28170	203326
rno-miR-181a-5p	121829	79921	94462	103899	83587	136831	215279	156427	128372	125310	24584	124078
rno-let-7i-5p	107185	56288	104467	110518	58227	103302	170464	132751	84748	110917	22748	33814
rno-miR-30a-5p	61723	46042	79202	82982	40280	25910	108770	63875	70503	86018	21836	71811
rno-let-7g-5p	65341	45523	61232	85700	66476	67846	121761	85134	70517	88417	16165	19174
rno-miR-127-3p	44179	37755	42349	85363	41129	73336	141587	65523	43616	53128	10713	79675
rno-let-7e-5p	65437	28693	48479	44675	53977	65584	88315	56482	43973	48859	9660	69983
rno-let-7c-5p	74563	30256	44524	50333	45581	65443	102838	68220	42340	56601	10191	36850
rno-miR-98-5p	32567	30995	27809	34456	38673	86648	90575	29411	27723	44444	9235	29647
rno-miR-128-3p	43382	26047	30056	70368	30023	39485	118804	55152	48498	62150	10871	57731
rno-miR-182	93400	692	1072	5988	313	67912	713	55492	338	20492	472	0
rno-miR-146b-5p	29683	25309	27799	35840	37550	28792	89548	46788	41875	37915	7170	84724
rno-miR-181b-5p	33517	24375	28752	37169	27164	38237	54465	31912	36664	49340	7581	20735
rno-miR-221-3p	15034	15230	16441	43982	18116	24603	75441	26831	32321	41151	7823	3695
rno-miR-30d-5p	27816	15848	24168	36576	18659	9884	59760	34550	34532	38305	7595	27525
rno-let-7d-5p	32107	15803	21322	24027	12681	17773	44047	19288	16483	27807	4362	14360
rno-miR-103-3p	16966	11544	17668	26310	14428	16527	31289	23246	18372	33035	4956	3483
rno-miR-30e-5p	16609	12198	15618	18863	10574	6588	30820	22139	20249	19819	4989	27882
rno-miR-191a-5p	10592	11597	7560	19823	11820	28210	43751	23229	16243	16639	2592	11092
rno-miR-30c-5p	21446	10866	14209	22218	9901	9119	36219	19616	19984	25737	3814	22327
rno-miR-100-5p	3152	9211	7515	36143	9403	20197	58963	21698	5001	9599	3300	12909
rno-miR-125a-5p	23947	6278	12736	20505	7504	6891	68471	35213	11671	15666	1570	22110
rno-miR-132-3p	12630	13144	11373	19315	14005	11313	28024	10606	15226	22582	3176	8940
rno-miR-129-5p	7599	6196	7606	16989	10941	7532	30403	9821	11906	19806	2881	1681
rno-miR-382-5p	7836	5968	7981	12244	9506	13598	19628	7962	9120	15707	2416	2395
rno-miR-222-3p	6512	3944	5129	13634	5493	7267	27313	9254	7930	11994	1838	4219
rno-miR-21-5p	5407	10110	10800	7221	7191	4473	11207	8870	9169	13438	5657	2360
rno-miR-379-5p	10977	4606	11854	11423	5230	4176	13824	14669	8371	12235	1918	2285
rno-miR-99b-5p	2831	3139	3336	17829	5776	11491	28595	14212	3540	8687	1521	2150
rno-miR-219a-2-3p	11083	5524	10145	8519	4056	8262	15515	8381	8813	12658	1651	2221
rno-miR-26b-5p	9784	5160	7965	7662	4516	4764	15437	13819	10114	7446	2212	3288
rno-miR-101a-3p	5746	3784	7623	10868	3294	6336	10548	6720	5918	11070	2179	4468
rno-miR-16-5p	9397	5561	5949	6759	3097	2318	11276	10614	8184	7544	1424	13348
rno-miR-10b-5p	2782	20372	11277	4699	6715	6290	10938	5117	6670	6464	11017	5830
rno-miR-541-5p	4197	4634	3244	5382	5094	6876	14721	5188	6284	5758	966	12184
rno-miR-218a-5p	3903	3900	4797	6854	3870	3564	13764	5768	7461	7923	1675	2707
rno-miR-99a-5p	913	2973	2402	13908	2991	12035	17634	5194	1143	3940	1956	4220
rno-miR-383-5p	5797	3191	4428	6364	5708	5770	10849	4655	8594	8861	902	3875
rno-miR-181d-5p	3487	2449	3775	7781	3285	5172	8172	5705	4335	7047	1385	1870
rno-miR-411-5p	6109	2542	4760	4363	2942	739	10393	7531	6622	3968	763	12966
rno-miR-125b-5p	6559	2050	3669	5879	1704	1956	18376	10990	3333	4335	873	8964
rno-miR-10a-5p	1803	15047	9988	2637	3935	3646	6860	3442	5303	4034	8152	3427
rno-miR-204-5p	4351	1370	1934	4414	3329	5447	7437	4999	4988	7109	477	1312
rno-miR-378a-3p	4733	3522	4616	4425	2767	5961	6515	7833	3674	5292	1678	1972
rno-miR-409a-3p	3961	2309	3727	4895	3101	3631	12606	3953	5232	5885	738	2554
rno-miR-101b-3p	1954	2626	4893	7540	1457	3154	5760	3674	3015	7762	1725	221
rno-miR-181c-5p	3026	1574	2081	3688	2356	5367	6345	5934	3572	3515	710	5017
rno-miR-29a-3p	4043	2295	3510	4913	1245	4042	5939	3573	2515	4736	1083	6881
rno-miR-122-5p	802	10639	11086	1981	2758	2873	2131	3060	2557	4197	8483	1578
rno-miR-30e-3p	2698	2323	3532	3895	2373	2724	5612	2637	3379	3601	957	1959
rno-miR-192-5p	1956	6666	6659	1719	2264	2551	4310	3249	3172	2949	4527	3031
rno-miR-125b-2-3p	2059	1500	2361	1937	2789	3143	4983	2137	3641	3246	635	3691
rno-miR-148a-3p	2272	2372	3062	2500	1871	2014	5059	3306	2912	3014	1076	3012
rno-miR-30a-3p	2107	1650	3094	2872	2021	2410	3640	1348	2591	3406	885	1048
rno-miR-148b-3p	1147	3279	1661	2128	2391	937	2954	4348	3845	3223	717	514
rno-miR-107-3p	1421	1240	1501	3091	2117	2250	3543	2027	1891	3744	665	538
rno-miR-340-5p	1990	1391	2218	3579	1307	497	4355	3188	2581	3175	708	935
rno-miR-598-3p	1053	1585	2521	2538	1461	1636	3007	1109	2333	3492	770	194
rno-miR-30b-5p	2268	1541	1808	2663	1089	1373	3204	2023	2949	3098	607	2268
rno-miR-34a-5p	1348	1578	1902	2869	1922	2270	2870	2098	2307	2583	661	181
rno-miR-136-3p	2314	1458	1993	1917	1108	2934	3469	2419	2727	1973	504	4978
rno-miR-25-3p	1527	1006	1568	2047	1201	1457	3065	1688	2058	2580	487	635
rno-miR-384-5p	1974	1228	1488	1799	1135	305	3208	2174	2183	2237	382	3325
rno-miR-140-3p	2130	981	2328	1703	1192	2382	1535	1063	1671	3848	507	356
rno-miR-212-3p	1596	937	1303	1758	1030	1270	4088	1825	1673	1855	372	3599
rno-miR-126a-3p	1967	1107	1471	2287	822	594	3179	2218	1426	2201	386	4143
rno-miR-92b-3p	3023	739	2078	1133	1112	203	3874	4211	2780	1574	233	1462
rno-miR-488-3p	1111	761	1219	1906	860	2034	2845	1634	1471	1741	382	1120
rno-miR-486	2618	0	2311	1551	1003	1153	1854	2332	1263	2540	441	382
rno-miR-320-3p	3409	575	1918	1224	692	2306	2813	2678	1053	1903	187	195
rno-miR-341	1275	1065	1896	1361	789	2155	2081	1241	1730	1516	372	1784
rno-miR-138-5p	1213	976	959	1584	705	3231	2010	1217	860	1981	381	1588
rno-miR-323-3p	1621	411	760	2221	1249	762	4067	2013	2199	1979	144	530
rno-miR-351-5p	1432	750	985	1137	1396	952	3305	1505	1387	2035	301	815
rno-miR-487b-3p	1381	832	980	1541	419	654	3111	1224	1683	1768	287	1860
rno-miR-212-5p	827	797	752	1598	781	424	4377	1499	869	1003	233	3388
rno-miR-153-3p	1414	1037	1323	1141	668	415	1869	1258	1287	1332	303	2081
rno-miR-93-5p	731	635	766	1563	609	1943	1743	1045	809	1923	301	217
rno-miR-338-3p	2082	1162	1558	844	456	1391	1579	1619	1165	1238	280	2251
rno-miR-132-5p	914	747	708	1624	654	677	2314	994	849	1650	312	2098
rno-miR-543-3p	904	447	592	1419	474	901	2706	915	1413	1774	224	247
rno-miR-151-3p	853	587	284	516	843	415	2353	1000	1028	470	172	1319
rno-miR-126a-5p	1130	692	833	814	480	0	1553	1330	978	665	219	2782
rno-miR-369-3p	645	575	888	1183	419	209	1475	695	1131	1085	258	252
rno-miR-376b-5p	968	513	705	760	383	400	1505	878	744	839	188	2061
rno-miR-151-5p	903	671	379	897	334	280	1735	958	358	787	125	1643
rno-miR-672-5p	1242	349	677	907	435	578	1416	1177	650	853	107	346
rno-miR-136-5p	758	385	486	644	339	514	1414	1128	764	594	148	2170
rno-miR-1b	819	335	1012	1137	402	845	1056	1407	698	659	135	185
rno-miR-195-5p	759	474	599	905	179	416	937	809	789	1016	202	457
rno-miR-134-5p	830	289	734	780	386	625	1253	1350	808	897	145	0
rno-miR-181a-1-3p	832	280	528	703	471	470	1236	801	772	848	128	431
rno-miR-127-5p	218	214	563	1127	0	1093	1002	279	357	867	172	0
rno-miR-139-5p	324	494	357	778	367	387	1369	402	610	865	125	176
rno-miR-328a-3p	848	222	430	438	572	357	1466	1295	745	799	82	0
rno-miR-92a-3p	642	353	443	523	486	0	640	494	742	919	178	208
rno-miR-9a-3p	786	290	590	852	0	1020	563	391	303	1272	118	522
rno-miR-31a-5p	380	331	316	449	404	519	912	510	396	725	145	163
rno-miR-382-3p	319	349	549	512	359	375	882	388	629	730	121	207
rno-miR-145-5p	423	311	274	597	419	1351	799	531	408	1002	101	0
rno-miR-300-3p	229	222	258	532	254	328	648	533	380	518	152	621
rno-miR-676	598	238	388	386	354	425	936	531	697	565	0	449
rno-miR-185-5p	711	228	419	628	0	1095	1219	690	0	429	79	556
rno-miR-301a-3p	346	280	347	430	371	485	697	546	547	537	108	512
rno-miR-380-3p	656	325	556	512	213	190	848	467	498	592	115	973
rno-miR-29b-3p	496	417	426	441	0	344	541	391	434	708	153	525
rno-miR-30c-2-3p	449	209	505	410	292	426	598	247	305	538	103	0
rno-miR-206-3p	524	223	444	438	222	266	640	586	397	355	68	173
rno-miR-361-5p	405	228	291	383	215	0	698	557	311	335	67	544
rno-miR-130a-3p	307	0	231	359	280	269	674	456	286	377	81	432
rno-miR-146a-5p	900	242	387	0	0	243	449	1073	415	546	105	1998
rno-miR-148a-5p	285	308	417	283	205	622	0	295	343	435	120	347
rno-miR-335	290	225	271	399	0	262	473	318	349	660	91	581
rno-miR-872-5p	259	220	0	393	0	362	425	234	0	441	88	311
rno-miR-411-3p	433	0	260	293	0	0	733	529	421	0	0	1216
rno-miR-329-5p	0	0	0	397	0	582	593	213	239	400	94	0
rno-miR-433-3p	335	0	0	414	228	0	729	473	340	513	0	0
rno-miR-369-5p	416	0	257	305	0	0	708	439	330	316	0	803
rno-miR-34c-5p	0	0	0	240	255	228	0	257	257	320	0	202
rno-miR-221-5p	0	225	0	310	0	276	477	223	251	376	0	245
rno-miR-137-3p	229	206	217	0	549	0	0	205	266	349	149	194
rno-miR-337-5p	197	0	0	392	180	348	451	0	0	409	70	0
rno-miR-582-3p	390	0	357	248	0	227	0	0	271	452	70	232
rno-miR-493-5p	199	0	238	300	227	0	516	264	286	0	0	0
rno-miR-330-5p	292	0	0	255	0	194	368	0	511	316	0	749
rno-miR-152-3p	0	0	0	313	187	446	391	245	0	476	80	0
rno-miR-376b-3p	234	0	249	0	0	272	415	217	236	0	0	392
rno-miR-708-3p	218	0	223	280	0	204	415	198	0	0	0	158
rno-miR-344b-1-3p	392	0	218	247	0	0	423	265	288	0	0	411

## Sheet: Lean Liver
	WE_Lean_10	Cas_Lean_12	WE_Lean_13	Cas_Lean_15	WE_Lean_17	Cas_Lean_19	WE_Lean_2	WE_Lean_21	Cas_Lean_23	Cas_Lean_4	WE_Lean_6	Cas_Lean_8
rno-miR-122-5p	550957	565286	103726	138625	151294	178235	863505	117131	608598	504844	884912	567097
rno-miR-192-5p	177121	189985	11232	32321	22762	48871	275299	17407	66118	97127	237033	278028
rno-miR-21-5p	175944	78285	5480	12611	13015	19310	112335	15320	35003	45757	294119	336154
rno-let-7f-5p	200974	96165	9919	37898	18680	30114	132648	22393	31207	55517	306171	180737
rno-let-7a-5p	115593	178438	12807	49701	31407	48230	154256	34116	52817	39670	212113	109459
rno-miR-10a-5p	159773	131814	11240	13823	16325	36455	256184	17080	47528	47415	146348	104924
rno-miR-30a-5p	61149	45853	5679	7057	7489	9442	71570	9313	11278	32333	107650	64169
rno-let-7g-5p	35283	23350	3028	6640	4515	4309	46200	4565	17134	10634	60046	53371
rno-miR-26a-5p	46321	48922	4672	8214	6867	9421	95032	8609	22682	17933	66939	48618
rno-miR-101b-3p	32552	20223	1139	3679	2955	2474	32447	3346	5076	15845	88317	59749
rno-miR-378a-3p	19204	15272	1363	6637	1900	5629	29517	4300	8311	1815	25052	44374
rno-miR-148a-3p	22506	12809	1000	2520	1948	5003	38086	3368	5803	7366	31001	36838
rno-miR-10b-5p	21589	11033	7426	1906	6181	6458	28655	10013	5784	4262	23249	10419
rno-miR-30d-5p	14942	15439	1444	2484	2356	2858	42907	3082	3955	3081	33452	21015
rno-miR-26b-5p	10664	11175	779	2649	1337	2756	20049	2168	7413	5687	19738	15376
rno-let-7i-5p	12555	11604	2070	2734	2648	2504	14767	4063	4830	6273	19287	13282
rno-let-7c-5p	9119	33775	1603	5389	4699	7573	17975	4815	6450	3713	15558	7867
rno-miR-30e-5p	6793	6387	666	995	932	1193	12055	1061	2895	3838	11640	9874
rno-miR-9a-5p	11473	4453	4307	969	1680	2081	10757	7898	2634	1211	13844	4136
rno-let-7d-5p	4849	6088	712	1562	1138	1084	10024	1132	3863	1326	7228	4464
rno-miR-30c-5p	5266	3638	615	597	481	605	8966	823	1256	608	7219	7210
rno-miR-98-5p	5494	12955	965	1333	1481	2234	7814	2483	1791	2148	7167	2896
rno-miR-181a-5p	5544	3707	1280	486	815	1099	7951	2220	1580	789	7703	4009
rno-miR-194-5p	4130	3215	90	584	281	453	9609	0	1674	1344	5967	9095
rno-let-7e-5p	3724	10538	917	773	1390	1759	7566	2181	1923	1336	5446	2178
rno-miR-191a-5p	3347	2675	317	369	439	895	7892	554	1040	325	3762	2086
rno-miR-31a-5p	3794	3533	243	1053	613	683	3294	314	1681	514	5053	5987
rno-miR-148a-5p	4360	3431	240	487	418	636	3279	373	502	1570	6728	4066
rno-miR-148b-3p	3565	175	0	0	70	70	1106	107	118	67	4528	5109
rno-miR-99a-5p	4230	1518	310	134	258	319	13260	186	756	842	5073	4904
rno-miR-92a-3p	3554	516	0	0	146	471	2184	339	349	115	4583	8921
rno-miR-30b-5p	2963	2338	219	210	288	261	8900	312	733	711	4734	4683
rno-miR-16-5p	3003	2597	216	388	319	441	6671	238	1033	1083	3453	3397
rno-miR-140-3p	3267	2354	113	422	300	377	2035	322	391	219	6185	5464
rno-miR-101a-3p	3010	2034	92	214	195	153	2844	158	316	2125	8761	5852
rno-miR-103-3p	3184	1637	230	470	310	353	3145	752	1085	410	4856	3531
rno-miR-146b-5p	2367	1757	420	225	399	608	2218	647	573	562	2214	894
rno-miR-25-3p	1536	1634	180	470	516	570	3369	648	901	967	3031	1830
rno-miR-126a-3p	1316	1550	138	250	217	263	3906	180	734	1031	1309	1544
rno-miR-19b-3p	1116	848	0	87	84	82	718	107	720	1188	3332	3909
rno-miR-30a-3p	1688	2308	138	472	454	543	2253	348	575	668	3317	1072
rno-miR-486	1252	441	0	140	381	136	0	113	0	0	1739	2347
rno-miR-146a-5p	887	1862	127	96	71	81	1909	0	277	705	1305	1112
rno-miR-182	1377	1766	94	284	236	813	899	137	215	448	1608	1210
rno-miR-152-3p	1640	696	0	0	0	0	971	0	364	683	1642	1645
rno-miR-30e-3p	1083	822	0	171	130	252	1621	178	269	347	1955	1446
rno-miR-3559-5p	1093	3250	0	413	123	175	725	125	209	697	2382	1046
rno-miR-99b-5p	1071	182	91	0	68	174	2184	141	120	52	1311	1851
rno-miR-203a-3p	887	575	0	174	0	97	607	0	126	250	1616	1462
rno-miR-126a-5p	674	530	0	91	84	153	1814	137	312	421	774	618
rno-miR-195-5p	915	489	0	0	0	0	2347	0	155	400	1308	1295
rno-miR-100-5p	1443	556	229	0	77	90	2996	250	139	211	1532	575
rno-miR-125a-5p	788	324	153	0	160	262	2232	344	128	93	516	419
rno-miR-122-3p	731	897	0	0	0	0	2724	0	111	105	1076	2363
rno-miR-127-3p	1410	357	462	70	122	143	864	590	168	89	1205	0
rno-miR-203b-3p	560	474	0	93	67	91	653	0	0	146	980	659
rno-miR-128-3p	1143	466	393	0	110	221	743	627	166	73	1438	0
rno-miR-221-3p	948	416	308	0	151	183	556	467	295	143	1301	0
rno-miR-199a-3p	441	332	0	0	59	0	800	0	207	304	855	676
rno-miR-375-3p	689	434	0	0	136	158	1336	123	0	0	914	442
rno-miR-181b-5p	1187	624	127	62	76	79	558	524	128	179	1118	0
rno-miR-532-5p	510	433	0	67	75	0	659	0	134	459	1359	925
rno-miR-145-5p	389	180	0	0	0	129	829	111	0	0	496	1066
rno-miR-378b	321	265	0	143	0	94	495	71	211	41	447	977
rno-miR-107-3p	560	437	0	0	0	65	0	0	256	68	1022	748
rno-miR-351-5p	324	318	0	74	91	91	546	0	129	75	431	390
rno-miR-93-5p	372	265	0	68	0	0	636	133	148	71	885	483
rno-miR-30c-2-3p	304	453	0	69	65	86	0	0	0	75	646	368
rno-miR-320-3p	311	218	0	0	64	0	0	135	104	0	448	420

## Sheet: Lean Kidney
	WE_Lean_10	WE_Lean_13	WE_Lean_17	WE_Lean_6	WE_Lean_2	WE_Lean_21	Cas_Lean_8	Cas_Lean_23	Cas_Lean_4	Cas_Lean_15	Cas_Lean_19	Cas_Lean_12
rno-miR-10b-5p	297427	35837	344855	192718	150432	902000	230416	962262	98700	150872	652371	249293
rno-miR-10a-5p	228575	37201	294048	144254	123730	813833	182144	824697	67102	131032	618180	154779
rno-miR-30a-5p	121346	16411	121188	62349	52104	273508	73420	165434	45758	55396	123852	93740
rno-let-7f-5p	58980	8491	61560	39777	32456	137884	34440	93823	22383	33912	74864	44098
rno-let-7a-5p	48643	6352	61155	39648	28095	96804	39446	117649	16452	38117	98036	38802
rno-miR-192-5p	48818	7136	61726	23568	21903	132349	30960	124155	13441	27375	77927	35924
rno-miR-26a-5p	40153	19642	56773	20889	16080	113124	27412	108377	13617	24014	78452	27624
rno-let-7g-5p	45913	4814	50206	35697	34303	65326	36299	56053	12067	43090	44839	31925
rno-miR-21-5p	26638	3700	27135	13245	9840	52753	14130	34931	10373	12976	31626	18924
rno-miR-378a-3p	19587	3259	19698	17933	6262	44852	11147	27141	8267	8311	20780	10485
rno-miR-30d-5p	16094	2147	18078	11482	7277	39645	10571	27702	5951	8322	20271	10991
rno-miR-30e-5p	14944	2626	19735	6309	5615	43162	10143	28059	5536	9694	20282	11226
rno-miR-30c-5p	14778	1057	15767	11570	7185	35419	8657	24769	3908	6982	18305	8509
rno-miR-26b-5p	11235	1585	14214	3406	3492	31042	6499	23899	2870	5359	16985	10718
rno-let-7i-5p	11177	1803	13635	6433	6859	22264	7539	19581	5220	7873	15553	9455
rno-let-7c-5p	8209	1219	9429	5555	3863	12904	5830	25226	2350	4829	20567	7144
rno-miR-181a-5p	9219	1074	10825	5540	4017	17201	5452	19854	4044	5315	13354	4824
rno-let-7e-5p	4094	676	6268	4050	1845	7939	3624	16738	1750	4085	15446	3300
rno-let-7d-5p	3883	612	5960	3611	2184	7165	2700	10107	1255	3579	8935	2926
rno-miR-98-5p	3582	670	3924	2611	1805	5937	2752	11051	1659	2397	10548	2556
rno-miR-99b-5p	3682	172	2547	3548	1716	4403	3804	2407	1478	1999	3234	773
rno-miR-16-5p	2868	420	4813	1680	1188	9851	1774	9249	885	2104	5949	2489
rno-miR-103-3p	4480	344	5375	3351	888	8964	2100	6035	1421	2533	5269	2879
rno-miR-200a-3p	3227	196	4302	1110	1408	10606	1906	8097	953	2198	5553	2602
rno-miR-9a-5p	2355	1369	4688	5471	2351	5038	1572	4775	5508	5811	4100	2092
rno-miR-122-5p	2133	1633	2762	3216	10126	2270	1181	4178	1434	6694	3818	1614
rno-miR-191a-5p	2552	402	3859	2603	1301	6839	1983	7420	939	1473	4507	2071
rno-miR-101a-3p	4657	0	4436	810	1181	8936	2861	2817	3039	1998	2778	2837
rno-miR-30b-5p	4088	310	3563	2716	1678	7180	2251	4512	1302	1667	3627	2142
rno-miR-30a-3p	3419	441	2478	1026	1035	4794	1527	4539	1092	865	3655	1974
rno-miR-196b-5p	2653	0	1791	1652	868	3359	1250	5482	451	669	3603	1693
rno-miR-181b-5p	2380	179	2949	1906	1051	2720	1641	4481	1222	1761	3318	1737
rno-miR-99a-5p	2462	244	1222	2297	1210	1468	2828	904	1049	1272	1455	382
rno-miR-140-3p	2469	0	1253	1462	558	2591	1532	1506	1199	489	1481	1315
rno-miR-194-5p	1852	0	2891	1388	933	4733	1378	2997	748	1593	2137	1052
rno-miR-146a-5p	716	269	1197	359	482	3642	521	5823	636	488	3693	480
rno-miR-204-5p	1984	0	2880	1944	873	4991	1802	2493	826	1340	1798	1475
rno-miR-107-3p	1436	0	1974	1116	247	3340	653	2268	308	869	2204	1183
rno-miR-199a-3p	1478	187	1881	561	469	4541	930	2982	398	867	2348	1010
rno-miR-182	451	308	1156	519	471	7291	398	5125	537	1437	3219	285
rno-miR-125a-5p	961	0	1395	866	561	2755	774	2974	533	672	2149	650
rno-miR-25-3p	1668	305	1671	1348	973	3162	1194	2232	764	868	1838	1142
rno-miR-148b-3p	1225	0	574	490	254	2108	804	974	921	328	1228	280
rno-miR-126a-3p	993	218	1296	368	567	2510	559	2432	404	574	1540	510
rno-miR-30e-3p	1417	0	1335	807	625	2923	838	1507	390	385	1430	928
rno-miR-146b-5p	637	221	1615	911	425	1591	416	2115	575	670	1346	597
rno-miR-100-5p	1244	0	608	1293	872	759	1646	539	644	776	1255	178
rno-miR-351-5p	648	0	903	470	335	1809	494	1725	233	370	1240	712
rno-miR-148a-3p	910	161	977	704	503	2125	632	1436	411	727	920	465
rno-miR-320-3p	669	0	697	553	221	1114	345	961	242	328	824	447
rno-miR-200b-3p	706	0	521	401	215	2267	345	1746	139	256	1277	270
rno-miR-221-3p	772	0	1001	835	344	1922	421	1701	606	720	1371	497
rno-miR-92a-3p	556	0	502	477	277	1562	389	721	276	263	666	290
rno-miR-101b-3p	1270	0	688	348	289	1299	352	0	702	354	477	834
rno-miR-93-5p	581	0	735	547	198	1482	384	837	236	328	712	482
rno-miR-145-5p	608	0	796	711	252	1463	504	1076	261	293	518	341
rno-miR-203b-3p	684	0	470	414	199	1377	434	800	400	208	726	428
rno-miR-195-5p	593	0	792	0	249	1517	522	955	304	370	880	327
rno-miR-126a-5p	444	0	565	0	256	1248	288	988	131	233	664	352
rno-miR-30c-2-3p	460	0	557	319	187	1150	300	914	200	194	697	388
rno-miR-29a-3p	463	0	526	0	225	1706	312	589	421	320	410	259
rno-miR-203a-3p	316	0	430	0	0	2098	252	640	128	0	1119	190
rno-miR-181d-5p	616	0	412	0	0	782	223	649	382	181	856	273
rno-miR-152-3p	558	0	434	0	0	856	245	686	145	245	557	261
rno-miR-181c-5p	598	0	439	0	0	855	217	621	218	181	397	261
rno-miR-218a-5p	247	0	378	0	0	668	0	716	0	212	781	246
rno-miR-19b-3p	450	0	0	0	212	959	281	0	222	205	314	272
rno-miR-15a-5p	266	0	456	0	0	758	0	0	116	233	344	176

## Sheet: Lean Adipose
	WE_Lean_10	WE_Lean_13	WE_Lean_17	WE_Lean_2	WE_Lean_21	WE_Lean_6	Cas_Lean_8	Cas_Lean_23	Cas_Lean_4	Cas_Lean_19	Cas_Lean_15	Cas_Lean_12
rno-miR-10b-5p	164668	346796	186657	272117	261176	755415	203668	26618	435987	250773	143724	582678
rno-miR-10a-5p	46282	94407	60861	82707	92546	173573	65014	14920	116921	86472	42632	205149
rno-let-7a-5p	22256	17695	16953	181872	82148	303779	46688	6936	127653	39472	15748	152122
rno-let-7f-5p	8113	14702	13580	113879	66102	165319	34026	6794	70486	27430	11981	126586
rno-miR-26a-5p	17607	8597	16453	33392	50444	46634	74908	4715	29777	32827	16369	101689
rno-miR-30a-5p	20458	11490	10500	35681	35866	90202	64617	6354	23064	27205	9651	65325
rno-let-7i-5p	8618	4919	3960	38477	18520	117737	13976	2829	21444	12582	4046	30399
rno-let-7g-5p	6693	5522	3646	42582	17861	57428	5450	2184	11833	7959	2864	37456
rno-let-7c-5p	5590	4624	2657	29229	12368	64102	8502	1735	26658	7913	2733	24618
rno-miR-181a-5p	9276	3308	2428	10869	12225	23354	21559	13177	11448	9963	2962	24025
rno-miR-21-5p	4188	10412	3129	10400	7475	28152	5796	2826	4659	6692	2385	10583
rno-miR-378a-3p	5847	369	1436	12391	6869	52686	12295	16011	9174	4877	1298	12272
rno-miR-146b-5p	3786	1503	2401	3926	11567	9870	7951	3196	9064	5146	2380	14078
rno-miR-30d-5p	4347	2655	2575	8283	11233	17602	17422	1398	5656	8019	2421	19438
rno-let-7d-5p	3291	1429	1529	14883	7868	20319	5167	622	9884	3720	1249	18475
rno-miR-148a-3p	6093	4475	3079	5662	9386	13260	19293	1562	7753	7332	2098	22566
rno-let-7e-5p	2407	1218	1190	10939	5965	25178	4237	1049	9903	3482	1357	11218
rno-miR-125a-5p	3720	461	2996	1873	8771	4875	15802	7100	10422	6087	3375	28605
rno-miR-122-5p	19584	1284	1103	2326	3489	10540	4767	8242	4523	4612	1641	5417
rno-miR-191a-5p	5740	4060	2264	2669	5550	3985	6880	1117	6125	4315	1609	13303
rno-miR-26b-5p	1777	1992	1377	5402	3991	11604	3095	498	3288	3499	1309	10798
rno-miR-9a-5p	2470	2270	1158	2473	8526	4755	3417	5740	3011	4086	1306	5219
rno-miR-30c-5p	2178	1695	1293	4351	7423	5362	7608	788	2412	4257	1225	11867
rno-miR-192-5p	8630	889	637	1401	2492	5685	2652	4067	1969	2855	808	7613
rno-miR-486	728	176	1485	2482	3729	7498	11576	1513	4336	2765	2390	6668
rno-miR-16-5p	1452	1408	1391	1775	4933	2799	7521	236	2491	3495	1456	8287
rno-miR-98-5p	2280	852	464	3004	2525	11640	1283	985	3186	1715	453	3090
rno-miR-99b-5p	1610	364	1899	1589	3206	2047	2213	810	3180	2354	1982	8724
rno-miR-146a-5p	4196	723	2485	653	4463	2755	7866	5584	1755	2631	1784	5107
rno-miR-30e-5p	1401	1306	910	1585	3569	4485	7351	694	1601	2354	770	7350
rno-miR-199a-3p	856	589	597	1866	2404	4753	1370	210	1188	1783	643	3791
rno-miR-320-3p	902	78	165	3199	565	9343	891	9187	2597	609	213	1707
rno-miR-126a-3p	899	152	866	1003	2530	2795	5637	705	1236	1990	974	5769
rno-miR-221-3p	460	545	268	1161	1127	3001	381	586	733	766	286	915
rno-miR-125b-5p	1131	168	951	295	2632	902	3934	4388	1913	2153	1200	6708
rno-miR-103-3p	539	954	146	2567	1208	5876	1060	256	1193	1045	181	1713
rno-miR-181b-5p	928	659	294	2132	1780	4256	1889	1108	1994	1099	237	2482
rno-miR-351-5p	1096	329	342	977	1228	2957	2382	2051	1561	1196	572	2452
rno-miR-100-5p	686	774	1178	1457	1800	897	1177	821	1470	1553	1870	5033
rno-miR-99a-5p	1071	436	1567	1251	1288	1852	993	1795	1164	1376	1913	6432
rno-miR-30a-3p	729	509	305	2436	709	4444	714	878	2199	812	331	1831
rno-miR-25-3p	568	760	286	1860	1352	2038	839	173	878	895	348	1699
rno-miR-145-5p	462	408	322	542	740	3077	553	564	709	622	385	1637
rno-miR-204-5p	389	2868	147	1196	1358	2430	543	300	378	822	343	1162
rno-miR-30b-5p	472	359	406	720	1947	1601	1946	208	413	958	366	1912
rno-miR-148a-5p	673	600	188	716	744	2403	2690	1974	678	731	139	1992
rno-miR-140-3p	157	98	91	701	264	2067	927	168	485	329	116	876
rno-miR-152-3p	528	318	155	1167	579	2008	917	99	453	563	150	1346
rno-miR-125b-2-3p	437	196	199	328	708	786	895	318	734	556	213	1826

## Sheet: ZDF Brain
	WE_ZDF_7	WE_ZDF_11	WE_ZDF_16	WE_ZDF_18	WE_ZDF_20	WE_ZDF_22	Cas_ZDF_24	Cas_ZDF_3	Cas_ZDF_5	Cas_ZDF_9	Cas_ZDF_1	Cas_ZDF_14
rno-miR-9a-5p	562029	893149	512809	134537	443823	474353	578108	443670	214009	669663	639414	345697
rno-let-7a-5p	144565	219768	281369	61580	293260	254584	265008	172017	103111	297924	171079	216517
rno-let-7f-5p	173267	272411	238301	45956	269154	225793	246671	169351	92296	250372	127537	177482
rno-miR-26a-5p	104781	135757	132160	36398	200751	188273	113820	123355	73011	106135	114394	115119
rno-miR-181a-5p	103682	142066	126298	25299	187269	139278	126246	110947	69043	126636	96970	133245
rno-let-7i-5p	95870	137589	92617	33896	112392	98576	127743	80956	54745	168954	63968	116214
rno-miR-30a-5p	79281	121659	59575	17874	78666	79967	71817	68974	34140	117094	67152	70067
rno-let-7g-5p	63827	107869	115538	19752	63441	64382	98260	67388	41088	82156	40138	61180
rno-miR-127-3p	38161	62379	72110	15735	100792	109039	63746	38744	21229	30099	45657	27764
rno-let-7e-5p	32511	54270	64222	22048	62712	61423	60025	44576	26390	90664	64400	65869
rno-let-7c-5p	43881	61176	62744	19618	73966	68361	67768	42994	28772	82480	56521	44834
rno-miR-98-5p	58941	49377	68690	29727	55484	106146	43620	30964	26736	108056	55372	47844
rno-miR-128-3p	44023	76115	61289	12214	71850	66382	68212	47762	25665	32738	35631	26708
rno-miR-182	1056	8903	1389	7866	4373	219	447	1901	839	1800	314851	243728
rno-miR-146b-5p	24220	41839	47465	8396	68341	78896	36815	26031	13830	35940	48455	27418
rno-miR-181b-5p	39413	56964	40698	11198	47242	37146	38832	39519	25846	44083	33683	32582
rno-miR-221-3p	34703	54002	31425	10086	39720	29961	59472	36979	24077	42325	19555	24518
rno-miR-30d-5p	29010	42934	27601	7520	38828	36965	34231	33532	17046	28215	29988	24416
rno-let-7d-5p	17421	31130	30793	7616	26929	25732	30587	16185	10554	32642	9999	26371
rno-miR-103-3p	23935	54409	21228	5996	17248	16889	33535	30552	15771	28379	18836	15343
rno-miR-30e-5p	13844	23680	16321	5202	24230	23047	17067	18884	9241	18958	18784	18522
rno-miR-191a-5p	12089	14751	23303	4036	37278	41014	19221	11767	8203	7972	20307	7950
rno-miR-30c-5p	16311	26105	15940	4436	25566	23837	19116	17161	8435	14620	12656	9444
rno-miR-100-5p	4810	17939	31611	7901	24651	46499	28699	4657	3077	8358	17943	8278
rno-miR-125a-5p	4869	8330	18585	2026	48391	35449	20672	5673	2830	2847	10959	3345
rno-miR-132-3p	24196	34117	21245	5775	16679	16908	24690	18146	13119	9023	16456	4982
rno-miR-183-5p	0	4118	251	5095	304	0	0	390	152	245	136952	67912
rno-miR-129-5p	14679	24300	13244	5292	14147	11725	23704	15781	9130	17357	11392	7126
rno-miR-382-5p	14372	21528	12940	4664	12490	13697	15396	12266	9685	20017	10902	5956
rno-miR-222-3p	6375	13908	10082	1850	15702	12071	20630	8067	3610	5830	5416	4743
rno-miR-21-5p	8872	18326	9270	3960	6713	6241	9491	11436	5897	12288	10129	7959
rno-miR-379-5p	9847	21419	8565	1442	7631	7974	13803	8461	4006	12476	4688	5187
rno-miR-99b-5p	3045	12239	10007	2276	10539	11007	27559	5307	2799	2996	9714	2876
rno-miR-219a-2-3p	10064	15820	6872	2106	9708	7530	9647	8576	5404	12690	4077	4071
rno-miR-200a-3p	0	2904	479	2556	697	0	0	719	189	0	59373	44305
rno-miR-26b-5p	5704	6880	7309	2085	10078	8279	9673	7879	4404	8306	5292	10448
rno-miR-101a-3p	8781	18871	5837	2074	7468	7319	9646	9510	3760	12137	6194	6564
rno-miR-16-5p	6463	9331	5646	1913	11433	12457	5670	5066	3043	6221	5855	5669
rno-miR-10b-5p	4124	5855	5246	8422	4873	5370	3308	8020	6084	3961	5528	5505
rno-miR-541-5p	4047	6130	8932	1621	14734	17977	6095	4296	3593	7515	6130	4556
rno-miR-218a-5p	7407	8963	6088	1863	7216	7933	9228	7768	4551	7348	3636	4807
rno-miR-99a-5p	2093	9177	11521	3857	5886	13198	10914	1905	913	3783	6224	2233
rno-miR-383-5p	5536	6946	5639	1708	6738	4551	10784	7385	6098	6452	5568	2798
rno-miR-181d-5p	5593	11564	4835	1797	6067	4959	8115	6468	3230	6410	5318	5568
rno-miR-411-5p	2902	4303	3835	715	10199	7642	4895	3088	1912	4825	2892	3757
rno-miR-125b-5p	1816	3337	5340	783	11304	9728	5295	1867	540	457	2338	383
rno-miR-10a-5p	2144	4174	3817	5738	3217	3273	1664	4361	5818	2363	3295	3108
rno-miR-204-5p	3623	4417	3733	1761	19446	3935	4696	6175	3565	3337	6234	720
rno-miR-378a-3p	4022	7276	3977	1365	5254	3887	6299	4726	2974	4273	4893	4384
rno-miR-409a-3p	4848	5007	4308	975	7921	6336	6725	4604	2739	5447	3105	2133
rno-miR-101b-3p	6436	13963	3922	1502	3145	3113	6476	5847	2634	9507	2833	4121
rno-miR-181c-5p	3088	4374	3753	814	6228	4991	4273	3463	2080	3453	3487	3654
rno-miR-29a-3p	3603	7111	3013	1020	4061	4479	3109	2862	1406	2757	1446	1962
rno-miR-122-5p	1625	4575	853	3995	3482	1745	1873	3167	2305	890	1990	1937
rno-miR-30e-3p	3825	4649	3102	1201	4225	4145	3939	3491	1878	4696	3474	3124
rno-miR-192-5p	1872	2948	1837	2562	3328	2794	1848	2659	1858	2093	2355	2196
rno-miR-125b-2-3p	1899	4399	3018	669	3204	3676	2933	3505	1694	3363	3629	2878
rno-miR-148a-3p	1778	3531	3286	724	4747	3714	2551	2421	1284	2635	2768	3059
rno-miR-30a-3p	3328	5658	2489	966	3126	3226	3220	2759	1527	4220	2755	1903
rno-miR-148b-3p	1553	7021	4892	719	1336	1922	2830	2838	1102	2114	4786	1487
rno-miR-107-3p	2404	6108	2733	993	2063	2336	3769	3819	1604	3087	2902	1910
rno-miR-340-5p	2457	4924	2147	766	2868	2389	3175	3518	1504	3188	2338	2383
rno-miR-598-3p	4406	6514	2334	732	1123	1943	2492	2845	1845	5850	2983	1633
rno-miR-30b-5p	2428	3969	1939	517	2738	2151	2013	3072	1485	1848	2031	1334
rno-miR-34a-5p	2426	5231	1575	390	1304	1347	4018	2247	1448	2764	2007	1442
rno-miR-136-3p	1328	2039	1702	430	2719	2823	1675	1928	850	1799	1169	1566
rno-miR-25-3p	2293	3219	1717	554	2426	1925	2091	2250	1184	2843	2342	1456
rno-miR-384-5p	1567	2671	2033	429	2818	3132	1683	1844	922	1691	1708	1270
rno-miR-140-3p	2221	5745	1946	492	898	804	2326	2206	934	1660	2323	1377
rno-miR-212-3p	1689	2186	1949	301	2466	1996	2155	1462	744	1445	1147	1332
rno-miR-126a-3p	1230	2110	1868	418	2820	2386	1544	1138	669	1493	1016	1319
rno-miR-92b-3p	896	1498	1565	170	3035	2395	2646	1599	940	874	619	796
rno-miR-488-3p	1718	2070	1287	580	1887	1724	1826	1793	811	2008	1240	1821
rno-miR-486	1321	2509	873	339	732	870	3240	1758	778	1359	2573	1284
rno-miR-320-3p	1655	2273	1372	563	1662	845	2619	1605	1266	1006	816	672
rno-miR-341	1415	2074	1194	352	1794	1621	1279	1386	833	2340	981	1680
rno-miR-138-5p	1135	3542	1592	360	1254	1703	1559	1287	595	1474	898	965
rno-miR-323-3p	1309	1340	1228	175	2588	1633	2586	1761	1102	621	567	306
rno-miR-351-5p	899	1639	1498	343	1870	1623	2051	1498	717	1111	1292	1071
rno-miR-487b-3p	1523	1958	1213	251	2165	2027	1468	1282	866	1369	653	805
rno-miR-212-5p	698	1283	1425	268	2237	2225	1396	637	387	725	1175	577
rno-miR-153-3p	1041	1471	1211	324	1713	2270	949	1025	607	1493	890	1085
rno-miR-93-5p	1395	3134	1093	346	1141	1053	2010	1528	754	1601	1271	973
rno-miR-338-3p	886	1452	845	248	1808	1642	741	586	357	1055	581	899
rno-miR-132-5p	1112	2364	1314	334	1358	1296	1595	918	446	870	1053	624
rno-miR-543-3p	1216	1617	1193	321	1461	1236	1713	1319	760	933	414	351
rno-miR-151-3p	611	596	958	106	2063	2251	879	498	420	661	1029	1033
rno-miR-126a-5p	736	918	771	266	1580	1170	814	563	472	865	521	710
rno-miR-369-3p	917	1424	685	253	874	814	992	1161	673	1283	394	710
rno-miR-376b-5p	647	1093	731	233	1100	1192	789	547	314	764	437	543
rno-miR-151-5p	515	998	1361	227	1322	1504	808	451	196	633	519	324
rno-miR-672-5p	610	980	653	301	1010	795	1112	636	415	933	586	464
rno-miR-136-5p	602	526	581	129	1186	1311	684	710	381	686	426	488
rno-miR-1b	677	997	512	101	683	1006	1129	494	235	561	394	383
rno-miR-195-5p	813	1415	539	194	760	883	642	851	440	566	534	497
rno-miR-134-5p	564	1056	518	173	817	627	1169	769	506	578	362	377
rno-miR-181a-1-3p	559	875	577	147	975	696	666	706	267	410	630	316
rno-miR-127-5p	660	2026	307	96	320	316	1258	1153	424	1060	258	727
rno-miR-139-5p	1109	1356	612	136	591	854	1070	823	553	445	344	182
rno-miR-328a-3p	540	840	788	92	500	344	982	658	320	307	243	201
rno-miR-92a-3p	398	1393	629	144	526	298	898	743	377	291	1099	375
rno-miR-9a-3p	633	1952	398	100	425	460	336	759	164	310	255	244
rno-miR-31a-5p	607	981	560	150	500	628	710	553	330	601	575	423
rno-miR-382-3p	623	992	536	116	498	521	567	654	283	650	485	304
rno-miR-145-5p	522	898	691	100	789	240	761	643	336	0	546	0
rno-miR-300-3p	411	859	325	135	747	664	864	874	354	736	273	557
rno-miR-676	254	447	549	90	1154	1069	499	386	172	253	480	329
rno-miR-185-5p	349	696	696	221	628	675	464	283	178	309	0	424
rno-miR-301a-3p	421	709	417	130	696	546	459	537	288	630	492	454
rno-miR-380-3p	411	587	431	105	587	650	400	416	229	507	0	286
rno-miR-29b-3p	499	892	324	99	422	438	309	525	229	418	274	267
rno-miR-30c-2-3p	457	880	382	104	428	377	534	375	195	789	398	285
rno-miR-206-3p	366	595	332	75	407	1046	638	283	250	691	0	260
rno-miR-361-5p	557	434	654	85	889	994	260	0	155	0	711	0
rno-miR-130a-3p	323	478	425	133	547	602	472	447	251	388	430	332
rno-miR-148a-5p	302	449	320	141	453	417	309	333	170	436	307	298
rno-miR-335	345	704	275	90	239	322	364	589	228	337	0	199
rno-miR-873-5p	212	397	599	0	263	445	633	574	0	700	0	419
rno-miR-872-5p	284	603	362	0	327	380	335	318	165	309	0	489
rno-miR-409a-5p	0	422	481	102	374	796	421	0	0	205	278	0
rno-miR-329-5p	296	592	307	91	308	256	795	289	183	309	0	205
rno-miR-433-3p	287	509	264	0	349	231	767	424	252	0	0	0
rno-miR-532-5p	423	778	294	111	0	0	359	362	174	553	295	401
rno-miR-34c-5p	257	0	403	0	1306	369	268	292	230	585	0	177
rno-miR-221-5p	0	424	471	86	396	567	265	0	0	282	274	214
rno-miR-337-5p	307	578	305	82	256	279	466	310	219	296	0	0
rno-miR-582-3p	374	731	299	77	248	270	242	247	0	247	0	0
rno-miR-493-5p	238	0	392	74	273	338	302	0	182	459	0	206
rno-miR-152-3p	0	486	321	83	0	0	289	0	0	226	266	298
rno-miR-20a-5p	262	559	246	88	0	0	440	307	158	283	0	270
rno-miR-19b-3p	307	676	285	0	0	0	311	327	0	349	239	204

## Sheet: ZDF Liver
	CAS_ZDF_1	Cas_ZDF_9	Cas_ZDF_14	Cas_ZDF_24	Cas_ZDF_3	CAS_ZDF_5	WE_ZDF_7	WE_ZDF_11	WE_ZDF_16	WE_ZDF_18	WE_ZDF_20	WE_ZDF_22
rno-miR-122-5p	504211	415796	432898	127996	15463	280124	185981	828261	52460	384070	146114	777597
rno-miR-192-5p	250826	221979	147111	39334	5876	52971	15202	394656	103495	160948	286722	334623
rno-miR-21-5p	233496	310628	371229	32264	4614	90829	13774	241550	10530	335145	34792	184969
rno-let-7f-5p	163334	98310	217782	23156	3023	60568	14720	353786	10480	284768	22450	213446
rno-let-7a-5p	110450	52518	101789	21379	4418	58307	27749	214275	13464	191699	29785	135027
rno-miR-10a-5p	152572	96604	41297	31207	5283	32874	13234	259095	29347	66262	62772	236776
rno-miR-30a-5p	35621	55003	45743	6208	2064	19170	6511	91727	22049	31585	60150	65693
rno-let-7g-5p	74153	33191	59368	10174	1548	17114	4239	71048	3214	104501	6373	60515
rno-miR-26a-5p	42924	48234	16424	9842	1915	19264	6240	79263	12870	15331	43648	58414
rno-miR-101b-3p	12562	34778	51791	737	1600	18275	2271	30328	2911	47201	8880	17423
rno-miR-378a-3p	30800	24739	26195	4610	718	14723	3098	35036	10885	17578	26211	23605
rno-miR-148a-3p	37202	24843	18247	7286	826	5766	1355	36472	5581	14446	17061	33717
rno-miR-10b-5p	15734	14802	10707	4247	4922	5662	6273	20956	13798	10380	18585	22113
rno-miR-30d-5p	14803	16469	7735	2391	364	6060	2365	25756	3402	5674	12394	21186
rno-miR-26b-5p	12694	14446	5329	2726	1181	4602	1676	19930	761	4211	2181	16472
rno-let-7i-5p	7588	7773	8954	1767	668	4810	2018	18056	2981	11886	6035	11911
rno-let-7c-5p	5870	3224	5060	1180	162	6056	3472	13215	2601	8885	4600	7521
rno-miR-30e-5p	8913	12545	6493	1673	230	2331	610	12392	3346	3002	8418	11804
rno-miR-9a-5p	2940	5964	2611	1193	1744	1748	1961	6177	8905	2393	11204	13675
rno-let-7d-5p	4490	2869	3269	972	170	1913	1486	8053	924	7497	2798	5326
rno-miR-30c-5p	5603	10136	3612	760	287	1596	525	7829	1257	4478	2793	6492
rno-miR-98-5p	2067	3514	2727	480	245	2747	1293	7070	1174	4363	2338	4095
rno-miR-181a-5p	3382	3805	1737	828	558	1029	987	8609	3819	2375	8610	6635
rno-miR-194-5p	5586	9398	3608	478	0	1609	0	5615	671	1532	2365	4882
rno-let-7e-5p	2104	2128	2098	704	284	2075	1533	5960	1677	2564	2769	3472
rno-miR-191a-5p	5954	4461	1382	1001	0	1237	385	7096	1688	1235	5128	4496
rno-miR-31a-5p	2618	4813	3777	608	0	1918	544	4963	280	2552	944	3400
rno-miR-148a-5p	2067	1060	3513	288	0	1118	216	6281	2568	2796	4961	3176
rno-miR-148b-3p	7559	3283	6144	1144	0	627	113	3536	82	5763	204	5344
rno-miR-99a-5p	8236	1968	1301	521	0	1220	150	3429	507	1062	869	2738
rno-miR-92a-3p	6295	2880	2966	1616	0	609	254	5466	114	2648	496	6015
rno-miR-30b-5p	3040	6255	2377	332	170	915	166	3703	554	1767	878	3029
rno-miR-16-5p	3293	5512	1758	759	0	829	275	5762	813	917	2196	4359
rno-miR-140-3p	1540	863	3770	0	0	1473	181	4455	1134	4754	2543	2018
rno-miR-101a-3p	658	2633	3538	0	0	953	0	2584	737	2539	1752	802
rno-miR-103-3p	1810	2502	2591	259	0	1247	298	3109	660	1887	1012	2381
rno-miR-146b-5p	1573	1895	998	445	254	422	263	4866	1329	846	2497	2742
rno-miR-25-3p	1515	1563	1157	299	0	729	298	2622	244	1500	811	1782
rno-miR-126a-3p	2313	2814	738	457	0	405	206	2747	736	1052	1971	2639
rno-miR-19b-3p	1204	2142	2042	0	0	435	0	672	80	2173	303	573
rno-miR-30a-3p	584	362	480	0	0	572	172	2169	1046	979	2661	933
rno-miR-486	1122	1745	1332	0	0	0	0	2237	320	2077	1002	2912
rno-miR-146a-5p	2037	2117	517	338	0	228	0	1186	837	195	1985	1098
rno-miR-182	425	2091	398	189	0	273	117	1621	741	300	2041	783
rno-miR-152-3p	993	1275	1096	0	0	206	0	1239	78	1807	565	1101
rno-miR-30e-3p	661	792	727	0	0	278	105	1946	550	670	1238	933
rno-miR-3559-5p	373	1096	706	0	0	568	0	812	0	697	153	411
rno-miR-99b-5p	1866	806	275	0	0	197	104	1681	372	232	487	1240
rno-miR-203a-3p	483	1375	1551	0	0	482	0	1453	0	838	357	748
rno-miR-126a-5p	1194	1824	273	348	0	0	0	1718	414	0	788	1368
rno-miR-195-5p	1034	1529	585	0	0	275	0	1583	83	472	327	646
rno-miR-100-5p	1343	555	0	0	0	0	0	1120	527	173	743	976
rno-miR-125a-5p	1417	635	0	0	0	0	0	580	699	507	1160	1550
rno-miR-122-3p	335	1293	0	0	0	0	0	855	297	600	164	381
rno-miR-127-3p	0	659	219	0	0	0	121	522	1106	184	1767	1404
rno-miR-203b-3p	363	1285	1671	0	0	622	0	642	0	958	116	341
rno-miR-128-3p	0	677	223	0	0	0	108	419	930	167	1337	1381
rno-miR-221-3p	326	662	246	0	0	0	0	794	692	473	737	1053
rno-miR-199a-3p	351	706	406	0	0	193	0	1060	101	611	238	525
rno-miR-34a-5p	0	1273	1646	0	0	492	0	1556	75	327	88	860
rno-miR-375-3p	0	209	376	0	0	0	0	1083	234	427	915	765
rno-miR-145-5p	572	655	376	0	0	205	0	736	83	375	80	514
rno-miR-378b	563	502	464	0	0	315	0	531	132	288	302	384
rno-miR-802-5p	653	1959	229	0	0	383	0	365	0	0	89	337
rno-miR-107-3p	0	637	613	0	0	211	0	403	92	385	291	0
rno-miR-20a-5p	319	519	485	0	0	198	0	542	0	363	0	459
rno-miR-351-5p	346	326	0	0	0	0	0	1177	193	318	491	458
rno-miR-93-5p	0	357	380	0	0	230	0	495	66	301	105	0
rno-miR-28-3p	422	359	0	0	0	0	0	462	521	456	1271	456
rno-miR-340-5p	0	416	356	0	0	0	0	472	86	169	149	377

## Sheet: ZDF Kidney
	WE_ZDF_7	WE_ZDF_11	WE_ZDF_16	WE_ZDF_18	WE_ZDF_20	WE_ZDF_22	Cas_ZDF_24	Cas_ZDF_3	Cas_ZDF_5	Cas_ZDF_9	Cas_ZDF_1	Cas_ZDF_14
rno-miR-10b-5p	206949	11744	635512	273738	961627	691486	256979	221547	664870	232703	475420	315798
rno-miR-10a-5p	198243	8417	674762	214661	866351	488209	187799	149185	352560	174508	498210	262318
rno-miR-30a-5p	105069	3533	136818	120904	208901	182315	76236	91090	145197	62974	121843	90901
rno-let-7f-5p	46939	6420	86009	63601	97608	95148	35860	52507	62924	27681	99505	57178
rno-let-7a-5p	41116	6468	104293	61551	119471	74390	40204	53542	28058	32211	44495	51963
rno-miR-192-5p	29355	4360	62652	40939	84899	105387	60201	29855	81989	26359	38757	36562
rno-miR-26a-5p	34877	3179	80137	48704	95227	84981	53388	25919	48124	23961	94722	39368
rno-let-7g-5p	35021	2332	46469	62727	51471	45154	18731	58847	25733	16266	29415	52316
rno-miR-21-5p	19263	3433	40791	23886	45998	41011	11372	23105	70514	14740	44841	30001
rno-miR-378a-3p	18292	56276	23190	16218	27536	27169	8413	12353	22533	7192	33125	16661
rno-miR-30d-5p	12844	700	24790	17625	32504	27933	15137	11701	18528	10252	21261	15119
rno-miR-30e-5p	12560	476	22917	17818	28137	31095	14853	10858	19396	8533	20595	13765
rno-miR-30c-5p	11320	525	25597	16583	28294	27667	10498	9685	14228	6885	9258	14084
rno-miR-26b-5p	7557	455	17714	13026	19686	26950	11503	6860	12050	6592	10396	8721
rno-let-7i-5p	8675	2074	17987	13387	22161	16210	6913	12411	7219	7133	21786	10918
rno-let-7c-5p	6631	834	24091	9746	24191	12116	7926	8805	3287	5641	6958	8194
rno-miR-181a-5p	7250	6035	14067	8694	16090	14476	7737	5695	8058	4150	9658	7490
rno-let-7e-5p	4094	862	19761	5660	17901	6075	3835	4142	2185	3481	5565	5202
rno-let-7d-5p	3474	556	10966	6278	10903	6542	5462	4822	1911	2133	3640	5173
rno-miR-98-5p	3033	692	10840	3685	11265	4869	3007	3017	1958	3404	3514	3242
rno-miR-99b-5p	3178	1031	6556	1725	4553	1584	873	2883	10557	1671	31985	4592
rno-miR-16-5p	1934	191	6359	4274	7655	9068	6407	2019	4284	1869	3605	2857
rno-miR-103-3p	3485	247	7378	4708	8608	6223	1757	3366	3310	1773	6329	3460
rno-miR-200a-3p	2209	0	5854	3844	7267	8000	4029	2358	5143	2009	5913	3005
rno-miR-9a-5p	5744	4697	5540	7676	6192	2534	3558	2031	2107	1512	3613	2282
rno-miR-122-5p	1711	8308	7660	5987	4866	1758	3950	2244	1630	3036	1783	2936
rno-miR-191a-5p	2169	660	6569	3235	8121	5269	3564	2217	2708	2239	5199	3062
rno-miR-101a-3p	4193	0	2839	3019	3047	5197	850	3123	7707	1642	4745	1900
rno-miR-30b-5p	2820	156	3929	3712	4826	5118	2038	2489	3315	1466	2391	3364
rno-miR-30a-3p	2723	392	4537	2290	6407	4321	1739	1968	2180	1717	3243	2010
rno-miR-196b-5p	1235	0	3705	1697	4753	4278	2353	1976	1635	1695	1401	1758
rno-miR-181b-5p	1861	612	3507	2411	4115	2833	1583	1885	977	1282	2320	2092
rno-miR-99a-5p	2278	239	3392	947	2180	573	258	2490	1710	1321	9350	2490
rno-miR-140-3p	1602	403	2793	1285	2335	3058	450	1024	5796	1192	3732	1501
rno-miR-194-5p	1246	0	2182	1640	2500	2870	837	1366	2069	831	2407	1600
rno-miR-146a-5p	551	122	2907	858	2485	2841	4274	560	1145	1156	1024	1893
rno-miR-204-5p	1979	226	1441	1681	1648	1489	868	1163	1300	555	2927	1738
rno-miR-107-3p	1099	0	3241	2141	3558	2516	830	1722	1985	892	2391	1526
rno-miR-199a-3p	1333	0	2722	1229	2399	3687	1036	787	955	790	1779	1649
rno-miR-182	1694	578	2272	566	3184	1772	2020	0	0	299	1029	703
rno-miR-125a-5p	692	340	3458	1220	2894	2297	2905	440	1565	1105	2408	1093
rno-miR-25-3p	1343	0	1982	1359	2646	1788	701	1201	1101	903	1718	2001
rno-miR-148b-3p	1373	0	1090	0	1055	1786	0	342	7251	263	4546	1239
rno-miR-126a-3p	892	0	2250	1136	2197	2463	1530	1026	704	768	1584	1085
rno-miR-30e-3p	1204	0	1624	806	1457	1944	945	1166	1622	759	1567	947
rno-miR-146b-5p	691	625	1945	1117	2353	1315	1153	525	533	531	822	717
rno-miR-100-5p	1522	140	2674	491	1605	0	0	946	757	994	3308	1263
rno-miR-351-5p	640	573	1152	963	2039	1903	926	510	981	529	1616	935
rno-miR-148a-3p	616	515	1014	839	1470	1269	604	534	1256	397	1079	625
rno-miR-320-3p	568	5642	1411	698	1237	729	529	482	397	343	2146	699
rno-miR-200b-3p	595	0	1847	555	1802	1574	973	421	567	535	1593	723
rno-miR-221-3p	706	350	1452	1080	1440	1044	669	481	0	409	1372	764
rno-miR-92a-3p	654	0	870	551	924	788	542	275	2072	205	2247	588
rno-miR-101b-3p	1201	252	963	699	712	1193	0	762	1252	433	1395	424
rno-miR-93-5p	567	0	1134	687	1096	1229	213	511	573	328	1276	624
rno-miR-145-5p	508	523	688	685	894	829	288	307	810	247	1349	646
rno-miR-203b-3p	694	0	697	571	784	806	389	522	1092	347	1408	627
rno-miR-375-3p	612	0	1637	0	1309	1024	813	0	0	0	1495	469
rno-miR-195-5p	695	0	630	591	754	1228	334	330	484	423	576	873
rno-miR-126a-5p	323	0	663	459	887	1126	875	276	807	343	466	376
rno-miR-30c-2-3p	419	0	854	523	1058	749	342	378	448	280	696	368
rno-miR-29a-3p	746	0	844	515	704	1091	273	388	553	196	610	422
rno-miR-203a-3p	780	0	902	0	659	1100	0	233	0	133	1167	332
rno-miR-181d-5p	570	0	859	466	661	865	0	296	0	195	1304	391
rno-miR-152-3p	542	0	942	491	626	1041	194	257	499	252	510	454
rno-miR-181c-5p	501	118	414	0	561	1010	308	308	697	223	522	334
rno-miR-141-3p	185	0	500	0	930	572	498	0	490	156	0	275
rno-miR-20a-5p	279	0	517	0	588	691	0	273	0	168	892	377
rno-miR-19b-3p	462	0	352	0	0	354	0	348	572	0	834	335
rno-miR-130a-3p	273	0	454	0	517	736	245	0	0	154	423	0
rno-miR-196a-5p	213	0	815	0	658	356	261	0	0	171	0	250

## Sheet: ZDF Adipose
	WE_ZDF_7	WE_ZDF_11	WE_ZDF_16	WE_ZDF_18	WE_ZDF_20	WE_ZDF_22	Cas_ZDF_24	Cas_ZDF_3	Cas_ZDF_5	Cas_ZDF_9	Cas_ZDF_1	Cas_ZDF_14
rno-miR-10b-5p	551990	110978	284871	242009	200532	198496	216198	28476	31478	243636	500878	215992
rno-miR-10a-5p	143620	42691	120665	89693	66058	62196	84065	10645	10910	99810	108676	99378
rno-let-7a-5p	218651	45112	60095	64921	28494	54798	54045	32792	17740	70219	88251	91417
rno-let-7f-5p	119492	38999	42311	38253	18473	46239	43848	20069	16502	48703	56004	67213
rno-miR-26a-5p	38242	16097	50033	37185	27976	22928	30541	3732	6275	41122	50633	48930
rno-miR-30a-5p	43669	19425	30706	24898	19520	20269	18946	3526	5614	22956	36227	21746
rno-let-7i-5p	49257	13106	19024	15402	6027	9540	26509	7791	24576	16481	41654	22624
rno-let-7g-5p	30237	20031	9209	12296	4386	13450	17271	9971	13259	15657	15017	16042
rno-let-7c-5p	40967	4968	10768	8224	4473	6436	10217	3781	6128	9501	27965	17132
rno-miR-181a-5p	18619	4211	11927	10785	9212	5699	8078	1716	12755	10802	22835	14518
rno-miR-21-5p	16847	7830	11695	19788	6063	5674	21669	3041	8738	21063	28130	15792
rno-miR-378a-3p	17533	4058	6715	5956	4444	3633	8714	1588	37763	6251	12744	7394
rno-miR-146b-5p	20119	3821	14020	20468	8893	5544	16176	3486	3621	31577	18630	27210
rno-miR-30d-5p	11269	4794	10879	9402	6252	5403	5913	930	1711	9149	10300	11553
rno-let-7d-5p	18557	3463	6190	6700	2672	4088	3953	2336	1748	8614	5738	10136
rno-miR-148a-3p	7830	2356	7378	5593	3868	5471	3250	553	878	4927	7902	6697
rno-let-7e-5p	20118	2413	5972	5233	2808	3060	4510	1881	1210	5436	13390	8213
rno-miR-125a-5p	6822	1439	15268	5107	8687	4807	2730	373	244	4738	3382	10930
rno-miR-122-5p	3534	10906	5893	6331	3510	4760	8423	1116	8620	5897	7995	19189
rno-miR-191a-5p	8223	1678	8007	6541	5240	2652	3353	349	490	6332	11037	10234
rno-miR-26b-5p	8609	2242	4938	3420	1797	2172	2880	494	1548	4306	13201	4494
rno-miR-9a-5p	4689	2454	3365	8063	3858	3747	6618	1009	2227	5740	6432	6040
rno-miR-30c-5p	3741	5009	5246	5024	2977	3930	2082	574	949	4006	3045	5017
rno-miR-192-5p	3227	3528	2842	3111	1712	2650	4765	588	2648	4033	3467	5982
rno-miR-486	5509	684	3093	2596	2748	2678	984	0	1282	1869	4092	3721
rno-miR-16-5p	3127	1949	5723	4309	2771	1992	2071	331	272	5304	2789	6526
rno-miR-98-5p	9842	1003	2273	2436	1712	922	2501	339	1003	2375	7805	3009
rno-miR-99b-5p	2228	939	6212	3511	2971	1777	2317	173	469	2274	4158	5607
rno-miR-146a-5p	1589	1204	2627	2611	2326	2383	2067	233	524	3395	1531	2894
rno-miR-30e-5p	2683	1619	3110	2847	1735	1723	1932	216	856	2751	4194	2907
rno-miR-199a-3p	3651	2053	3621	2630	1109	1203	3026	527	1720	3509	4491	3669
rno-miR-320-3p	3963	386	970	1028	800	272	726	256	3220	1070	2928	1318
rno-miR-126a-3p	1820	833	2412	1773	1702	1046	1202	220	0	2083	2296	1988
rno-miR-221-3p	2110	969	1804	2471	657	525	3281	592	4119	2366	8567	2632
rno-miR-125b-5p	480	396	4295	1056	1692	1493	427	0	0	1053	841	2722
rno-miR-103-3p	3548	848	1440	1473	713	595	1825	208	1788	1247	4038	1460
rno-miR-181b-5p	3118	757	1285	1611	897	874	1604	154	1011	1323	3141	1963
rno-miR-351-5p	3017	362	1274	1095	897	667	1432	224	1061	1336	4066	1789
rno-miR-100-5p	865	269	3329	1452	1270	790	1476	0	0	814	1974	1940
rno-miR-99a-5p	571	384	3590	1047	859	563	1554	188	238	454	1322	1459
rno-miR-30a-3p	2972	365	1069	696	586	565	434	0	1256	541	1689	612
rno-miR-25-3p	1991	1170	994	1259	529	853	1046	450	501	1045	2544	1295
rno-miR-145-5p	675	596	1046	460	594	482	1682	0	1061	605	6084	828
rno-miR-204-5p	691	645	506	383	229	840	592	233	367	337	1570	1010
rno-miR-30b-5p	518	2378	1058	716	407	1140	815	241	0	764	619	788
rno-miR-148a-5p	968	276	666	544	357	429	352	0	1454	414	1016	582
rno-miR-126a-5p	747	432	915	684	1117	535	327	0	0	1000	936	904
rno-miR-140-3p	1361	0	573	195	180	179	376	0	3601	329	3163	561
rno-miR-34a-5p	751	315	587	614	153	0	1027	0	1824	639	1197	611
rno-miR-152-3p	1084	233	985	522	229	194	698	0	352	511	2163	695
rno-miR-182	348	0	173	466	127	138	214	0	0	154	2435	1180
rno-miR-195-5p	387	492	956	518	383	466	544	0	0	623	595	776
rno-miR-151-3p	1073	0	778	436	846	326	235	0	0	807	1370	1244
rno-miR-101a-3p	438	0	847	635	321	345	324	0	0	603	1672	602
rno-miR-125b-2-3p	683	0	776	488	435	357	214	0	0	474	925	1070
rno-miR-150-5p	0	443	526	0	631	713	0	0	0	137	111	288
rno-miR-127-3p	388	0	311	1259	289	247	533	0	0	321	962	899
rno-miR-30e-3p	967	0	280	218	210	175	0	0	252	228	626	348
rno-miR-92a-3p	424	422	453	590	279	249	365	0	272	622	356	731
rno-miR-128-3p	277	0	373	881	388	361	405	0	0	422	525	711
rno-miR-222-3p	408	0	563	756	320	105	669	0	322	832	1110	1370
rno-miR-423-5p	368	0	243	153	203	140	0	0	0	237	278	372
rno-miR-93-5p	562	0	201	182	0	0	239	0	447	263	841	297
rno-miR-28-3p	281	0	174	156	149	154	0	0	488	215	307	441
rno-miR-203b-3p	428	223	217	177	0	150	0	0	336	127	290	0
rno-miR-29a-3p	0	215	384	334	118	127	0	0	0	148	267	152
rno-miR-101b-3p	0	0	161	358	0	154	240	0	237	136	333	148
rno-miR-423-3p	326	0	202	153	169	116	0	0	276	210	95	253
rno-miR-130a-3p	269	0	185	135	113	121	0	0	0	145	447	240
rno-miR-132-3p	0	0	179	457	126	116	318	0	0	261	366	646
rno-let-7d-3p	0	0	182	206	165	122	0	0	0	195	119	201
