# Supplementary material for: Whole egg consumption increases gene expression within the glutathione pathway in the liver of Zucker Diabetic Fatty rats
Source: PLoS One. 2020 Nov 3;15(11):e0240885. doi: 10.1371/journal.pone.0240885 (PMC7608885; doi:10.1371/journal.pone.0240885)
Supplement: S5 Table — Gene ontology pathways that were upregulated/downregulated for each set of differentially expressed genes within each tissue using the DAVID database. (XLSX) [file pone.0240885.s006.xlsx]

## Sheet: lean liver
Lean liver	Category	Term	Count	%`	P value	Benjamini-hochberg adjusted P value	Count	%	P-Value	Benjamini
	KEGG_PATHWAY	Drug metabolism	6	23.1	4.1e-06	0.00012
	KEGG_PATHWAY	Retinol metabolism	4	15.4	0.0011	0.017
	KEGG_PATHWAY	Metabolism of xenobiotics by cytochrome P450	4	15.4	0.0012	0.012
	KEGG_PATHWAY	Steroid biosynthesis	3	11.5	0.0016	0.012
	KEGG_PATHWAY	Biosynthesis of unsaturated fatty acids	3	11.5	0.0032	0.019
	KEGG_PATHWAY	Arachidonic acid metabolism	3	11.5	0.025	0.12
	KEGG_PATHWAY	PPAR signaling pathway	3	11.5	0.026	0.11
	KEGG_PATHWAY	Pentose and glucuronate interconversions	2	7.7	0.052	0.18
	KEGG_PATHWAY	Ascorbate and aldarate metabolism	2	7.7	0.059	0.18
	GOTERM_BP_FAT	oxidation reduction	12	46.2	5.7e-10	1.2e-07
	GOTERM_BP_FAT	carboxylic acid biosynthetic process	8	30.8	2.7e-09	2.8e-07
	GOTERM_BP_FAT	organic acid biosynthetic process	8	30.8	2.7e-09	2.8e-07
	GOTERM_BP_FAT	lipid biosynthetic process	8	30.8	2e-07	1.4e-05
	GOTERM_BP_FAT	fatty acid biosynthetic process	5	19.2	6.5e-06	0.00034
	GOTERM_BP_FAT	sterol metabolic process	5	19.2	7.2e-06	0.00031
	GOTERM_BP_FAT	fatty acid metabolic process	6	23.1	1.1e-05	0.00039
	GOTERM_BP_FAT	response to organic substance	9	34.6	6.4e-05	0.0019
	GOTERM_BP_FAT	steroid metabolic process	5	19.2	0.00015	0.0039
	GOTERM_BP_FAT	cholesterol metabolic process	4	15.4	0.00021	0.0051
	GOTERM_BP_FAT	steroid biosynthetic process	4	15.4	0.00023	0.0049
	GOTERM_BP_FAT	arachidonic acid metabolic process	3	11.5	0.00027	0.0052
	GOTERM_BP_FAT	very-long-chain fatty acid metabolic process	3	11.5	0.00082	0.015
	GOTERM_BP_FAT	regulation of steroid biosynthetic process	3	11.5	0.00096	0.016
	GOTERM_BP_FAT	sterol biosynthetic process	3	11.5	0.0011	0.017
	GOTERM_BP_FAT	regulation of steroid metabolic process	3	11.5	0.0018	0.025
	GOTERM_BP_FAT	response to endogenous stimulus	6	23.1	0.002	0.026
	GOTERM_BP_FAT	icosanoid metabolic process	3	11.5	0.0028	0.035
	GOTERM_BP_FAT	regulation of lipid biosynthetic process	3	11.5	0.0029	0.034
	GOTERM_BP_FAT	unsaturated fatty acid metabolic process	3	11.5	0.0029	0.034
	GOTERM_BP_FAT	response to hormone stimulus	5	19.2	0.0088	0.095
	GOTERM_BP_FAT	uronic acid metabolic process	2	7.7	0.0099	0.1
	GOTERM_BP_FAT	glucuronate metabolic process	2	7.7	0.0099	0.1
	GOTERM_BP_FAT	white fat cell differentiation	2	7.7	0.015	0.14
	GOTERM_BP_FAT	regulation of lipid metabolic process	3	11.5	0.016	0.15
	GOTERM_BP_FAT	regulation of cholesterol biosynthetic process	2	7.7	0.018	0.16
	GOTERM_BP_FAT	xenobiotic metabolic process	2	7.7	0.039	0.3
	GOTERM_BP_FAT	cholesterol biosynthetic process	2	7.7	0.041	0.3
	GOTERM_BP_FAT	response to xenobiotic stimulus	2	7.7	0.044	0.31
	GOTERM_BP_FAT	response to nutrient	3	11.5	0.045	0.3
	GOTERM_BP_FAT	unsaturated fatty acid biosynthetic process	2	7.7	0.05	0.32
	GOTERM_BP_FAT	monosaccharide metabolic process	3	11.5	0.055	0.34
	GOTERM_BP_FAT	response to lipid	2	7.7	0.067	0.39
	GOTERM_BP_FAT	response to starvation	2	7.7	0.072	0.4
	GOTERM_BP_FAT	response to nutrient levels	3	11.5	0.078	0.42
	GOTERM_BP_FAT	response to steroid hormone stimulus	3	11.5	0.083	0.43
	GOTERM_BP_FAT	response to extracellular stimulus	3	11.5	0.088	0.44
	GOTERM_BP_FAT	fat cell differentiation	2	7.7	0.098	0.47

## Sheet: zdf liver
zdf liver	Category	Term	Count	%`	P value	Benjamini-hochberg adjusted P value
	KEGG_PATHWAY	Drug metabolism	20	4.9	1.6e-13	2.3e-11
	KEGG_PATHWAY	Metabolism of xenobiotics by cytochrome P450	18	4.4	9.1e-13	6.4e-11
	KEGG_PATHWAY	Glutathione metabolism	10	2.5	1.5e-05	0.00072
	KEGG_PATHWAY	PPAR signaling pathway	11	2.7	4.8e-05	0.0017
	KEGG_PATHWAY	Primary bile acid biosynthesis	6	1.5	5.8e-05	0.0016
	KEGG_PATHWAY	Retinol metabolism	10	2.5	6.1e-05	0.0014
	KEGG_PATHWAY	Tyrosine metabolism	7	1.7	0.00048	0.0096
	KEGG_PATHWAY	Arginine and proline metabolism	8	2	0.001	0.018
	KEGG_PATHWAY	Fatty acid metabolism	7	1.7	0.0015	0.024
	KEGG_PATHWAY	Tryptophan metabolism	7	1.7	0.0017	0.024
	KEGG_PATHWAY	Steroid hormone biosynthesis	6	1.5	0.0093	0.11
	KEGG_PATHWAY	Glycerolipid metabolism	6	1.5	0.01	0.11
	KEGG_PATHWAY	Phenylalanine metabolism	4	1	0.012	0.12
	KEGG_PATHWAY	Citrate cycle (TCA cycle)	5	1.2	0.012	0.12
	KEGG_PATHWAY	Steroid biosynthesis	4	1	0.014	0.12
	KEGG_PATHWAY	Linoleic acid metabolism	5	1.2	0.017	0.14
	KEGG_PATHWAY	Butanoate metabolism	5	1.2	0.017	0.14
	KEGG_PATHWAY	Valine, leucine and isoleucine degradation	5	1.2	0.05	0.35
	KEGG_PATHWAY	Circadian rhythm	3	0.7	0.058	0.37
	KEGG_PATHWAY	Arachidonic acid metabolism	6	1.5	0.061	0.37
	KEGG_PATHWAY	Alanine, aspartate and glutamate metabolism	4	1	0.062	0.36
	KEGG_PATHWAY	Ether lipid metabolism	4	1	0.083	0.44
	KEGG_PATHWAY	Cysteine and methionine metabolism	4	1	0.089	0.45
	KEGG_PATHWAY	Bladder cancer	4	1	0.095	0.46
	GOTERM_BP_FAT	oxidation reduction	61	15.1	3.3e-22	6.7e-19
	GOTERM_BP_FAT	steroid metabolic process	26	6.4	1.1e-13	1.1e-10
	GOTERM_BP_FAT	organic acid biosynthetic process	21	5.2	2.6e-10	1.8e-07
	GOTERM_BP_FAT	carboxylic acid biosynthetic process	21	5.2	2.6e-10	1.8e-07
	GOTERM_BP_FAT	fatty acid metabolic process	23	5.7	4.2e-10	2.1e-07
	GOTERM_BP_FAT	cofactor metabolic process	23	5.7	1.7e-09	6.8e-07
	GOTERM_BP_FAT	lipid biosynthetic process	27	6.7	1.8e-09	6.3e-07
	GOTERM_BP_FAT	sterol metabolic process	15	3.7	2.6e-09	7.6e-07
	GOTERM_BP_FAT	response to extracellular stimulus	27	6.7	8.4e-09	2.1e-06
	GOTERM_BP_FAT	cholesterol metabolic process	14	3.5	9.1e-09	2.1e-06
	GOTERM_BP_FAT	response to organic substance	51	12.6	1.5e-08	3e-06
	GOTERM_BP_FAT	coenzyme metabolic process	19	4.7	3.2e-08	5.9e-06
	GOTERM_BP_FAT	response to nutrient levels	25	6.2	4.1e-08	6.9e-06
	GOTERM_BP_FAT	response to drug	27	6.7	4.3e-08	6.8e-06
	GOTERM_BP_FAT	response to nutrient	20	4.9	3.2e-07	4.7e-05
	GOTERM_BP_FAT	carboxylic acid catabolic process	14	3.5	3.6e-07	4.8e-05
	GOTERM_BP_FAT	organic acid catabolic process	14	3.5	3.6e-07	4.8e-05
	GOTERM_BP_FAT	response to endogenous stimulus	35	8.6	4.6e-07	5.8e-05
	GOTERM_BP_FAT	xenobiotic metabolic process	8	2	8.4e-07	0.0001
	GOTERM_BP_FAT	steroid biosynthetic process	12	3	1e-06	0.00011
	GOTERM_BP_FAT	response to xenobiotic stimulus	8	2	2e-06	0.00022
	GOTERM_BP_FAT	lipid catabolic process	15	3.7	2.7e-06	0.00028
	GOTERM_BP_FAT	glutathione metabolic process	8	2	3.4e-06	0.00033
	GOTERM_BP_FAT	response to steroid hormone stimulus	22	5.4	4.3e-06	0.0004
	GOTERM_BP_FAT	cellular amino acid catabolic process	10	2.5	6.8e-06	0.0006
	GOTERM_BP_FAT	response to hormone stimulus	30	7.4	7.8e-06	0.00066
	GOTERM_BP_FAT	glutamine family amino acid metabolic process	9	2.2	7.9e-06	0.00064
	GOTERM_BP_FAT	cellular amino acid derivative metabolic process	16	4	8.5e-06	0.00067
	GOTERM_BP_FAT	organic ether metabolic process	10	2.5	1e-05	0.00079
	GOTERM_BP_FAT	triglyceride metabolic process	9	2.2	1.8e-05	0.0013
	GOTERM_BP_FAT	amine catabolic process	10	2.5	2e-05	0.0014
	GOTERM_BP_FAT	acylglycerol metabolic process	9	2.2	4.2e-05	0.0028
	GOTERM_BP_FAT	neutral lipid metabolic process	9	2.2	5.4e-05	0.0035
	GOTERM_BP_FAT	glycerol ether metabolic process	9	2.2	6.1e-05	0.0039
	GOTERM_BP_FAT	aromatic compound catabolic process	6	1.5	9.8e-05	0.006
	GOTERM_BP_FAT	amine biosynthetic process	10	2.5	0.00015	0.0091
	GOTERM_BP_FAT	peptide metabolic process	8	2	0.00016	0.0095
	GOTERM_BP_FAT	response to inorganic substance	18	4.4	0.00018	0.0099
	GOTERM_BP_FAT	sulfur metabolic process	11	2.7	0.00024	0.013
	GOTERM_BP_FAT	serine family amino acid metabolic process	6	1.5	0.00024	0.013
	GOTERM_BP_FAT	response to vitamin	11	2.7	0.0003	0.015
	GOTERM_BP_FAT	fatty acid biosynthetic process	9	2.2	0.00037	0.019
	GOTERM_BP_FAT	sterol biosynthetic process	6	1.5	0.00058	0.028
	GOTERM_BP_FAT	cellular hormone metabolic process	8	2	0.00062	0.029
	GOTERM_BP_FAT	lipid homeostasis	7	1.7	0.00064	0.03
	GOTERM_BP_FAT	cellular respiration	8	2	0.00068	0.031
	GOTERM_BP_FAT	response to toxin	8	2	0.00082	0.036
	GOTERM_BP_FAT	energy derivation by oxidation of organic compounds	10	2.5	0.00085	0.037
	GOTERM_BP_FAT	cellular amino acid biosynthetic process	7	1.7	0.0009	0.038
	GOTERM_BP_FAT	glycerolipid metabolic process	12	3	0.0011	0.045
	GOTERM_BP_FAT	acetyl-CoA metabolic process	6	1.5	0.0018	0.07
	GOTERM_BP_FAT	serine family amino acid catabolic process	4	1	0.0018	0.07
	GOTERM_BP_FAT	regulation of lipid metabolic process	10	2.5	0.0018	0.07
	GOTERM_BP_FAT	isoprenoid metabolic process	7	1.7	0.0022	0.082
	GOTERM_BP_FAT	response to estrogen stimulus	11	2.7	0.0024	0.087
	GOTERM_BP_FAT	cholesterol biosynthetic process	5	1.2	0.0025	0.088
	GOTERM_BP_FAT	response to metal ion	12	3	0.0028	0.1
	GOTERM_BP_FAT	circadian rhythm	7	1.7	0.0031	0.11
	GOTERM_BP_FAT	protein homooligomerization	9	2.2	0.0034	0.12
	GOTERM_BP_FAT	regulation of hormone levels	11	2.7	0.0037	0.12
	GOTERM_BP_FAT	glutamate metabolic process	4	1	0.0037	0.12
	GOTERM_BP_FAT	generation of precursor metabolites and energy	14	3.5	0.0038	0.12
	GOTERM_BP_FAT	rhythmic process	11	2.7	0.0038	0.12
	GOTERM_BP_FAT	hormone metabolic process	9	2.2	0.0039	0.12
	GOTERM_BP_FAT	response to organic cyclic substance	13	3.2	0.0039	0.12
	GOTERM_BP_FAT	protein oligomerization	13	3.2	0.0039	0.12
	GOTERM_BP_FAT	response to vitamin A	7	1.7	0.0045	0.13
	GOTERM_BP_FAT	response to organic nitrogen	9	2.2	0.0046	0.13
	GOTERM_BP_FAT	steroid catabolic process	4	1	0.0046	0.13
	GOTERM_BP_FAT	negative regulation of lipoprotein lipase activity	3	0.7	0.0051	0.14
	GOTERM_BP_FAT	cofactor catabolic process	5	1.2	0.0055	0.15
	GOTERM_BP_FAT	retinoic acid metabolic process	4	1	0.0056	0.15
	GOTERM_BP_FAT	kidney development	9	2.2	0.0062	0.17
	GOTERM_BP_FAT	cellular lipid catabolic process	7	1.7	0.0065	0.17
	GOTERM_BP_FAT	regulation of cholesterol transport	4	1	0.0066	0.17
	GOTERM_BP_FAT	regulation of sterol transport	4	1	0.0066	0.17
	GOTERM_BP_FAT	cholesterol homeostasis	5	1.2	0.0069	0.17
	GOTERM_BP_FAT	terpenoid metabolic process	5	1.2	0.0069	0.17
	GOTERM_BP_FAT	sterol homeostasis	5	1.2	0.0069	0.17
	GOTERM_BP_FAT	monocarboxylic acid transport	6	1.5	0.0076	0.19
	GOTERM_BP_FAT	L-phenylalanine catabolic process	3	0.7	0.0076	0.19
	GOTERM_BP_FAT	amyloid precursor protein catabolic process	3	0.7	0.0076	0.19
	GOTERM_BP_FAT	response to glucocorticoid stimulus	9	2.2	0.0083	0.2
	GOTERM_BP_FAT	negative regulation of catalytic activity	13	3.2	0.0087	0.21
	GOTERM_BP_FAT	bile acid metabolic process	4	1	0.0091	0.21
	GOTERM_BP_FAT	fat-soluble vitamin metabolic process	5	1.2	0.0094	0.22
	GOTERM_BP_FAT	nitrogen compound biosynthetic process	16	4	0.01	0.23
	GOTERM_BP_FAT	urogenital system development	10	2.5	0.01	0.23
	GOTERM_BP_FAT	tetrahydrobiopterin metabolic process	3	0.7	0.01	0.23
	GOTERM_BP_FAT	amyloid precursor protein metabolic process	3	0.7	0.01	0.23
	GOTERM_BP_FAT	negative regulation of lipase activity	3	0.7	0.01	0.23
	GOTERM_BP_FAT	response to oxidative stress	11	2.7	0.01	0.23
	GOTERM_BP_FAT	sulfur amino acid metabolic process	4	1	0.011	0.23
	GOTERM_BP_FAT	chemical homeostasis	21	5.2	0.011	0.23
	GOTERM_BP_FAT	response to corticosteroid stimulus	9	2.2	0.011	0.24
	GOTERM_BP_FAT	dicarboxylic acid metabolic process	5	1.2	0.012	0.25
	GOTERM_BP_FAT	lipid localization	9	2.2	0.012	0.25
	GOTERM_BP_FAT	response to estradiol stimulus	7	1.7	0.013	0.25
	GOTERM_BP_FAT	urea metabolic process	3	0.7	0.014	0.27
	GOTERM_BP_FAT	amide biosynthetic process	3	0.7	0.014	0.27
	GOTERM_BP_FAT	benzene and derivative metabolic process	3	0.7	0.014	0.27
	GOTERM_BP_FAT	urea cycle	3	0.7	0.014	0.27
	GOTERM_BP_FAT	negative regulation of fat cell differentiation	3	0.7	0.014	0.27
	GOTERM_BP_FAT	L-phenylalanine metabolic process	3	0.7	0.014	0.27
	GOTERM_BP_FAT	drug metabolic process	4	1	0.014	0.27
	GOTERM_BP_FAT	lipid oxidation	5	1.2	0.015	0.28
	GOTERM_BP_FAT	fatty acid oxidation	5	1.2	0.015	0.28
	GOTERM_BP_FAT	response to cadmium ion	4	1	0.016	0.29
	GOTERM_BP_FAT	response to lipid	5	1.2	0.016	0.29
	GOTERM_BP_FAT	tyrosine metabolic process	3	0.7	0.017	0.31
	GOTERM_BP_FAT	negative regulation of molecular function	14	3.5	0.018	0.32
	GOTERM_BP_FAT	response to ethanol	7	1.7	0.018	0.32
	GOTERM_BP_FAT	monosaccharide metabolic process	12	3	0.019	0.32
	GOTERM_BP_FAT	pyruvate metabolic process	5	1.2	0.019	0.32
	GOTERM_BP_FAT	response to lipopolysaccharide	8	2	0.019	0.33
	GOTERM_BP_FAT	response to starvation	5	1.2	0.02	0.34
	GOTERM_BP_FAT	hexose metabolic process	11	2.7	0.02	0.34
	GOTERM_BP_FAT	response to wounding	18	4.4	0.021	0.34
	GOTERM_BP_FAT	hemoglobin metabolic process	3	0.7	0.021	0.34
	GOTERM_BP_FAT	coenzyme catabolic process	4	1	0.022	0.35
	GOTERM_BP_FAT	pteridine and derivative metabolic process	4	1	0.022	0.35
	GOTERM_BP_FAT	aerobic respiration	4	1	0.024	0.37
	GOTERM_BP_FAT	vitamin A metabolic process	4	1	0.024	0.37
	GOTERM_BP_FAT	regulation of cholesterol biosynthetic process	3	0.7	0.026	0.39
	GOTERM_BP_FAT	electron transport chain	6	1.5	0.026	0.39
	GOTERM_BP_FAT	protein maturation by peptide bond cleavage	6	1.5	0.026	0.39
	GOTERM_BP_FAT	regulation of steroid biosynthetic process	4	1	0.026	0.39
	GOTERM_BP_FAT	regulation of lipid biosynthetic process	5	1.2	0.027	0.39
	GOTERM_BP_FAT	negative regulation of hydrolase activity	5	1.2	0.027	0.39
	GOTERM_BP_FAT	positive regulation of molecular function	20	4.9	0.028	0.4
	GOTERM_BP_FAT	regulation of lipid transport	4	1	0.029	0.41
	GOTERM_BP_FAT	response to molecule of bacterial origin	8	2	0.03	0.42
	GOTERM_BP_FAT	response to tumor necrosis factor	3	0.7	0.03	0.42
	GOTERM_BP_FAT	retinol metabolic process	3	0.7	0.03	0.42
	GOTERM_BP_FAT	arginine metabolic process	3	0.7	0.03	0.42
	GOTERM_BP_FAT	nucleotide-sugar metabolic process	3	0.7	0.03	0.42
	GOTERM_BP_FAT	aromatic amino acid family catabolic process	3	0.7	0.03	0.42
	GOTERM_BP_FAT	diterpenoid metabolic process	4	1	0.032	0.43
	GOTERM_BP_FAT	retinoid metabolic process	4	1	0.032	0.43
	GOTERM_BP_FAT	vitamin metabolic process	6	1.5	0.033	0.45
	GOTERM_BP_FAT	glycoprotein catabolic process	3	0.7	0.035	0.47
	GOTERM_BP_FAT	glycine metabolic process	3	0.7	0.035	0.47
	GOTERM_BP_FAT	response to retinoic acid	5	1.2	0.039	0.49
	GOTERM_BP_FAT	glutamine family amino acid catabolic process	3	0.7	0.041	0.51
	GOTERM_BP_FAT	catecholamine biosynthetic process	3	0.7	0.041	0.51
	GOTERM_BP_FAT	anion homeostasis	3	0.7	0.041	0.51
	GOTERM_BP_FAT	respiratory electron transport chain	4	1	0.044	0.53
	GOTERM_BP_FAT	multicellular organismal homeostasis	6	1.5	0.046	0.54
	GOTERM_BP_FAT	UDP-glucose metabolic process	2	0.5	0.046	0.54
	GOTERM_BP_FAT	sphingosine metabolic process	2	0.5	0.046	0.54
	GOTERM_BP_FAT	organophosphate metabolic process	9	2.2	0.046	0.54
	GOTERM_BP_FAT	arachidonic acid metabolic process	3	0.7	0.046	0.54
	GOTERM_BP_FAT	glutamine family amino acid biosynthetic process	3	0.7	0.046	0.54
	GOTERM_BP_FAT	cellular amino acid derivative biosynthetic process	5	1.2	0.048	0.55
	GOTERM_BP_FAT	response to amine stimulus	5	1.2	0.051	0.57
	GOTERM_BP_FAT	one-carbon metabolic process	7	1.7	0.052	0.57
	GOTERM_BP_FAT	glucose metabolic process	9	2.2	0.053	0.58
	GOTERM_BP_FAT	heterocycle catabolic process	6	1.5	0.054	0.58
	GOTERM_BP_FAT	carboxylic acid transport	8	2	0.054	0.58
	GOTERM_BP_FAT	organic acid transport	8	2	0.056	0.59
	GOTERM_BP_FAT	regulation of steroid metabolic process	4	1	0.058	0.6
	GOTERM_BP_FAT	fatty acid transport	4	1	0.058	0.6
	GOTERM_BP_FAT	regulation of fat cell differentiation	3	0.7	0.058	0.6
	GOTERM_BP_FAT	acute inflammatory response	6	1.5	0.058	0.6
	GOTERM_BP_FAT	secondary metabolic process	6	1.5	0.061	0.61
	GOTERM_BP_FAT	lipid transport	7	1.7	0.063	0.62
	GOTERM_BP_FAT	cellular response to extracellular stimulus	5	1.2	0.064	0.63
	GOTERM_BP_FAT	lipid storage	3	0.7	0.064	0.63
	GOTERM_BP_FAT	regulation of lipoprotein lipase activity	3	0.7	0.064	0.63
	GOTERM_BP_FAT	aromatic compound biosynthetic process	3	0.7	0.064	0.63
	GOTERM_BP_FAT	protein tetramerization	4	1	0.065	0.63
	GOTERM_BP_FAT	cellular component disassembly	4	1	0.065	0.63
	GOTERM_BP_FAT	cofactor biosynthetic process	6	1.5	0.065	0.63
	GOTERM_BP_FAT	lipid modification	5	1.2	0.067	0.63
	GOTERM_BP_FAT	sulfur amino acid catabolic process	2	0.5	0.068	0.64
	GOTERM_BP_FAT	arginine biosynthetic process	2	0.5	0.068	0.64
	GOTERM_BP_FAT	positive regulation of response to external stimulus	5	1.2	0.07	0.64
	GOTERM_BP_FAT	homeostatic process	24	5.9	0.071	0.65
	GOTERM_BP_FAT	carbohydrate biosynthetic process	6	1.5	0.073	0.65
	GOTERM_BP_FAT	macromolecular complex subunit organization	20	4.9	0.079	0.68
	GOTERM_BP_FAT	phospholipid metabolic process	8	2	0.08	0.68
	GOTERM_BP_FAT	liver development	5	1.2	0.08	0.68
	GOTERM_BP_FAT	protein processing	6	1.5	0.081	0.68
	GOTERM_BP_FAT	regulation of catabolic process	6	1.5	0.083	0.69
	GOTERM_BP_FAT	response to copper ion	3	0.7	0.085	0.7
	GOTERM_BP_FAT	dopamine metabolic process	3	0.7	0.085	0.7
	GOTERM_BP_FAT	regulation of caspase activity	5	1.2	0.086	0.7
	GOTERM_BP_FAT	centrosome localization	2	0.5	0.09	0.71
	GOTERM_BP_FAT	tyrosine catabolic process	2	0.5	0.09	0.71
	GOTERM_BP_FAT	sulfur compound catabolic process	2	0.5	0.09	0.71
	GOTERM_BP_FAT	glucocorticoid biosynthetic process	2	0.5	0.09	0.71
	GOTERM_BP_FAT	organophosphate catabolic process	2	0.5	0.09	0.71
	GOTERM_BP_FAT	regulation of leukocyte migration	3	0.7	0.092	0.72
	GOTERM_BP_FAT	aromatic amino acid family metabolic process	3	0.7	0.092	0.72
	GOTERM_BP_FAT	tricarboxylic acid cycle	3	0.7	0.092	0.72
	GOTERM_BP_FAT	protein maturation	6	1.5	0.092	0.72
	GOTERM_BP_FAT	positive regulation of catalytic activity	16	4	0.095	0.73
	GOTERM_BP_FAT	acetyl-CoA catabolic process	3	0.7	0.099	0.74
	GOTERM_BP_FAT	regulation of cell growth	8	2	0.099	0.74

## Sheet: lean kidney
lean kidney	Category	Term	Count	%`	P value	Benjamini-hochberg adjusted P value
	KEGG_PATHWAY	Glutathione metabolism	1	20	N/A	N/A
	KEGG_PATHWAY	Metabolism of xenobiotics by cytochrome P450	1	20	N/A	N/A
	KEGG_PATHWAY	Drug metabolism	1	20	N/A	N/A
	KEGG_PATHWAY	Cell adhesion molecules (CAMs)	1	20	N/A	N/A
	KEGG_PATHWAY	Adherens junction	1	20	N/A	N/A
	KEGG_PATHWAY	Pathways in cancer	1	20	N/A	N/A
	KEGG_PATHWAY	Endometrial cancer	1	20	N/A	N/A
	KEGG_PATHWAY	Thyroid cancer	1	20	N/A	N/A
	KEGG_PATHWAY	Melanoma	1	20	N/A	N/A
	KEGG_PATHWAY	Bladder cancer	1	20	N/A	N/A
	GOTERM_BP_FAT	tube lumen cavitation	2	33.3	0.0017	0.26
	GOTERM_BP_FAT	salivary gland cavitation	2	33.3	0.0017	0.26
	GOTERM_BP_FAT	salivary gland morphogenesis	2	33.3	0.0096	0.58
	GOTERM_BP_FAT	salivary gland development	2	33.3	0.011	0.5
	GOTERM_BP_FAT	exocrine system development	2	33.3	0.014	0.47
	GOTERM_BP_FAT	regulation of apoptosis	3	50	0.017	0.47
	GOTERM_BP_FAT	tube lumen formation	2	33.3	0.017	0.41
	GOTERM_BP_FAT	regulation of programmed cell death	3	50	0.018	0.37
	GOTERM_BP_FAT	regulation of cell death	3	50	0.018	0.34
	GOTERM_BP_FAT	gland morphogenesis	2	33.3	0.027	0.43
	GOTERM_BP_FAT	protein homooligomerization	2	33.3	0.035	0.48
	GOTERM_BP_FAT	tube morphogenesis	2	33.3	0.05	0.57
	GOTERM_BP_FAT	induction of apoptosis	2	33.3	0.062	0.62
	GOTERM_BP_FAT	induction of programmed cell death	2	33.3	0.062	0.62
	GOTERM_BP_FAT	gland development	2	33.3	0.065	0.61
	GOTERM_BP_FAT	protein oligomerization	2	33.3	0.068	0.6
	GOTERM_BP_FAT	tube development	2	33.3	0.08	0.63
	GOTERM_BP_FAT	regulation of hydrolase activity	2	33.3	0.084	0.63

## Sheet: zdf kidney
ZDF kidney	Category	Term	Count	%`	P value	Benjamini-hochberg adjusted P value
	KEGG_PATHWAY	Glutathione metabolism	1	16.6	N/A	N/A
	KEGG_PATHWAY	Metabolism of xenobiotics by cytochrome P450	1	16.6	N/A	N/A
	KEGG_PATHWAY	Drug metabolism	1	16.6	N/A	N/A
	KEGG_PATHWAY	Prostate cancer	1	16.6	N/A	N/A
	KEGG_PATHWAY	Protein export	1	16.6	N/A	N/A
	KEGG_PATHWAY	Focal adhesion	1	16.6	N/A	N/A
	KEGG_PATHWAY	ECM-receptor interaction	1	16.6	N/A	N/A
	GOTERM_BP_FAT	peptide metabolic process	1	16.6	N/A	N/A
	GOTERM_BP_FAT	cellular amino acid derivative metabolic process	1	16.6	N/A	N/A
	GOTERM_BP_FAT	coenzyme metabolic process	1	16.6	N/A	N/A
	GOTERM_BP_FAT	glutathione metabolic process	1	16.6	N/A	N/A
	GOTERM_BP_FAT	sulfur metabolic process	1	16.6	N/A	N/A
	GOTERM_BP_FAT	xenobiotic metabolic process	1	16.6	N/A	N/A
	GOTERM_BP_FAT	response to xenobiotic stimulus	1	16.6	N/A	N/A
	GOTERM_BP_FAT	cofactor metabolic process	1	16.6	N/A	N/A
	GOTERM_BP_FAT	skeletal system development	1	16.6	N/A	N/A
	GOTERM_BP_FAT	blood vessel development	1	16.6	N/A	N/A
	GOTERM_BP_FAT	vasculature development	1	16.6	N/A	N/A
	GOTERM_BP_FAT	negative regulation of immune system process	1	16.6	N/A	N/A
	GOTERM_BP_FAT	cell adhesion	1	16.6	N/A	N/A
	GOTERM_BP_FAT	cell-matrix adhesion	1	16.6	N/A	N/A
	GOTERM_BP_FAT	cell surface receptor linked signal transduction	1	16.6	N/A	N/A
	GOTERM_BP_FAT	enzyme linked receptor protein signaling pathway	1	16.6	N/A	N/A
	GOTERM_BP_FAT	transmembrane receptor protein serine/threonine kinase signaling pathway	1	16.6	N/A	N/A
	GOTERM_BP_FAT	transforming growth factor beta receptor signaling pathway	1	16.6	N/A	N/A
	GOTERM_BP_FAT	integrin-mediated signaling pathway	1	16.6	N/A	N/A
	GOTERM_BP_FAT	ectoderm development	1	16.6	N/A	N/A
	GOTERM_BP_FAT	heart development	1	16.6	N/A	N/A
	GOTERM_BP_FAT	epidermis development	1	16.6	N/A	N/A
	GOTERM_BP_FAT	response to radiation	1	16.6	N/A	N/A
	GOTERM_BP_FAT	response to wounding	1	16.6	N/A	N/A
	GOTERM_BP_FAT	response to abiotic stimulus	1	16.6	N/A	N/A
	GOTERM_BP_FAT	response to organic substance	1	16.6	N/A	N/A
	GOTERM_BP_FAT	peptide cross-linking	1	16.6	N/A	N/A
	GOTERM_BP_FAT	biological adhesion	1	16.6	N/A	N/A
	GOTERM_BP_FAT	extracellular matrix organization	1	16.6	N/A	N/A
	GOTERM_BP_FAT	collagen fibril organization	1	16.6	N/A	N/A
	GOTERM_BP_FAT	cell-substrate adhesion	1	16.6	N/A	N/A
	GOTERM_BP_FAT	collagen metabolic process	1	16.6	N/A	N/A
	GOTERM_BP_FAT	collagen biosynthetic process	1	16.6	N/A	N/A
	GOTERM_BP_FAT	response to cytokine stimulus	1	16.6	N/A	N/A
	GOTERM_BP_FAT	wound healing	1	16.6	N/A	N/A
	GOTERM_BP_FAT	extracellular structure organization	1	16.6	N/A	N/A
	GOTERM_BP_FAT	fibril organization	1	16.6	N/A	N/A
	GOTERM_BP_FAT	skin development	1	16.6	N/A	N/A
	GOTERM_BP_FAT	multicellular organismal metabolic process	1	16.6	N/A	N/A
	GOTERM_BP_FAT	multicellular organismal macromolecule metabolic process	1	16.6	N/A	N/A
	GOTERM_BP_FAT	gut development	1	16.6	N/A	N/A
	GOTERM_BP_FAT	negative regulation of response to stimulus	1	16.6	N/A	N/A
	GOTERM_BP_FAT	negative regulation of immune response	1	16.6	N/A	N/A

## Sheet: lean brain
None

## Sheet: ZDF brain
None of the genes mapp to KEGG or GO Pathways

## Sheet: lean adipose
lean adipose	Category	Term	Count	%`	P value	Benjamini-hochberg adjusted P value
	KEGG_PATHWAY	Regulation of actin cytoskeleton	1	7.6	N/A	N/A
	KEGG_PATHWAY	Glyoxylate and dicarboxylate metabolism,	1	7.6	N/A	N/A
	GOTERM_BP_FAT	epithelium development	3	25	0.00041	0.041
	GOTERM_BP_FAT	epithelial tube morphogenesis	2	16.7	0.016	0.57
	GOTERM_BP_FAT	epithelial cell differentiation	2	16.7	0.018	0.46
	GOTERM_BP_FAT	tube morphogenesis	2	16.7	0.025	0.48
	GOTERM_BP_FAT	morphogenesis of an epithelium	2	16.7	0.025	0.48
	GOTERM_BP_FAT	tissue morphogenesis	2	16.7	0.037	0.54
	GOTERM_BP_FAT	tube development	2	16.7	0.041	0.51
	GOTERM_BP_FAT	embryonic morphogenesis	2	16.7	0.053	0.54

## Sheet: ZDF adipose
ZDF adipose	Category	Term	Count	%`	P value	Benjamini-hochberg adjusted P value
	KEGG_PATHWAY	Sphingolipid metabolism	3	6.7	0.007	0.15
	KEGG_PATHWAY	Lysine degradation,	1	2	N/A	N/A
	KEGG_PATHWAY	GTP cyclohydrolase 1	1	2	N/A	N/A
	KEGG_PATHWAY	Folate biosynthesis,	1	2	N/A	N/A
	KEGG_PATHWAY	UDP-Gal:betaGlcNAc beta 1,4-galactosyltransferase, polypeptide 6	1	2	N/A	N/A
	KEGG_PATHWAY	Sphingolipid metabolism,	1	2	N/A	N/A
	KEGG_PATHWAY	activated leukocyte cell adhesion molecule	1	2	N/A	N/A
	KEGG_PATHWAY	Cell adhesion molecules (CAMs),	1	2	N/A	N/A
	KEGG_PATHWAY	ceramide kinase	1	2	N/A	N/A
	KEGG_PATHWAY	chemokine (C-C motif) receptor 1	1	2	N/A	N/A
	KEGG_PATHWAY	Cytokine-cytokine receptor interaction, Chemokine signaling pathway,	1	2	N/A	N/A
	KEGG_PATHWAY	coenzyme Q7 homolog, ubiquinone (yeast)	1	2	N/A	N/A
	KEGG_PATHWAY	Ubiquinone and other terpenoid-quinone biosynthesis,	1	2	N/A	N/A
	KEGG_PATHWAY	hemopoietic cell kinase	1	2	N/A	N/A
	KEGG_PATHWAY	Chemokine signaling pathway, Fc gamma R-mediated phagocytosis,	1	2	N/A	N/A
	KEGG_PATHWAY	lipase A, lysosomal acid, cholesterol esterase	1	2	N/A	N/A
	KEGG_PATHWAY	Steroid biosynthesis, Lysosome,	1	2	N/A	N/A
	KEGG_PATHWAY	malic enzyme 1, NADP(+)-dependent, cytosolic	1	2	N/A	N/A
	KEGG_PATHWAY	Pyruvate metabolism, PPAR signaling pathway,	1	2	N/A	N/A
	KEGG_PATHWAY	palmitoyl-protein thioesterase 1	1	2	N/A	N/A
	KEGG_PATHWAY	Fatty acid elongation in mitochondria, Lysosome,	1	2	N/A	N/A
	KEGG_PATHWAY	peroxiredoxin 6	1	2	N/A	N/A
	KEGG_PATHWAY	Phenylalanine metabolism, Methane metabolism,	1	2	N/A	N/A
	KEGG_PATHWAY	phosphoinositide-3-kinase, class 2, alpha polypeptide	1	2	N/A	N/A
	KEGG_PATHWAY	Inositol phosphate metabolism, Phosphatidylinositol signaling system,	1	2	N/A	N/A
	KEGG_PATHWAY	purinergic receptor P2Y, G-protein coupled 2	1	2	N/A	N/A
	KEGG_PATHWAY	Neuroactive ligand-receptor interaction,	1	2	N/A	N/A
	KEGG_PATHWAY	similar to 3-phosphoglycerate dehydrogenase; phosphoglycerate dehydrogenase	1	2	N/A	N/A
	KEGG_PATHWAY	Glycine, serine and threonine metabolism,	1	2	N/A	N/A
	KEGG_PATHWAY	solute carrier family 2 (facilitated glucose transporter), member 4	1	2	N/A	N/A
	KEGG_PATHWAY	Insulin signaling pathway, Adipocytokine signaling pathway, Type II diabetes mellitus,	1	2	N/A	N/A
	KEGG_PATHWAY	sphingomyelin phosphodiesterase 3, neutral	1	2	N/A	N/A
	KEGG_PATHWAY	Sphingolipid metabolism,	1	2	N/A	N/A
	KEGG_PATHWAY	syndecan 3	1	2	N/A	N/A
	KEGG_PATHWAY	ECM-receptor interaction, Cell adhesion molecules (CAMs),	1	2	N/A	N/A
	GOTERM_BP_FAT	fat cell differentiation	3	6.7	0.009	0.98
	GOTERM_BP_FAT	lipid catabolic process	3	6.7	0.038	1
	GOTERM_BP_FAT	phospholipid metabolic process	3	6.7	0.053	1
	GOTERM_BP_FAT	cellular amino acid derivative metabolic process	3	6.7	0.057	1
	GOTERM_BP_FAT	organophosphate metabolic process	3	6.7	0.059	1
	GOTERM_BP_FAT	response to organic substance	6	13.3	0.059	0.99
	GOTERM_BP_FAT	brown fat cell differentiation	2	4.4	0.061	0.98
	GOTERM_BP_FAT	defense response	4	8.9	0.064	0.98
	GOTERM_BP_FAT	response to wounding	4	8.9	0.073	0.98
	GOTERM_BP_FAT	cofactor metabolic process	3	6.7	0.079	0.98
	GOTERM_BP_FAT	homeostatic process	5	11.1	0.08	0.97
	GOTERM_BP_FAT	response to bacterium	3	6.7	0.086	0.97
	GOTERM_BP_FAT	response to peptide hormone stimulus	3	6.7	0.093	0.97
